# Supplementary material for: Integrated Analysis of mRNAs and Long Non-Coding RNAs Expression of Oviduct That Provides Novel Insights into the Prolificacy Mechanism of Goat (Capra hircus)
Source: Genes (Basel). 2022 Jun 8;13(6):1031. doi: 10.3390/genes13061031 (PMC9222479; doi:10.3390/genes13061031)
Supplement: Supplementary file 1 [file genes-13-01031-s001.zip › Table S1.xlsx]

## Sheet: Sheet1
Table S1 List of the mRAs transcripts information
Transcript_id	mRNA_Gene_ID	mRNA_Gene_Name	Gene_type	Status	Chromosome	Start	End	Strand	Exon_number	Length
ATP6	gene-ATP6	ATP6	protein_coding	mRNA	NC_005044.2	7929	8606	+	1	678
ATP8	gene-ATP8	ATP8	protein_coding	mRNA	NC_005044.2	7771	7965	+	1	195
COX1	gene-COX1	COX1	protein_coding	mRNA	NC_005044.2	5329	6870	+	1	1542
COX2	gene-COX2	COX2	protein_coding	mRNA	NC_005044.2	7016	7696	+	1	681
COX3	gene-COX3	COX3	protein_coding	mRNA	NC_005044.2	8609	9389	+	1	781
CYTB	gene-CYTB	CYTB	protein_coding	mRNA	NC_005044.2	14153	15289	+	1	1137
ND1	gene-ND1	ND1	protein_coding	mRNA	NC_005044.2	2742	3694	+	1	953
ND2	gene-ND2	ND2	protein_coding	mRNA	NC_005044.2	3907	4945	+	1	1039
ND3	gene-ND3	ND3	protein_coding	mRNA	NC_005044.2	9462	9804	+	1	343
ND4	gene-ND4	ND4	protein_coding	mRNA	NC_005044.2	10168	11542	+	1	1375
ND4L	gene-ND4L	ND4L	protein_coding	mRNA	NC_005044.2	9878	10171	+	1	294
ND5	gene-ND5	ND5	protein_coding	mRNA	NC_005044.2	11748	13565	+	1	1818
ND6	gene-ND6	ND6	protein_coding	mRNA	NC_005044.2	13555	14079	-	1	525
NM_001285537.1	gene-LOC100861184	LOC100861184	protein_coding	mRNA	NC_030826.1	41129882	41130548	+	1	667
NM_001285538.1	gene-ITGB2	ITGB2	protein_coding	mRNA	NC_030808.1	144694676	144725092	-	16	2507
NM_001285539.1	gene-PAEP	PAEP	protein_coding	mRNA	NC_030818.1	102722176	102726868	+	7	786
NM_001285540.1	gene-TLR6	TLR6	protein_coding	mRNA	NC_030813.1	58642184	58644577	-	1	2394
NM_001285544.1	gene-IL18	IL18	protein_coding	mRNA	NC_030822.1	59875816	59900426	+	6	620
NM_001285545.1	gene-BAC7.5	BAC7.5	protein_coding	mRNA	NC_030829.1	51660581	51662742	-	4	806
NM_001285546.1	gene-MAP28	MAP28	protein_coding	mRNA	NC_030829.1	51689272	51691169	-	4	560
NM_001285548.1	gene-LTF	LTF	protein_coding	mRNA	NC_030829.1	52976995	53007415	+	17	2394
NM_001285550.1	gene-SOD1	SOD1	protein_coding	mRNA	NC_030808.1	2298761	2307035	-	5	459
NM_001285551.1	gene-LYZL4	LYZL4	protein_coding	mRNA	NC_030829.1	14468070	14472682	-	5	532
NM_001285553.1	gene-TSC2	TSC2	protein_coding	mRNA	NC_030832.1	1505276	1535116	+	39	5184
NM_001285554.1	gene-PAG-3	PAG-3	protein_coding	mRNA	NC_030836.1	38447240	38456098	-	9	1143
NM_001285555.1	gene-DCN	DCN	protein_coding	mRNA	NC_030812.1	20826135	20859315	-	8	1238
NM_001285557.1	gene-EPHX1	EPHX1	protein_coding	mRNA	NC_030823.1	27423859	27441401	+	8	1529
NM_001285559.1	gene-OAZ1	OAZ1	protein_coding	mRNA	NC_030814.1	89278872	89282376	+	5	1217
NM_001285560.1	gene-PAG-6	PAG-6	protein_coding	mRNA	NC_030836.1	38565238	38574046	-	9	1143
NM_001285561.1	gene-AANAT_1	AANAT	protein_coding	mRNA	NC_030826.1	54511296	54512545	-	3	624
NM_001285563.1	gene-SLC39A3	SLC39A3	protein_coding	mRNA	NC_030814.1	89624481	89630279	-	3	1242
NM_001285565.1	gene-PAG-11	PAG-11	protein_coding	mRNA	NC_030836.1	39380758	39389746	-	9	1143
NM_001285566.1	gene-IGFBP5	IGFBP5	protein_coding	mRNA	NC_030809.1	31118649	31136269	+	4	816
NM_001285567.1	gene-HMOX1	HMOX1	protein_coding	mRNA	NC_030812.1	72304176	72311948	+	5	867
NM_001285568.1	gene-PAG12	PAG12	protein_coding	mRNA	NC_030836.1	39078936	39087800	-	9	1143
NM_001285569.1	gene-POU5F1	POU5F1	protein_coding	mRNA	NC_030830.1	22083403	22087891	-	5	1083
NM_001285570.1	gene-CSF2	CSF2	protein_coding	mRNA	NC_030814.1	88163499	88165499	+	4	433
NM_001285571.1	gene-FKBP8	FKBP8	protein_coding	mRNA	NC_030814.1	104108510	104116823	-	8	1245
NM_001285572.1	gene-TNNC1	TNNC1	protein_coding	mRNA	NC_030829.1	48531323	48534068	+	6	519
NM_001285573.1	gene-LOC100861210	LOC100861210	protein_coding	mRNA	NC_030808.1	129746316	129771179	-	5	1721
NM_001285574.1	gene-TLR4	TLR4	protein_coding	mRNA	NC_030815.1	106716422	106726319	+	3	2663
NM_001285575.1	gene-BMPR1B	BMPR1B	protein_coding	mRNA	NC_030813.1	29898103	30063128	-	11	1789
NM_001285576.1	gene-NANOG_1	NANOG	protein_coding	mRNA	NC_030822.1	81545649	81546551	+	1	903
NM_001285577.1	gene-BAC5	BAC5	protein_coding	mRNA	NC_030829.1	51670474	51671941	-	4	627
NM_001285578.1	gene-CD36	CD36	protein_coding	mRNA	NC_030811.1	79874106	79908013	+	13	2158
NM_001285579.1	gene-INSL3	INSL3	protein_coding	mRNA	NC_030814.1	103468808	103470021	-	2	396
NM_001285580.1	gene-LOC100860959	LOC100860959	protein_coding	mRNA	NC_030811.1	79956216	79987930	+	13	1905
NM_001285581.1	gene-INHBA	INHBA	protein_coding	mRNA	NC_030811.1	40862502	40873674	-	2	1278
NM_001285582.1	gene-SEPP1	SEPP1	protein_coding	mRNA	NC_030827.1	31767490	31777035	+	6	1511
NM_001285584.1	gene-OVN	OVN	protein_coding	mRNA	NC_030810.1	88699679	88712651	-	11	1952
NM_001285585.1	gene-CSN1S2	CSN1S2	protein_coding	mRNA	NC_030813.1	86076895	86093539	+	18	1014
NM_001285586.1	gene-GH1	GH1	protein_coding	mRNA	NC_030826.1	47735339	47736972	-	5	654
NM_001285587.1	gene-CSN3	CSN3	protein_coding	mRNA	NC_030813.1	86197263	86211376	+	5	826
NM_001285588.1	gene-BMP15	BMP15	protein_coding	mRNA	NW_017189516.1	15298841	15305343	-	2	1187
NM_001285589.1	gene-EIF4EBP1	EIF4EBP1	protein_coding	mRNA	NC_030834.1	12407098	12430792	-	3	357
NM_001285591.1	gene-MC4R	MC4R	protein_coding	mRNA	NC_030831.1	59345387	59347443	-	1	2057
NM_001285592.1	gene-BMPR1A	BMPR1A	protein_coding	mRNA	NC_030835.1	4176022	4203782	-	11	1874
NM_001285593.1	gene-GFI1B	GFI1B	protein_coding	mRNA	NC_030818.1	102454148	102458325	+	6	996
NM_001285594.1	gene-RERG	RERG	protein_coding	mRNA	NC_030812.1	93288588	93407625	+	4	626
NM_001285595.1	gene-PLIN3	PLIN3	protein_coding	mRNA	NC_030814.1	91234313	91255680	-	8	1868
NM_001285596.1	gene-PLIN2	PLIN2	protein_coding	mRNA	NC_030815.1	24994445	25002286	+	7	1353
NM_001285597.1	gene-GABARAPL2	GABARAPL2	protein_coding	mRNA	NC_030825.1	4102596	4113040	+	4	434
NM_001285598.1	gene-ASMT	ASMT	protein_coding	mRNA	NW_017189541.1	129823	158333	+	8	1107
NM_001285599.1	gene-RERGL	RERGL	protein_coding	mRNA	NC_030812.1	90501826	90511302	+	5	646
NM_001285600.1	gene-DIMT1	DIMT1	protein_coding	mRNA	NC_030827.1	17001435	17011589	+	12	1472
NM_001285601.1	gene-MSX2_1	MSX2	protein_coding	mRNA	NW_017199784.1	9231	10034	+	1	804
NM_001285602.1	gene-MYF6	MYF6	protein_coding	mRNA	NC_030812.1	10061205	10062549	+	3	837
NM_001285603.1	gene-TLR2	TLR2	protein_coding	mRNA	NC_030824.1	66865366	66867720	+	1	2355
NM_001285604.1	gene-CREM	CREM	protein_coding	mRNA	NC_030820.1	17544241	17610426	-	10	1169
NM_001285605.1	gene-TLR1	TLR1	protein_coding	mRNA	NC_030813.1	58613568	58615761	-	3	2191
NM_001285606.1	gene-INHA	INHA	protein_coding	mRNA	NC_030809.1	28314840	28317813	-	2	1111
NM_001285607.1	gene-LPL	LPL	protein_coding	mRNA	NC_030815.1	66598213	66619008	+	9	1436
NM_001285608.1	gene-CDK2	CDK2	protein_coding	mRNA	NC_030812.1	56714203	56718855	-	7	1342
NM_001285609.1	gene-FTH1	FTH1	protein_coding	mRNA	NC_030836.1	40831663	40834137	-	4	678
NM_001285610.1	gene-RNASEH2B	RNASEH2B	protein_coding	mRNA	NC_030819.1	66189846	66228243	-	10	919
NM_001285611.1	gene-DPF2	DPF2	protein_coding	mRNA	NC_030836.1	43957679	43969240	+	11	1176
NM_001285612.1	gene-GNRHR	GNRHR	protein_coding	mRNA	NC_030813.1	84144226	84161854	-	3	1026
NM_001285613.1	gene-OGN	OGN	protein_coding	mRNA	NC_030815.1	83790185	83804041	-	6	900
NM_001285614.1	gene-MMADHC	MMADHC	protein_coding	mRNA	NC_030809.1	89704604	89720834	-	7	891
NM_001285615.1	gene-MGST3	MGST3	protein_coding	mRNA	NC_030810.1	116914424	116920204	+	5	459
NM_001285616.1	gene-AMELX	AMELX	protein_coding	mRNA	NW_017189516.1	58861148	58868852	-	6	751
NM_001285617.1	gene-LPO	LPO	protein_coding	mRNA	NC_030826.1	8848254	8872925	+	12	2139
NM_001285618.1	gene-BTN1A1	BTN1A1	protein_coding	mRNA	NC_030830.1	18384729	18391211	+	7	2725
NM_001285619.1	gene-SCD	SCD	protein_coding	mRNA	NC_030833.1	30404780	30415917	-	6	1080
NM_001285620.1	gene-MAP34-B	MAP34-B	protein_coding	mRNA	NC_030829.1	51633886	51636448	-	4	1207
NM_001285622.1	gene-PRP1	PRP1	protein_coding	mRNA	NC_030825.1	1818341	1830922	-	5	912
NM_001285623.1	gene-LOC100861279	LOC100861279	protein_coding	mRNA	NC_030821.1	37370685	37375203	+	4	399
NM_001285624.1	gene-XDH	XDH	protein_coding	mRNA	NC_030818.1	14029966	14097403	-	36	4002
NM_001285625.1	gene-LGALS15	LGALS15	protein_coding	mRNA	NC_030825.1	50158103	50159879	+	4	446
NM_001285626.1	gene-GLYCAM1	GLYCAM1	protein_coding	mRNA	NC_030812.1	25217300	25220219	+	4	654
NM_001285627.1	gene-RSPO1	RSPO1	protein_coding	mRNA	NC_030810.1	12520882	12535952	-	5	1166
NM_001285628.1	gene-ELOVL5	ELOVL5	protein_coding	mRNA	NC_030830.1	23693943	23759945	+	8	2766
NM_001285629.1	gene-FASN	FASN	protein_coding	mRNA	NC_030826.1	50154013	50172781	+	42	8198
NM_001285630.1	gene-AGP	AGP	protein_coding	mRNA	NC_030815.1	103262235	103265627	+	6	723
NM_001285631.1	gene-PPARGC1A	PPARGC1A	protein_coding	mRNA	NC_030813.1	43802546	43905989	-	13	2444
NM_001285632.1	gene-RPL21	RPL21	protein_coding	mRNA	NC_030819.1	54101243	54105433	+	6	540
NM_001285634.1	gene-CRSP-1	CRSP-1	protein_coding	mRNA	NC_030822.1	44554422	44557706	+	5	650
NM_001285635.1	gene-LALBA	LALBA	protein_coding	mRNA	NC_030812.1	30812573	30814589	+	4	712
NM_001285636.1	gene-FSHR	FSHR	protein_coding	mRNA	NC_030818.1	30824873	31014405	-	10	2088
NM_001285637.1	gene-LOC100860781	LOC100860781	protein_coding	mRNA	NC_030836.1	25872114	25876093	+	4	555
NM_001285638.1	gene-IL12A	IL12A	protein_coding	mRNA	NC_030808.1	106965310	106971754	-	7	688
NM_001285639.1	gene-RPS18	RPS18	protein_coding	mRNA	NC_030830.1	41231612	41236312	-	6	521
NM_001285640.1	gene-IL6	IL6	protein_coding	mRNA	NC_030811.1	89125124	89129007	-	5	627
NM_001285641.1	gene-RPS6KB1	RPS6KB1	protein_coding	mRNA	NC_030826.1	10468429	10506656	+	15	2245
NM_001285642.1	gene-CFLAR	CFLAR	protein_coding	mRNA	NC_030809.1	46212941	46246386	-	9	1455
NM_001285643.1	gene-SDF4	SDF4	protein_coding	mRNA	NC_030823.1	49773729	49783212	+	6	1068
NM_001285644.1	gene-FSHB	FSHB	protein_coding	mRNA	NC_030822.1	21919136	21921250	-	2	568
NM_001285645.1	gene-MAGED2	MAGED2	protein_coding	mRNA	NW_017194858.1	9022	15263	-	11	1767
NM_001285646.1	gene-BMP4	BMP4	protein_coding	mRNA	NC_030817.1	36682489	36684680	+	2	1230
NM_001285647.1	gene-PRKAG3	PRKAG3	protein_coding	mRNA	NC_030809.1	29003085	29009974	+	13	2172
NM_001285648.1	gene-GHR	GHR	protein_coding	mRNA	NC_030827.1	31880734	32058709	-	10	2198
NM_001285649.1	gene-HNRNPK	HNRNPK	protein_coding	mRNA	NC_030815.1	77012036	77020942	-	16	1641
NM_001285650.1	gene-LGALS16	LGALS16	protein_coding	mRNA	NC_030825.1	50125585	50127350	+	4	446
NM_001285651.1	gene-HMGA2	HMGA2	protein_coding	mRNA	NC_030812.1	47162168	47306445	-	5	330
NM_001285652.1	gene-RORA	RORA	protein_coding	mRNA	NC_030817.1	53438982	53540089	-	10	1683
NM_001285653.1	gene-FFAR3	FFAR3	protein_coding	mRNA	NC_030825.1	46884403	46885967	+	1	1565
NM_001285654.1	gene-FOXP2	FOXP2	protein_coding	mRNA	NC_030811.1	66183897	66490094	+	17	2199
NM_001285655.1	gene-FFAR2	FFAR2	protein_coding	mRNA	NC_030825.1	46943135	46944138	+	1	1004
NM_001285656.1	gene-RHEB	RHEB	protein_coding	mRNA	NC_030811.1	5808330	5859807	+	8	555
NM_001285657.1	gene-UBE2K	UBE2K	protein_coding	mRNA	NC_030813.1	59364110	59433007	+	7	603
NM_001285658.1	gene-PPARG	PPARG	protein_coding	mRNA	NC_030829.1	56681415	56726563	-	6	1497
NM_001285659.1	gene-RAB14	RAB14	protein_coding	mRNA	NC_030815.1	110302637	110313031	-	7	648
NM_001285660.1	gene-ST6GAL1	ST6GAL1	protein_coding	mRNA	NC_030808.1	79882923	79917575	-	6	1672
NM_001285661.1	gene-GHITM	GHITM	protein_coding	mRNA	NC_030835.1	6573360	6584167	-	8	1038
NM_001285662.1	gene-SPARC	SPARC	protein_coding	mRNA	NC_030814.1	47518905	47529758	+	9	912
NM_001285663.1	gene-CAPN1	CAPN1	protein_coding	mRNA	NC_030836.1	43822609	43848219	+	21	2151
NM_001285664.1	gene-URM1	URM1	protein_coding	mRNA	NC_030818.1	98500333	98515067	+	5	354
NM_001285666.1	gene-SLC39A1	SLC39A1	protein_coding	mRNA	NC_030810.1	103673442	103676863	-	4	1421
NM_001285667.1	gene-SPP1	SPP1	protein_coding	mRNA	NC_030813.1	37214824	37220275	-	6	943
NM_001285668.1	gene-TNNC2	TNNC2	protein_coding	mRNA	NC_030820.1	74105940	74107092	-	5	485
NM_001285669.1	gene-PRLR	PRLR	protein_coding	mRNA	NC_030827.1	39057065	39080965	+	8	1746
NM_001285670.1	gene-KITLG	KITLG	protein_coding	mRNA	NC_030812.1	18044632	18151893	-	10	5375
NM_001285671.1	gene-CD9	CD9	protein_coding	mRNA	NC_030812.1	103036067	103071642	-	8	1123
NM_001285672.1	gene-SOX2	SOX2	protein_coding	mRNA	NC_030808.1	85009956	85010918	-	1	963
NM_001285673.1	gene-POU1F1	POU1F1	protein_coding	mRNA	NC_030808.1	34236131	34251851	-	6	876
NM_001285674.1	gene-NPR2	NPR2	protein_coding	mRNA	NC_030815.1	59771537	59789021	+	22	3270
NM_001285675.1	gene-SOD3	SOD3	protein_coding	mRNA	NC_030813.1	44816643	44817377	+	1	735
NM_001285676.1	gene-CD81	CD81	protein_coding	mRNA	NC_030836.1	50219941	50237824	-	8	711
NM_001285677.2	gene-BTG1	BTG1	protein_coding	mRNA	NC_030812.1	21794708	21796243	-	2	587
NM_001285678.1	gene-IGFBP4	IGFBP4	protein_coding	mRNA	NC_030826.1	40320361	40330549	+	4	777
NM_001285679.1	gene-NPPC	NPPC	protein_coding	mRNA	NC_030809.1	16144179	16144982	+	2	381
NM_001285681.1	gene-IL4	IL4	protein_coding	mRNA	NC_030814.1	88878436	88886254	+	4	533
NM_001285682.1	gene-IFNG	IFNG	protein_coding	mRNA	NC_030812.1	44984285	44988400	+	4	512
NM_001285685.1	gene-RHOB	RHOB	protein_coding	mRNA	NC_030818.1	78108328	78108918	-	1	591
NM_001285686.1	gene-TLR9	TLR9	protein_coding	mRNA	NC_030829.1	48764919	48768006	+	1	3088
NM_001285687.1	gene-CRSP-2	CRSP-2	protein_coding	mRNA	NC_030822.1	44708235	44713675	-	6	582
NM_001285688.1	gene-ESR2	ESR2	protein_coding	mRNA	NC_030817.1	26669088	26714330	+	8	1571
NM_001285689.1	gene-CHI3L1	CHI3L1	protein_coding	mRNA	NC_030823.1	345802	355493	-	10	1280
NM_001285690.1	gene-GNS	GNS	protein_coding	mRNA	NC_030812.1	48392751	48439235	+	14	2500
NM_001285691.1	gene-MANBA	MANBA	protein_coding	mRNA	NC_030813.1	22343643	22463244	+	17	2957
NM_001285692.1	gene-BCNT	BCNT	protein_coding	mRNA	NC_030825.1	3858817	3957257	-	7	1023
NM_001285693.1	gene-P97BCNT	P97BCNT	protein_coding	mRNA	NC_030825.1	3965191	3984379	-	8	2037
NM_001285694.1	gene-SLC11A1	SLC11A1	protein_coding	mRNA	NC_030809.1	29401519	29412318	-	15	1985
NM_001285695.1	gene-CSN1S1	CSN1S1	protein_coding	mRNA	NC_030813.1	85979959	85993481	+	16	641
NM_001285696.1	gene-CCNT1	CCNT1	protein_coding	mRNA	NC_030812.1	30690220	30730865	+	9	6817
NM_001285697.1	gene-IGF1	IGF1	protein_coding	mRNA	NC_030812.1	64869419	64942529	-	4	465
NM_001285698.1	gene-PSMA6	PSMA6	protein_coding	mRNA	NC_030828.1	44964226	44984978	+	8	805
NM_001285699.1	gene-TLR5	TLR5	protein_coding	mRNA	NC_030823.1	25099912	25102498	-	7	2578
NM_001285700.1	gene-IL12B	IL12B	protein_coding	mRNA	NC_030814.1	39674855	39684949	+	7	993
NM_001285701.1	gene-FABP3	FABP3	protein_coding	mRNA	NC_030809.1	13664793	13672288	-	4	634
NM_001285702.1	gene-TNFSF13B	TNFSF13B	protein_coding	mRNA	NC_030819.1	2622897	2652304	-	6	987
NM_001285703.1	gene-HSP70.1	HSP70.1	protein_coding	mRNA	NC_030830.1	22440675	22442600	+	1	1926
NM_001285704.1	gene-IFNA	IFNA	protein_coding	mRNA	NC_030815.1	22936450	22937019	+	1	570
NM_001285705.1	gene-ARG1	ARG1	protein_coding	mRNA	NC_030816.1	56815843	56829220	+	8	1052
NM_001285706.1	gene-ASL	ASL	protein_coding	mRNA	NC_030832.1	27832764	27841490	-	16	1438
NM_001285707.1	gene-ABCG2	ABCG2	protein_coding	mRNA	NC_030813.1	37048668	37119015	+	16	2183
NM_001285708.1	gene-GDF9	GDF9	protein_coding	mRNA	NC_030814.1	66025761	66028245	+	2	1362
NM_001285709.1	gene-ANGPTL3	ANGPTL3	protein_coding	mRNA	NC_030810.1	37914413	37922493	+	7	1490
NM_001285710.2	gene-KISS1	KISS1	protein_coding	mRNA	NC_030823.1	1340188	1343186	-	2	788
NM_001285711.1	gene-S-LZ	S-LZ	protein_coding	mRNA	NC_030812.1	43897029	43902170	-	4	447
NM_001285712.1	gene-GPX4	GPX4	protein_coding	mRNA	NC_030814.1	66891529	66893834	-	7	797
NM_001285713.1	gene-RIDA	RIDA	protein_coding	mRNA	NC_030821.1	16096003	16104730	-	6	1015
NM_001285714.1	gene-KRT26	KRT26	protein_coding	mRNA	NC_030826.1	40609659	40616018	-	8	1788
NM_001285715.1	gene-NGF	NGF	protein_coding	mRNA	NC_030810.1	92537928	92538735	-	1	808
NM_001285716.1	gene-3BHSD	3BHSD	protein_coding	mRNA	NC_030810.1	96839383	96848570	+	3	1122
NM_001285717.1	gene-LOC100861381	LOC100861381	protein_coding	mRNA	NC_030826.1	41263036	41266754	-	7	1531
NM_001285718.1	gene-LDH-A	LDH-A	protein_coding	mRNA	NC_030836.1	25683941	25691074	-	7	1599
NM_001285719.1	gene-KRT27	KRT27	protein_coding	mRNA	NC_030826.1	40622099	40627969	-	8	1605
NM_001285720.1	gene-PAG-2	PAG-2	protein_coding	mRNA	NC_030836.1	39791036	39808350	-	9	1131
NM_001285721.1	gene-CXCL10	CXCL10	protein_coding	mRNA	NC_030813.1	91399174	91401532	-	4	1173
NM_001285722.1	gene-PAG-8	PAG-8	protein_coding	mRNA	NC_030836.1	40086406	40095646	+	9	1161
NM_001285723.1	gene-CXCR3	CXCR3	protein_coding	mRNA	NW_017189516.1	10271794	10274507	+	2	1527
NM_001285724.1	gene-KIT	KIT	protein_coding	mRNA	NC_030813.1	70711256	70792597	+	21	3771
NM_001285725.1	gene-IL17A	IL17A	protein_coding	mRNA	NC_030830.1	24547734	24551245	-	3	1011
NM_001285726.1	gene-SLAMF1	SLAMF1	protein_coding	mRNA	NC_030810.1	110924663	110963312	-	7	1044
NM_001285727.1	gene-TYRP1	TYRP1	protein_coding	mRNA	NC_030815.1	31502983	31519520	-	8	1778
NM_001285728.1	gene-HIF1A	HIF1A	protein_coding	mRNA	NC_030817.1	29294008	29339196	-	15	2489
NM_001285729.1	gene-OTC_1	OTC	protein_coding	mRNA	NW_017189516.1	32417562	32460355	-	13	867
NM_001285730.1	gene-ADIPOR1	ADIPOR1	protein_coding	mRNA	NC_030823.1	78381432	78386764	+	7	1151
NM_001285731.1	gene-SDHD	SDHD	protein_coding	mRNA	NC_030822.1	59969428	59978173	-	4	1235
NM_001285732.1	gene-PDIA3	PDIA3	protein_coding	mRNA	NC_030828.1	54881395	54900908	+	13	1591
NM_001285733.1	gene-MYOG	MYOG	protein_coding	mRNA	NC_030823.1	191048	193257	-	3	854
NM_001285734.1	gene-COPZ1	COPZ1	protein_coding	mRNA	NC_030812.1	25462830	25482714	-	10	1419
NM_001285735.1	gene-PRP6	PRP6	protein_coding	mRNA	NC_030825.1	1661466	1681569	-	5	951
NM_001285736.1	gene-TNFSF13	TNFSF13	protein_coding	mRNA	NC_030826.1	27031650	27033491	+	6	753
NM_001285737.1	gene-MSTN	MSTN	protein_coding	mRNA	NC_030809.1	130227819	130232923	-	3	1250
NM_001285738.1	gene-INSIG2	INSIG2	protein_coding	mRNA	NC_030809.1	66374212	66386544	-	5	879
NM_001285739.1	gene-PNPLA2	PNPLA2	protein_coding	mRNA	NC_030836.1	45698590	45703369	-	9	2050
NM_001285740.1	gene-HMGCS2	HMGCS2	protein_coding	mRNA	NC_030810.1	96993773	97024594	-	10	2022
NM_001285741.1	gene-SLC2A3	SLC2A3	protein_coding	mRNA	NC_030812.1	99838971	99849221	+	10	1485
NM_001285742.1	gene-NCR1	NCR1	protein_coding	mRNA	NC_030825.1	64246531	64250692	-	7	921
NM_001285743.1	gene-CRISP2	CRISP2	protein_coding	mRNA	NC_030830.1	26738892	26767087	+	9	1217
NM_001285744.1	gene-CRISP1	CRISP1	protein_coding	mRNA	NC_030830.1	26627684	26644301	+	7	944
NM_001285745.1	gene-CRISP3	CRISP3	protein_coding	mRNA	NC_030830.1	26707769	26729694	+	8	1002
NM_001285746.1	gene-LEF1	LEF1	protein_coding	mRNA	NC_030813.1	17399688	17519917	+	11	1132
NM_001285747.1	gene-CYP19A1	CYP19A1	protein_coding	mRNA	NC_030817.1	44007959	44041949	-	9	3271
NM_001285748.1	gene-MTOR	MTOR	protein_coding	mRNA	NC_030823.1	40892008	41015391	+	57	8605
NM_001285749.1	gene-RPSA	RPSA	protein_coding	mRNA	NC_030829.1	12541248	12552935	+	6	888
NM_001285750.1	gene-AKT1	AKT1	protein_coding	mRNA	NC_030828.1	68635499	68653122	-	13	1443
NM_001285751.1	gene-NR1H3	NR1H3	protein_coding	mRNA	NC_030822.1	5849801	5856899	-	10	1642
NM_001285752.1	gene-TCAP	TCAP	protein_coding	mRNA	NC_030826.1	39683379	39684234	+	2	624
NM_001285753.1	gene-PTHLH	PTHLH	protein_coding	mRNA	NC_030812.1	80447144	80458156	+	3	534
NM_001285754.1	gene-MYLPF	MYLPF	protein_coding	mRNA	NC_030832.1	26472317	26474734	+	7	611
NM_001285755.1	gene-SREBF1	SREBF1	protein_coding	mRNA	NC_030826.1	34288792	34295549	+	11	1218
NM_001285756.1	gene-LOC100861164	LOC100861164	protein_coding	mRNA	NC_030815.1	22639086	22639673	-	1	588
NM_001285757.1	gene-TLR8	TLR8	protein_coding	mRNA	NW_017189516.1	50663376	50666611	-	1	3236
NM_001285758.1	gene-IL22	IL22	protein_coding	mRNA	NC_030812.1	44887379	44892770	+	5	1096
NM_001285759.1	gene-CYM	CYM	protein_coding	mRNA	NC_030810.1	87617893	87628123	+	9	1294
NM_001285760.1	gene-SP1	SP1	protein_coding	mRNA	NC_030812.1	26350277	26383818	-	6	2432
NM_001285761.1	gene-AGPAT1	AGPAT1	protein_coding	mRNA	NC_030830.1	22730564	22737797	-	7	2022
NM_001285762.1	gene-LOC100861168	LOC100861168	protein_coding	mRNA	NC_030808.1	3316401	3317058	-	4	652
NM_001285763.1	gene-IGFBP1	IGFBP1	protein_coding	mRNA	NC_030811.1	44045833	44050112	+	4	808
NM_001285764.1	gene-FST	FST	protein_coding	mRNA	NC_030827.1	25618865	25624065	-	6	1062
NM_001285765.1	gene-MMP14	MMP14	protein_coding	mRNA	NC_030817.1	79446180	79454624	+	10	1794
NM_001285766.1	gene-KRT25	KRT25	protein_coding	mRNA	NC_030826.1	40591347	40599019	-	8	1694
NM_001285767.1	gene-KRTAP11-1	KRTAP11-1	protein_coding	mRNA	NC_030808.1	3134832	3135697	+	1	866
NM_001285768.1	gene-LOC100861174	LOC100861174	protein_coding	mRNA	NC_030808.1	141449873	141450580	-	1	708
NM_001285769.1	gene-ETS1	ETS1	protein_coding	mRNA	NC_030836.1	31135067	31206833	-	8	2253
NM_001285770.1	gene-LOC100861175	LOC100861175	protein_coding	mRNA	NC_030808.1	3856858	3857446	+	1	589
NM_001285771.1	gene-KRTAP15-1	KRTAP15-1	protein_coding	mRNA	NC_030808.1	3852997	3853667	-	1	671
NM_001285772.1	gene-SLC39A2	SLC39A2	protein_coding	mRNA	NC_030817.1	76825992	76828457	+	4	1106
NM_001285773.1	gene-LOC100861179	LOC100861179	protein_coding	mRNA	NC_030826.1	40845852	40846378	-	1	527
NM_001285774.1	gene-KRTAP3-1	KRTAP3-1	protein_coding	mRNA	NC_030826.1	40855373	40855981	-	1	609
NM_001285775.1	gene-B4GALT1	B4GALT1	protein_coding	mRNA	NC_030815.1	74661494	74711790	-	6	1508
NM_001286087.1	gene-RPS10	RPS10	protein_coding	mRNA	NC_030830.1	40202299	40209216	+	6	544
NM_001286088.1	gene-INSIG1	INSIG1	protein_coding	mRNA	NC_030811.1	2747017	2757803	-	5	992
NM_001286089.1	gene-CASP3	CASP3	protein_coding	mRNA	NC_030834.1	30502448	30511093	+	6	898
NM_001286090.1	gene-LOC102172960	LOC102172960	protein_coding	mRNA	NC_030810.1	21416372	21436716	+	12	1610
NM_001286091.1	gene-RAB7A	RAB7A	protein_coding	mRNA	NC_030829.1	59104358	59115143	-	5	1804
NM_001286092.1	gene-CASR	CASR	protein_coding	mRNA	NC_030808.1	66373824	66402872	+	6	3531
NM_001286442.1	gene-TNF	TNF	protein_coding	mRNA	NC_030830.1	22246067	22247912	+	4	767
NM_001286443.1	gene-RHOA	RHOA	protein_coding	mRNA	NC_030829.1	50777269	50827164	+	6	1406
NM_001286962.1	gene-SERF2	SERF2	protein_coding	mRNA	NC_030828.1	54921050	54922869	+	3	581
NM_001286965.1	gene-RAB1A	RAB1A	protein_coding	mRNA	NC_030818.1	63202344	63230952	-	6	1381
NM_001286975.1	gene-SPACA3	SPACA3	protein_coding	mRNA	NC_030826.1	16907268	16911696	-	4	580
NM_001286976.1	gene-SOLD1	SOLD1	protein_coding	mRNA	NC_030836.1	28426942	28434686	+	3	1120
NM_001286991.1	gene-SLC39A13	SLC39A13	protein_coding	mRNA	NC_030822.1	5740625	5747839	-	10	1251
NM_001287026.1	gene-KANSL2	KANSL2	protein_coding	mRNA	NC_030812.1	30734946	30753932	+	10	2123
NM_001287027.1	gene-KANSL2	KANSL2	protein_coding	mRNA	NC_030812.1	30734946	30753932	+	10	2021
NM_001287029.1	gene-TMSB4X	TMSB4X	protein_coding	mRNA	NW_017189516.1	50632954	50635027	-	3	613
NM_001287034.1	gene-VEGFA	VEGFA	protein_coding	mRNA	NC_030830.1	31541491	31556181	-	8	2273
NM_001287035.1	gene-VEGFA	VEGFA	protein_coding	mRNA	NC_030830.1	31541491	31556181	-	7	2201
NM_001287037.1	gene-MYF5	MYF5	protein_coding	mRNA	NC_030812.1	10070250	10072484	+	3	959
NM_001287041.1	gene-IGF2	IGF2	protein_coding	mRNA	NC_030836.1	50431284	50438206	+	4	2079
NM_001287042.1	gene-IGF2	IGF2	protein_coding	mRNA	NC_030836.1	50430375	50438275	+	4	1194
NM_001287178.1	gene-ELOVL1	ELOVL1	protein_coding	mRNA	NC_030810.1	18109590	18111238	-	7	840
NM_001287231.1	gene-DDIT3	DDIT3	protein_coding	mRNA	NC_030812.1	55282362	55286058	+	4	667
NM_001287233.1	gene-RAP1B	RAP1B	protein_coding	mRNA	NC_030812.1	44529172	44574772	-	8	1139
NM_001287234.1	gene-CYB5A	CYB5A	protein_coding	mRNA	NC_030831.1	4163134	4197074	+	5	405
NM_001287235.1	gene-IZUMO1	IZUMO1	protein_coding	mRNA	NC_030825.1	56393899	56396881	-	8	963
NM_001287236.1	gene-NPPA	NPPA	protein_coding	mRNA	NC_030823.1	40323266	40324470	+	3	586
NM_001287555.1	gene-SST	SST	protein_coding	mRNA	NC_030808.1	79362883	79364074	+	2	351
NM_001287558.1	gene-FABP1	FABP1	protein_coding	mRNA	NC_030818.1	47528945	47534568	+	4	401
NM_001287560.1	gene-RAB18	RAB18	protein_coding	mRNA	NC_030820.1	36386568	36414587	-	7	1756
NM_001287562.1	gene-TYR	TYR	protein_coding	mRNA	NC_030836.1	5789325	5900321	-	5	2111
NM_001287564.1	gene-BMP2	BMP2	protein_coding	mRNA	NC_030820.1	48691312	48701740	+	3	1330
NM_001287566.1	gene-LOC102172331	LOC102172331	protein_coding	mRNA	NC_030812.1	43776690	43781602	-	4	444
NM_001287567.1	gene-IL2	IL2	protein_coding	mRNA	NC_030824.1	35860711	35865216	-	4	468
NM_001287568.1	gene-MYOZ2	MYOZ2	protein_coding	mRNA	NC_030813.1	6528878	6565894	-	6	843
NM_001287569.1	gene-RAB8A	RAB8A	protein_coding	mRNA	NC_030814.1	101871225	101890443	+	8	624
NM_001287570.1	gene-LOC102191547	LOC102191547	protein_coding	mRNA	NC_030825.1	50958998	50968832	-	9	1651
NM_001287571.1	gene-HSPA5	HSPA5	protein_coding	mRNA	NC_030818.1	95625181	95628890	-	8	1968
NM_001287572.1	gene-TAC3	TAC3	protein_coding	mRNA	NC_030812.1	55735712	55742399	+	7	798
NM_001287573.1	gene-ADIPOQ	ADIPOQ	protein_coding	mRNA	NC_030808.1	80094377	80096135	-	2	854
NM_001287574.1	gene-LOC102173131	LOC102173131	protein_coding	mRNA	NC_030828.1	33772782	33786390	+	9	1826
NM_001287575.1	gene-FABP2	FABP2	protein_coding	mRNA	NC_030813.1	6418074	6421002	+	4	426
NM_001287576.1	gene-TSHB	TSHB	protein_coding	mRNA	NC_030810.1	92276800	92277639	+	2	417
NM_001288818.1	gene-ETV5	ETV5	protein_coding	mRNA	NC_030808.1	80808540	80865413	+	13	1896
NM_001289106.1	gene-MAN2A1	MAN2A1	protein_coding	mRNA	NC_030814.1	1688786	1883410	-	22	3552
NM_001289948.1	gene-BTG3	BTG3	protein_coding	mRNA	NC_030808.1	18029148	18048638	+	5	863
NM_001289949.1	gene-MYOZ3	MYOZ3	protein_coding	mRNA	NC_030814.1	48371669	48385602	-	7	827
NM_001290107.1	gene-ACE2	ACE2	protein_coding	mRNA	NW_017189516.1	54690728	54735945	+	18	2415
NM_001290120.1	gene-OAZ2	OAZ2	protein_coding	mRNA	NC_030817.1	57670487	57683195	-	5	1874
NM_001290529.1	gene-OAZ3	OAZ3	protein_coding	mRNA	NC_030810.1	101142721	101149440	+	5	852
NM_001291297.1	gene-PEG10	PEG10	protein_coding	mRNA	NC_030811.1	108562826	108575497	-	2	6517
NM_001291298.1	gene-PEG10	PEG10	protein_coding	mRNA	NC_030811.1	108562826	108575497	-	2	6517
NM_001291299.1	gene-PEG10	PEG10	protein_coding	mRNA	NC_030811.1	108562826	108575497	-	2	6506
NM_001291300.1	gene-PEG10	PEG10	protein_coding	mRNA	NC_030811.1	108562826	108575497	-	2	6506
NM_001291697.1	gene-AZIN1	AZIN1	protein_coding	mRNA	NC_030821.1	20561181	20591914	-	13	4309
NM_001291698.1	gene-AZIN1	AZIN1	protein_coding	mRNA	NC_030821.1	20561181	20591914	-	12	4163
NM_001291699.1	gene-AZIN1	AZIN1	protein_coding	mRNA	NC_030821.1	20561181	20591914	-	12	4160
NM_001291820.1	gene-FASLG	FASLG	protein_coding	mRNA	NC_030823.1	38661712	38669321	+	4	893
NM_001291973.1	gene-FGF5	FGF5	protein_coding	mRNA	NC_030813.1	95419245	95440124	+	3	813
NM_001293062.1	gene-DEFB126	DEFB126	protein_coding	mRNA	NC_030820.1	60123188	60128092	-	2	411
NM_001293756.1	gene-AZIN2	AZIN2	protein_coding	mRNA	NC_030809.1	15127286	15166535	+	9	1803
NM_001301483.1	gene-OAZ3	OAZ3	protein_coding	mRNA	NC_030810.1	101146340	101149436	+	5	880
NM_001303466.1	gene-RBP5	RBP5	protein_coding	mRNA	NC_030812.1	102229860	102234123	+	4	408
NM_001312693.1	gene-RARRES2	RARRES2	protein_coding	mRNA	NC_030811.1	7918971	7920778	+	4	517
NM_001314142.1	gene-TGFB1	TGFB1	protein_coding	mRNA	NC_030825.1	51419405	51433585	-	7	1173
NM_001314145.1	gene-LOC102182663	LOC102182663	protein_coding	mRNA	NC_030833.1	28275067	28281034	+	8	1642
NM_001314147.1	gene-UCP2	UCP2	protein_coding	mRNA	NC_030822.1	29617878	29620650	+	6	979
NM_001314156.1	gene-ITGB1	ITGB1	protein_coding	mRNA	NC_030820.1	19326903	19351002	+	15	2397
NM_001314158.1	gene-ENO2	ENO2	protein_coding	mRNA	NC_030812.1	102466193	102472303	-	11	1305
NM_001314163.1	gene-CTSH	CTSH	protein_coding	mRNA	NC_030828.1	24781861	24803235	-	12	1043
NM_001314169.1	gene-ACVR2B	ACVR2B	protein_coding	mRNA	NC_030829.1	11700018	11726724	+	11	1539
NM_001314172.1	gene-BPI	BPI	protein_coding	mRNA	NC_030820.1	66738012	66768527	+	15	1452
NM_001314175.1	gene-APAF1	APAF1	protein_coding	mRNA	NC_030812.1	61495376	61574366	+	27	3981
NM_001314177.1	gene-LIN28A_1	LIN28A	protein_coding	mRNA	NC_030813.1	19037849	19038478	+	1	630
NM_001314180.1	gene-ST3GAL5	ST3GAL5	protein_coding	mRNA	NC_030818.1	48575055	48635192	+	7	1359
NM_001314182.1	gene-RAB2A	RAB2A	protein_coding	mRNA	NC_030821.1	55847406	55910958	-	8	639
NM_001314184.1	gene-ITGAV	ITGAV	protein_coding	mRNA	NC_030809.1	126711936	126813463	+	30	3147
NM_001314186.1	gene-MPO	MPO	protein_coding	mRNA	NC_030826.1	8875585	8885256	-	12	2160
NM_001314188.1	gene-LOC102189356	LOC102189356	protein_coding	mRNA	NC_030830.1	23345661	23349179	+	4	762
NM_001314190.1	gene-TNNT2	TNNT2	protein_coding	mRNA	NC_030823.1	79337415	79348651	+	16	970
NM_001314194.1	gene-SLC50A1	SLC50A1	protein_coding	mRNA	NC_030810.1	104667743	104669804	+	6	681
NM_001314200.1	gene-MEF2D	MEF2D	protein_coding	mRNA	NC_030810.1	105762028	105774403	-	11	1670
NM_001314202.1	gene-MAPK1	MAPK1	protein_coding	mRNA	NW_017189530.1	278296	327298	+	8	1083
NM_001314204.1	gene-MEF2C	MEF2C	protein_coding	mRNA	NC_030814.1	22184383	22281896	+	9	1390
NM_001314206.1	gene-LOC102177850	LOC102177850	protein_coding	mRNA	NC_030830.1	22436742	22438667	-	1	1926
NM_001314207.1	gene-ARC	ARC	protein_coding	mRNA	NC_030821.1	80101313	80102503	+	1	1191
NM_001314210.1	gene-TNNT3	TNNT3	protein_coding	mRNA	NC_030836.1	50586078	50598633	-	15	801
NM_001314212.1	gene-DLK1	DLK1	protein_coding	mRNA	NC_030828.1	64899257	64907214	+	6	1137
NM_001314213.1	gene-BCL2	BCL2	protein_coding	mRNA	NC_030831.1	61578924	61770872	-	2	690
NM_001314215.1	gene-SLC2A12	SLC2A12	protein_coding	mRNA	NC_030816.1	59243696	59309327	-	5	2365
NM_001314219.1	gene-IGFBP3	IGFBP3	protein_coding	mRNA	NC_030811.1	44058187	44065021	-	5	1019
NM_001314221.1	gene-CIDEA	CIDEA	protein_coding	mRNA	NC_030831.1	43151394	43156121	+	4	609
NM_001314223.1	gene-SLC2A1	SLC2A1	protein_coding	mRNA	NC_030810.1	17444764	17472422	-	10	2108
NM_001314225.1	gene-EEF1D	EEF1D	protein_coding	mRNA	NC_030821.1	80920572	80933270	-	8	1163
NM_001314227.1	gene-SLC2A4	SLC2A4	protein_coding	mRNA	NC_030826.1	26795774	26800743	+	11	1837
NM_001314229.1	gene-RBP4	RBP4	protein_coding	mRNA	NC_030833.1	36492164	36498206	+	6	662
NM_001314231.1	gene-MEF2A	MEF2A	protein_coding	mRNA	NC_030828.1	6104539	6196094	-	10	1627
NM_001314233.1	gene-HSPA8	HSPA8	protein_coding	mRNA	NC_030822.1	48652198	48655592	+	9	1951
NM_001314235.1	gene-FAS	FAS	protein_coding	mRNA	NC_030833.1	40643296	40676463	-	9	1015
NM_001314237.1	gene-OPRK1	OPRK1	protein_coding	mRNA	NC_030821.1	60304541	60335239	+	4	4310
NM_001314239.1	gene-TNNI3	TNNI3	protein_coding	mRNA	NC_030825.1	64027068	64030942	+	8	773
NM_001314241.1	gene-DAZL	DAZL	protein_coding	mRNA	NC_030808.1	153477636	153498961	-	11	1508
NM_001314243.1	gene-IGFBP6	IGFBP6	protein_coding	mRNA	NC_030812.1	26609942	26613572	-	4	801
NM_001314245.1	gene-CTSB	CTSB	protein_coding	mRNA	NC_030815.1	7440529	7448233	+	9	1208
NM_001314247.1	gene-PRNP	PRNP	protein_coding	mRNA	NC_030820.1	46469695	46470465	+	1	771
NM_001314253.1	gene-CMPK1	CMPK1	protein_coding	mRNA	NC_030810.1	21901979	21937757	+	6	1763
NM_001314255.1	gene-PTGER2	PTGER2	protein_coding	mRNA	NC_030817.1	89435648	89446090	+	2	1047
NM_001314257.1	gene-ELOVL6	ELOVL6	protein_coding	mRNA	NC_030813.1	15520259	15657222	+	4	2708
NM_001314259.1	gene-PITX2	PITX2	protein_coding	mRNA	NC_030813.1	15156366	15160640	+	3	978
NM_001314262.1	gene-B4GALNT2	B4GALNT2	protein_coding	mRNA	NC_030826.1	37033454	37072446	-	10	1508
NM_001314264.1	gene-GPRC5D	GPRC5D	protein_coding	mRNA	NC_030812.1	95561512	95568349	+	3	1245
NM_001314266.1	gene-CTSV	CTSV	protein_coding	mRNA	NC_030815.1	83341964	83347272	-	8	1103
NM_001314268.1	gene-TRAM1	TRAM1	protein_coding	mRNA	NC_030821.1	47822512	47852562	+	11	1229
NM_001314269.1	gene-MMP9	MMP9	protein_coding	mRNA	NC_030820.1	74256206	74263438	+	13	2239
NM_001314271.1	gene-NANOG	NANOG	protein_coding	mRNA	NC_030812.1	99870654	99875391	-	4	1038
NM_001314273.1	gene-ZBTB16	ZBTB16	protein_coding	mRNA	NC_030822.1	57561587	57758635	-	7	2314
NM_001314275.1	gene-TMEM63A	TMEM63A	protein_coding	mRNA	NC_030823.1	27442849	27472904	-	24	2409
NM_001314278.1	gene-STAT3	STAT3	protein_coding	mRNA	NC_030826.1	42059244	42089362	-	23	2313
NM_001314279.1	gene-LHCGR	LHCGR	protein_coding	mRNA	NC_030818.1	30545272	30604452	-	11	2103
NM_001314281.1	gene-LTBR	LTBR	protein_coding	mRNA	NC_030812.1	102898493	102905386	-	10	1287
NM_001314283.1	gene-TSC1	TSC1	protein_coding	mRNA	NC_030818.1	102376287	102407525	-	21	3477
NM_001314285.1	gene-ELF5	ELF5	protein_coding	mRNA	NC_030822.1	17881395	17910707	+	7	833
NM_001314287.1	gene-AKR1B1	AKR1B1	protein_coding	mRNA	NC_030811.1	22046175	22062875	+	10	1132
NM_001314289.1	gene-IDO1	IDO1	protein_coding	mRNA	NC_030834.1	10561814	10574554	-	10	1233
NM_001314291.1	gene-NOD2	NOD2	protein_coding	mRNA	NC_030825.1	18193190	18219811	-	13	3036
NM_001314293.1	gene-DSG4	DSG4	protein_coding	mRNA	NC_030831.1	26034209	26074386	-	16	3918
NM_001314295.1	gene-LHX2	LHX2	protein_coding	mRNA	NC_030818.1	94640045	94659024	+	5	1221
NM_001314297.1	gene-ARHGAP36	ARHGAP36	protein_coding	mRNA	NW_017212090.1	1606	8800	-	12	1590
NM_001314299.1	gene-IGFBP2	IGFBP2	protein_coding	mRNA	NC_030809.1	31149536	31178739	-	4	1075
NM_001314301.1	gene-SERPINA14	SERPINA14	protein_coding	mRNA	NC_030828.1	58548045	58556228	-	4	1292
NM_001314303.1	gene-HSPA2	HSPA2	protein_coding	mRNA	NC_030817.1	26436107	26438017	-	3	1908
NM_001314305.1	gene-DGAT2	DGAT2	protein_coding	mRNA	NC_030822.1	27722052	27753736	-	8	1130
NM_001314307.1	gene-ADIPOR2	ADIPOR2	protein_coding	mRNA	NC_030812.1	107134887	107151196	+	10	1217
NM_001314309.1	gene-TMEM147	TMEM147	protein_coding	mRNA	NC_030825.1	47030433	47032163	+	7	716
NM_001314312.1	gene-MFGE8	MFGE8	protein_coding	mRNA	NC_030828.1	19768192	19782984	-	9	1620
NM_001314314.1	gene-EEF1B2	EEF1B2	protein_coding	mRNA	NC_030809.1	41428132	41431033	-	6	707
NM_001314316.1	gene-ITGAL	ITGAL	protein_coding	mRNA	NC_030832.1	26573727	26615945	+	31	3570
NM_001314319.1	gene-SIRT1	SIRT1	protein_coding	mRNA	NC_030835.1	21206847	21232316	-	9	2275
NM_001314321.1	gene-LOC102174170	LOC102174170	protein_coding	mRNA	NC_030830.1	24028144	24036032	+	6	690
NM_001314323.1	gene-SLC5A1	SLC5A1	protein_coding	mRNA	NC_030824.1	704664	757907	-	15	1995
NM_001314325.1	gene-FOXM1	FOXM1	protein_coding	mRNA	NC_030812.1	105810635	105820957	+	7	2321
NM_001314327.1	gene-NFE2L2	NFE2L2	protein_coding	mRNA	NC_030809.1	116657187	116688493	-	5	2407
NM_001314329.1	gene-TNFSF14	TNFSF14	protein_coding	mRNA	NC_030814.1	92671147	92674778	-	4	726
NM_001314331.1	gene-RPLP0	RPLP0	protein_coding	mRNA	NC_030824.1	8562124	8565756	+	7	957
NM_001314333.1	gene-ODF1	ODF1	protein_coding	mRNA	NC_030821.1	20322331	20331076	+	2	1008
NM_001314338.1	gene-NEUROG3	NEUROG3	protein_coding	mRNA	NC_030835.1	19757060	19757827	+	1	768
NM_001314340.1	gene-MAN2B1	MAN2B1	protein_coding	mRNA	NC_030814.1	98208395	98223571	+	24	3078
NM_001314342.1	gene-ACTB	ACTB	protein_coding	mRNA	NC_030832.1	39659508	39661465	+	5	1147
NM_001314344.1	gene-HSF1	HSF1	protein_coding	mRNA	NC_030821.1	81310260	81328469	+	13	1589
NM_001314346.1	gene-PID1	PID1	protein_coding	mRNA	NC_030809.1	18423986	18695839	+	3	896
NM_001314348.1	gene-ITGB6	ITGB6	protein_coding	mRNA	NC_030809.1	99912972	99996073	-	15	2367
NM_001314350.1	gene-TIMP1	TIMP1	protein_coding	mRNA	NW_017189516.1	20056832	20060256	+	6	701
NM_001314352.1	gene-CTSF	CTSF	protein_coding	mRNA	NC_030836.1	44992308	44997729	-	14	1473
NM_001319276.1	gene-FTO	FTO	protein_coding	mRNA	NC_030825.1	23418852	23845211	+	9	1731
NM_001319277.1	gene-RPRD1B	RPRD1B	protein_coding	mRNA	NC_030820.1	66476121	66531462	+	7	999
NM_001319278.1	gene-TMEM173	TMEM173	protein_coding	mRNA	NC_030814.1	59759918	59765406	+	7	2031
Novel_000001	XLOC_000015	--	Novel_mRNA	mRNA	NC_030808.1	93611	124951	+	10	1593
Novel_000002	XLOC_000015	--	Novel_mRNA	mRNA	NC_030808.1	146614	333878	+	29	5652
Novel_000003	XLOC_000015	--	Novel_mRNA	mRNA	NC_030808.1	146614	333878	+	27	5439
Novel_000004	XLOC_000015	--	Novel_mRNA	mRNA	NC_030808.1	160667	333011	+	24	3831
Novel_000005	XLOC_000016	--	Novel_mRNA	mRNA	NC_030808.1	395847	411585	+	5	1336
Novel_000006	XLOC_000016	--	Novel_mRNA	mRNA	NC_030808.1	396464	411585	+	8	6754
Novel_000007	XLOC_000016	--	Novel_mRNA	mRNA	NC_030808.1	397662	411585	+	8	7357
Novel_000008	XLOC_000022	--	Novel_mRNA	mRNA	NC_030808.1	525154	566745	+	7	2165
Novel_000009	XLOC_000022	--	Novel_mRNA	mRNA	NC_030808.1	532748	566745	+	8	2430
Novel_000010	XLOC_000022	--	Novel_mRNA	mRNA	NC_030808.1	532748	566745	+	7	2458
Novel_000011	XLOC_000022	--	Novel_mRNA	mRNA	NC_030808.1	533132	566745	+	7	2085
Novel_000012	XLOC_000025	--	Novel_mRNA	mRNA	NC_030808.1	572526	576647	+	2	2605
Novel_000013	XLOC_000038	--	Novel_mRNA	mRNA	NC_030808.1	623723	632758	+	5	4912
Novel_000014	XLOC_000039	--	Novel_mRNA	mRNA	NC_030808.1	681855	693700	+	2	2368
Novel_000015	XLOC_000051	--	Novel_mRNA	mRNA	NC_030808.1	944022	949768	+	2	2519
Novel_000016	XLOC_000051	--	Novel_mRNA	mRNA	NC_030808.1	944022	959555	+	3	1444
Novel_000017	XLOC_000051	--	Novel_mRNA	mRNA	NC_030808.1	944022	962957	+	2	1243
Novel_000018	XLOC_000051	--	Novel_mRNA	mRNA	NC_030808.1	944022	979542	+	2	2321
Novel_000019	XLOC_000073	--	Novel_mRNA	mRNA	NC_030808.1	1421777	1551550	+	9	5861
Novel_000020	XLOC_000073	--	Novel_mRNA	mRNA	NC_030808.1	1438095	1551550	+	9	6894
Novel_000021	XLOC_000073	--	Novel_mRNA	mRNA	NC_030808.1	1439141	1551550	+	9	5900
Novel_000022	XLOC_000179	--	Novel_mRNA	mRNA	NC_030808.1	5169690	5215034	+	6	4750
Novel_000023	XLOC_000179	--	Novel_mRNA	mRNA	NC_030808.1	5169690	5222388	+	7	5604
Novel_000024	XLOC_000292	--	Novel_mRNA	mRNA	NC_030808.1	8411403	8421252	+	2	5992
Novel_000025	XLOC_000331	--	Novel_mRNA	mRNA	NC_030808.1	9062349	9074343	+	3	3907
Novel_000026	XLOC_000331	--	Novel_mRNA	mRNA	NC_030808.1	9062349	9076377	+	3	3785
Novel_000027	XLOC_000331	--	Novel_mRNA	mRNA	NC_030808.1	9062349	9102380	+	10	5019
Novel_000028	XLOC_000333	--	Novel_mRNA	mRNA	NC_030808.1	9118296	9199040	+	10	2114
Novel_000029	XLOC_000333	--	Novel_mRNA	mRNA	NC_030808.1	9127179	9145481	+	7	813
Novel_000030	XLOC_000406	--	Novel_mRNA	mRNA	NC_030808.1	17307574	17332003	+	6	2880
Novel_000031	XLOC_000406	--	Novel_mRNA	mRNA	NC_030808.1	17307574	17332003	+	4	2690
Novel_000032	XLOC_000436	--	Novel_mRNA	mRNA	NC_030808.1	18065959	18169889	+	9	8408
Novel_000033	XLOC_000436	--	Novel_mRNA	mRNA	NC_030808.1	18065959	18169889	+	8	8260
Novel_000034	XLOC_000482	--	Novel_mRNA	mRNA	NC_030808.1	18324947	18693816	+	5	1582
Novel_000035	XLOC_000482	--	Novel_mRNA	mRNA	NC_030808.1	18538414	18659466	+	3	268
Novel_000036	XLOC_000566	--	Novel_mRNA	mRNA	NC_030808.1	18968157	19048522	+	5	5092
Novel_000037	XLOC_000752	--	Novel_mRNA	mRNA	NC_030808.1	19770060	19933982	+	24	4251
Novel_000038	XLOC_000752	--	Novel_mRNA	mRNA	NC_030808.1	19770221	19933982	+	24	4111
Novel_000039	XLOC_000752	--	Novel_mRNA	mRNA	NC_030808.1	19770222	19933982	+	25	4137
Novel_000040	XLOC_000752	--	Novel_mRNA	mRNA	NC_030808.1	19770226	19933982	+	23	3945
Novel_000041	XLOC_000752	--	Novel_mRNA	mRNA	NC_030808.1	19808071	19933982	+	20	3063
Novel_000042	XLOC_000752	--	Novel_mRNA	mRNA	NC_030808.1	19808071	19933982	+	21	3147
Novel_000043	XLOC_000805	--	Novel_mRNA	mRNA	NC_030808.1	20806508	20820634	+	2	13927
Novel_000044	XLOC_000805	--	Novel_mRNA	mRNA	NC_030808.1	20806508	20820634	+	3	10400
Novel_000045	XLOC_000892	--	Novel_mRNA	mRNA	NC_030808.1	21564761	21571551	+	3	3064
Novel_000046	XLOC_000931	--	Novel_mRNA	mRNA	NC_030808.1	23867203	23868563	+	2	1263
Novel_000047	XLOC_000953	--	Novel_mRNA	mRNA	NC_030808.1	24805201	24855208	+	11	2787
Novel_000048	XLOC_000977	--	Novel_mRNA	mRNA	NC_030808.1	27823760	28136189	+	16	4746
Novel_000049	XLOC_000977	--	Novel_mRNA	mRNA	NC_030808.1	27823760	28136189	+	15	4576
Novel_000050	XLOC_001022	--	Novel_mRNA	mRNA	NC_030808.1	33922148	33935006	+	2	906
Novel_000051	XLOC_001022	--	Novel_mRNA	mRNA	NC_030808.1	33922174	33935006	+	2	877
Novel_000052	XLOC_001106	--	Novel_mRNA	mRNA	NC_030808.1	36960732	37031900	+	15	4920
Novel_000053	XLOC_001156	--	Novel_mRNA	mRNA	NC_030808.1	41052608	41113711	+	6	4323
Novel_000054	XLOC_001194	--	Novel_mRNA	mRNA	NC_030808.1	41697419	41763650	+	3	1527
Novel_000055	XLOC_001194	--	Novel_mRNA	mRNA	NC_030808.1	41697459	41763650	+	2	1347
Novel_000056	XLOC_001194	--	Novel_mRNA	mRNA	NC_030808.1	41738378	41763650	+	2	3427
Novel_000057	XLOC_001200	--	Novel_mRNA	mRNA	NC_030808.1	42028481	42060764	+	10	1628
Novel_000058	XLOC_001240	--	Novel_mRNA	mRNA	NC_030808.1	42655216	42670940	+	7	3822
Novel_000059	XLOC_001291	--	Novel_mRNA	mRNA	NC_030808.1	43893620	43911525	+	2	17876
Novel_000060	XLOC_001291	--	Novel_mRNA	mRNA	NC_030808.1	43893620	43950280	+	3	30124
Novel_000061	XLOC_001314	--	Novel_mRNA	mRNA	NC_030808.1	45074925	45231999	+	14	1384
Novel_000062	XLOC_001430	--	Novel_mRNA	mRNA	NC_030808.1	50157012	50179247	+	3	3841
Novel_000063	XLOC_001430	--	Novel_mRNA	mRNA	NC_030808.1	50157012	50379930	+	19	7110
Novel_000064	XLOC_001526	--	Novel_mRNA	mRNA	NC_030808.1	52766419	52836720	+	11	2149
Novel_000065	XLOC_001526	--	Novel_mRNA	mRNA	NC_030808.1	52766419	52836720	+	12	2210
Novel_000066	XLOC_001653	--	Novel_mRNA	mRNA	NC_030808.1	57122342	57177001	+	10	4110
Novel_000067	XLOC_001653	--	Novel_mRNA	mRNA	NC_030808.1	57122355	57165511	+	9	4225
Novel_000068	XLOC_001653	--	Novel_mRNA	mRNA	NC_030808.1	57122355	57165634	+	9	3884
Novel_000069	XLOC_001653	--	Novel_mRNA	mRNA	NC_030808.1	57122355	57169533	+	11	4200
Novel_000070	XLOC_001653	--	Novel_mRNA	mRNA	NC_030808.1	57122355	57169533	+	10	4122
Novel_000071	XLOC_001653	--	Novel_mRNA	mRNA	NC_030808.1	57122355	57177001	+	9	4012
Novel_000072	XLOC_001680	--	Novel_mRNA	mRNA	NC_030808.1	57782358	57826237	+	11	5714
Novel_000073	XLOC_001680	--	Novel_mRNA	mRNA	NC_030808.1	57782358	57866372	+	21	7347
Novel_000074	XLOC_001680	--	Novel_mRNA	mRNA	NC_030808.1	57782358	57908501	+	33	9057
Novel_000075	XLOC_001683	--	Novel_mRNA	mRNA	NC_030808.1	58111106	58162622	+	7	10279
Novel_000076	XLOC_001683	--	Novel_mRNA	mRNA	NC_030808.1	58111106	58162622	+	7	10288
Novel_000077	XLOC_001683	--	Novel_mRNA	mRNA	NC_030808.1	58111106	58162622	+	6	10163
Novel_000078	XLOC_001684	--	Novel_mRNA	mRNA	NC_030808.1	58162946	58165246	+	3	681
Novel_000079	XLOC_001684	--	Novel_mRNA	mRNA	NC_030808.1	58162953	58166840	+	3	3374
Novel_000080	XLOC_001690	--	Novel_mRNA	mRNA	NC_030808.1	58404345	58502584	+	17	5033
Novel_000081	XLOC_001690	--	Novel_mRNA	mRNA	NC_030808.1	58404345	58502584	+	17	4974
Novel_000082	XLOC_001698	--	Novel_mRNA	mRNA	NC_030808.1	58719089	58739834	+	4	19987
Novel_000083	XLOC_001698	--	Novel_mRNA	mRNA	NC_030808.1	58719089	58785858	+	6	26371
Novel_000084	XLOC_001698	--	Novel_mRNA	mRNA	NC_030808.1	58719089	58863982	+	7	26495
Novel_000085	XLOC_001698	--	Novel_mRNA	mRNA	NC_030808.1	58719089	58865965	+	9	26582
Novel_000086	XLOC_001698	--	Novel_mRNA	mRNA	NC_030808.1	58719089	58870664	+	7	26639
Novel_000087	XLOC_001698	--	Novel_mRNA	mRNA	NC_030808.1	58719089	59189495	+	10	26770
Novel_000088	XLOC_001698	--	Novel_mRNA	mRNA	NC_030808.1	58719089	59500778	+	12	26604
Novel_000089	XLOC_001698	--	Novel_mRNA	mRNA	NC_030808.1	58719089	59538148	+	12	27072
Novel_000090	XLOC_001698	--	Novel_mRNA	mRNA	NC_030808.1	58719089	59538148	+	14	27268
Novel_000091	XLOC_001698	--	Novel_mRNA	mRNA	NC_030808.1	58719089	59538148	+	13	27201
Novel_000092	XLOC_001698	--	Novel_mRNA	mRNA	NC_030808.1	58719089	59538148	+	13	27235
Novel_000093	XLOC_001698	--	Novel_mRNA	mRNA	NC_030808.1	58719089	59584985	+	13	26735
Novel_000094	XLOC_001698	--	Novel_mRNA	mRNA	NC_030808.1	58719089	59584985	+	14	27053
Novel_000095	XLOC_001698	--	Novel_mRNA	mRNA	NC_030808.1	58719089	59642227	+	14	84141
Novel_000096	XLOC_001698	--	Novel_mRNA	mRNA	NC_030808.1	58719089	59658282	+	14	32106
Novel_000097	XLOC_001698	--	Novel_mRNA	mRNA	NC_030808.1	58743099	59584985	+	11	2962
Novel_000098	XLOC_001698	--	Novel_mRNA	mRNA	NC_030808.1	59585317	59658282	+	2	5088
Novel_000099	XLOC_001698	--	Novel_mRNA	mRNA	NC_030808.1	59585398	59642227	+	2	11023
Novel_000100	XLOC_001698	--	Novel_mRNA	mRNA	NC_030808.1	59591850	59708310	+	3	14857
Novel_000101	XLOC_001808	--	Novel_mRNA	mRNA	NC_030808.1	62314471	62613960	+	2	479
Novel_000102	XLOC_001868	--	Novel_mRNA	mRNA	NC_030808.1	63471399	63609839	+	7	2126
Novel_000103	XLOC_001872	--	Novel_mRNA	mRNA	NC_030808.1	63730452	63758231	+	8	2203
Novel_000104	XLOC_001876	--	Novel_mRNA	mRNA	NC_030808.1	63912648	63916626	+	2	3957
Novel_000105	XLOC_001876	--	Novel_mRNA	mRNA	NC_030808.1	63912648	63920016	+	3	3677
Novel_000106	XLOC_001877	--	Novel_mRNA	mRNA	NC_030808.1	63916861	63950424	+	9	6310
Novel_000107	XLOC_001877	--	Novel_mRNA	mRNA	NC_030808.1	63917656	63950424	+	8	6286
Novel_000108	XLOC_001886	--	Novel_mRNA	mRNA	NC_030808.1	64118646	64124720	+	2	911
Novel_000109	XLOC_001898	--	Novel_mRNA	mRNA	NC_030808.1	64334584	64557224	+	12	12072
Novel_000110	XLOC_001898	--	Novel_mRNA	mRNA	NC_030808.1	64334584	64613445	+	12	67808
Novel_000111	XLOC_001898	--	Novel_mRNA	mRNA	NC_030808.1	64334584	64613445	+	15	31337
Novel_000112	XLOC_001898	--	Novel_mRNA	mRNA	NC_030808.1	64334584	64613445	+	13	34008
Novel_000113	XLOC_001898	--	Novel_mRNA	mRNA	NC_030808.1	64334584	64613445	+	12	68495
Novel_000114	XLOC_001898	--	Novel_mRNA	mRNA	NC_030808.1	64334584	64613445	+	12	67810
Novel_000115	XLOC_001898	--	Novel_mRNA	mRNA	NC_030808.1	64339202	64371603	+	5	661
Novel_000116	XLOC_001898	--	Novel_mRNA	mRNA	NC_030808.1	64339202	64613445	+	14	57471
Novel_000117	XLOC_001898	--	Novel_mRNA	mRNA	NC_030808.1	64408045	64613445	+	7	30781
Novel_000118	XLOC_001906	--	Novel_mRNA	mRNA	NC_030808.1	64765138	64793714	+	4	11859
Novel_000119	XLOC_001906	--	Novel_mRNA	mRNA	NC_030808.1	64765138	64793714	+	3	11581
Novel_000120	XLOC_001916	--	Novel_mRNA	mRNA	NC_030808.1	64829627	64887235	+	11	3739
Novel_000121	XLOC_001916	--	Novel_mRNA	mRNA	NC_030808.1	64829697	64887497	+	11	3630
Novel_000122	XLOC_001942	--	Novel_mRNA	mRNA	NC_030808.1	65078982	65117056	+	8	2214
Novel_000123	XLOC_001942	--	Novel_mRNA	mRNA	NC_030808.1	65078982	65117056	+	7	2084
Novel_000124	XLOC_001959	--	Novel_mRNA	mRNA	NC_030808.1	65788468	65821812	+	14	2337
Novel_000125	XLOC_001960	--	Novel_mRNA	mRNA	NC_030808.1	65825763	65941872	+	22	47333
Novel_000126	XLOC_001960	--	Novel_mRNA	mRNA	NC_030808.1	65825763	65941872	+	27	31549
Novel_000127	XLOC_001960	--	Novel_mRNA	mRNA	NC_030808.1	65826037	65864191	+	11	9574
Novel_000128	XLOC_001960	--	Novel_mRNA	mRNA	NC_030808.1	65826191	65941872	+	23	42474
Novel_000129	XLOC_001960	--	Novel_mRNA	mRNA	NC_030808.1	65826191	65947532	+	27	37440
Novel_000130	XLOC_001960	--	Novel_mRNA	mRNA	NC_030808.1	65826191	65947532	+	24	47344
Novel_000131	XLOC_001976	--	Novel_mRNA	mRNA	NC_030808.1	66616839	66638435	+	8	2848
Novel_000132	XLOC_001980	--	Novel_mRNA	mRNA	NC_030808.1	66717795	66772662	+	8	1941
Novel_000133	XLOC_002002	--	Novel_mRNA	mRNA	NC_030808.1	67431238	67451667	+	9	2044
Novel_000134	XLOC_002003	--	Novel_mRNA	mRNA	NC_030808.1	67466086	67477803	+	6	667
Novel_000135	XLOC_002012	--	Novel_mRNA	mRNA	NC_030808.1	67744529	67751565	+	3	3021
Novel_000136	XLOC_002012	--	Novel_mRNA	mRNA	NC_030808.1	67744529	67751565	+	3	3024
Novel_000137	XLOC_002012	--	Novel_mRNA	mRNA	NC_030808.1	67744529	67824640	+	17	4540
Novel_000138	XLOC_002012	--	Novel_mRNA	mRNA	NC_030808.1	67744529	67890927	+	30	8256
Novel_000139	XLOC_002012	--	Novel_mRNA	mRNA	NC_030808.1	67744762	67890927	+	30	8020
Novel_000140	XLOC_002024	--	Novel_mRNA	mRNA	NC_030808.1	68070436	68115817	+	13	3016
Novel_000141	XLOC_002024	--	Novel_mRNA	mRNA	NC_030808.1	68070525	68076712	+	3	1871
Novel_000142	XLOC_002041	--	Novel_mRNA	mRNA	NC_030808.1	68975717	69090797	+	15	5996
Novel_000143	XLOC_002064	--	Novel_mRNA	mRNA	NC_030808.1	69231281	69237973	+	4	1013
Novel_000144	XLOC_002074	--	Novel_mRNA	mRNA	NC_030808.1	69447153	69586798	+	9	3804
Novel_000145	XLOC_002074	--	Novel_mRNA	mRNA	NC_030808.1	69447238	69586798	+	10	3763
Novel_000146	XLOC_002074	--	Novel_mRNA	mRNA	NC_030808.1	69535032	69586798	+	4	555
Novel_000147	XLOC_002080	--	Novel_mRNA	mRNA	NC_030808.1	69656708	69709079	+	14	2737
Novel_000148	XLOC_002086	--	Novel_mRNA	mRNA	NC_030808.1	69727951	69757050	+	5	1635
Novel_000149	XLOC_002087	--	Novel_mRNA	mRNA	NC_030808.1	69771009	69826055	+	7	1808
Novel_000150	XLOC_002087	--	Novel_mRNA	mRNA	NC_030808.1	69782915	69826055	+	4	1512
Novel_000151	XLOC_002089	--	Novel_mRNA	mRNA	NC_030808.1	69881614	69933441	+	17	2251
Novel_000152	XLOC_002089	--	Novel_mRNA	mRNA	NC_030808.1	69884881	69933441	+	17	2623
Novel_000153	XLOC_002096	--	Novel_mRNA	mRNA	NC_030808.1	69992916	70104142	+	19	5734
Novel_000154	XLOC_002096	--	Novel_mRNA	mRNA	NC_030808.1	70010701	70104142	+	18	6617
Novel_000155	XLOC_002096	--	Novel_mRNA	mRNA	NC_030808.1	70010701	70104142	+	16	6512
Novel_000156	XLOC_002096	--	Novel_mRNA	mRNA	NC_030808.1	70026965	70104142	+	13	5137
Novel_000157	XLOC_002108	--	Novel_mRNA	mRNA	NC_030808.1	70274301	70297967	+	4	3239
Novel_000158	XLOC_002117	--	Novel_mRNA	mRNA	NC_030808.1	70353446	70395404	+	15	5203
Novel_000159	XLOC_002119	--	Novel_mRNA	mRNA	NC_030808.1	70405851	70439386	+	19	7512
Novel_000160	XLOC_002122	--	Novel_mRNA	mRNA	NC_030808.1	70629610	70657562	+	5	3024
Novel_000161	XLOC_002122	--	Novel_mRNA	mRNA	NC_030808.1	70629622	70657562	+	4	2878
Novel_000162	XLOC_002124	--	Novel_mRNA	mRNA	NC_030808.1	70680913	70759775	+	17	5842
Novel_000163	XLOC_002124	--	Novel_mRNA	mRNA	NC_030808.1	70680913	70759775	+	16	7359
Novel_000164	XLOC_002124	--	Novel_mRNA	mRNA	NC_030808.1	70680913	70759775	+	16	5713
Novel_000165	XLOC_002124	--	Novel_mRNA	mRNA	NC_030808.1	70680913	70759775	+	14	4764
Novel_000166	XLOC_002124	--	Novel_mRNA	mRNA	NC_030808.1	70715950	70759775	+	4	1747
Novel_000167	XLOC_002124	--	Novel_mRNA	mRNA	NC_030808.1	70732460	70759775	+	3	1429
Novel_000168	XLOC_002124	--	Novel_mRNA	mRNA	NC_030808.1	70755919	70759775	+	2	2615
Novel_000169	XLOC_002128	--	Novel_mRNA	mRNA	NC_030808.1	70760612	70783183	+	7	8875
Novel_000170	XLOC_002128	--	Novel_mRNA	mRNA	NC_030808.1	70760612	70783183	+	6	8793
Novel_000171	XLOC_002158	--	Novel_mRNA	mRNA	NC_030808.1	71247414	71513815	+	26	4994
Novel_000172	XLOC_002158	--	Novel_mRNA	mRNA	NC_030808.1	71247414	71513815	+	26	5057
Novel_000173	XLOC_002158	--	Novel_mRNA	mRNA	NC_030808.1	71247414	71513815	+	25	4895
Novel_000174	XLOC_002158	--	Novel_mRNA	mRNA	NC_030808.1	71247414	71513815	+	25	4958
Novel_000175	XLOC_002204	--	Novel_mRNA	mRNA	NC_030808.1	72598377	72601496	+	3	2819
Novel_000176	XLOC_002213	--	Novel_mRNA	mRNA	NC_030808.1	72715500	72739822	+	2	20755
Novel_000177	XLOC_002213	--	Novel_mRNA	mRNA	NC_030808.1	72715504	72739822	+	3	18298
Novel_000178	XLOC_002213	--	Novel_mRNA	mRNA	NC_030808.1	72715522	72739822	+	3	16650
Novel_000179	XLOC_002247	--	Novel_mRNA	mRNA	NC_030808.1	72991537	73000401	+	2	7801
Novel_000180	XLOC_002247	--	Novel_mRNA	mRNA	NC_030808.1	72991810	73000401	+	2	4108
Novel_000181	XLOC_002247	--	Novel_mRNA	mRNA	NC_030808.1	72991811	73000401	+	2	7531
Novel_000182	XLOC_002247	--	Novel_mRNA	mRNA	NC_030808.1	72991811	73000401	+	3	5814
Novel_000183	XLOC_002269	--	Novel_mRNA	mRNA	NC_030808.1	73098061	73101106	+	4	2009
Novel_000184	XLOC_002269	--	Novel_mRNA	mRNA	NC_030808.1	73098240	73101106	+	4	1266
Novel_000185	XLOC_002328	--	Novel_mRNA	mRNA	NC_030808.1	73505691	73587320	+	30	6278
Novel_000186	XLOC_002346	--	Novel_mRNA	mRNA	NC_030808.1	73896492	73911768	+	4	724
Novel_000187	XLOC_002376	--	Novel_mRNA	mRNA	NC_030808.1	75701978	75782921	+	13	7116
Novel_000188	XLOC_002376	--	Novel_mRNA	mRNA	NC_030808.1	75701978	75782921	+	12	7229
Novel_000189	XLOC_002376	--	Novel_mRNA	mRNA	NC_030808.1	75701978	75782921	+	11	6704
Novel_000190	XLOC_002376	--	Novel_mRNA	mRNA	NC_030808.1	75702846	75782921	+	9	6080
Novel_000191	XLOC_002423	--	Novel_mRNA	mRNA	NC_030808.1	76355463	76502446	+	11	3998
Novel_000192	XLOC_002433	--	Novel_mRNA	mRNA	NC_030808.1	77089931	77096529	+	3	2753
Novel_000193	XLOC_002470	--	Novel_mRNA	mRNA	NC_030808.1	78149456	78598010	+	9	18413
Novel_000194	XLOC_002470	--	Novel_mRNA	mRNA	NC_030808.1	78149456	78663706	+	10	18611
Novel_000195	XLOC_002470	--	Novel_mRNA	mRNA	NC_030808.1	78149456	78847225	+	13	18026
Novel_000196	XLOC_002470	--	Novel_mRNA	mRNA	NC_030808.1	78149456	78847225	+	12	18760
Novel_000197	XLOC_002470	--	Novel_mRNA	mRNA	NC_030808.1	78149456	78847225	+	12	18823
Novel_000198	XLOC_002526	--	Novel_mRNA	mRNA	NC_030808.1	79882380	80020916	+	8	3327
Novel_000199	XLOC_002526	--	Novel_mRNA	mRNA	NC_030808.1	79882380	80020916	+	7	2678
Novel_000200	XLOC_002556	--	Novel_mRNA	mRNA	NC_030808.1	80092910	80105760	+	3	2357
Novel_000201	XLOC_002629	--	Novel_mRNA	mRNA	NC_030808.1	81256765	81293190	+	17	4013
Novel_000202	XLOC_002629	--	Novel_mRNA	mRNA	NC_030808.1	81256765	81293190	+	17	4007
Novel_000203	XLOC_002631	--	Novel_mRNA	mRNA	NC_030808.1	81385967	81406022	+	3	16094
Novel_000204	XLOC_002643	--	Novel_mRNA	mRNA	NC_030808.1	81891108	82092868	+	38	3189
Novel_000205	XLOC_002643	--	Novel_mRNA	mRNA	NC_030808.1	81891108	82092868	+	39	3505
Novel_000206	XLOC_002643	--	Novel_mRNA	mRNA	NC_030808.1	81891144	82092868	+	39	3471
Novel_000207	XLOC_002643	--	Novel_mRNA	mRNA	NC_030808.1	82070302	82092868	+	5	1400
Novel_000208	XLOC_002679	--	Novel_mRNA	mRNA	NC_030808.1	82292399	82316391	+	16	7936
Novel_000209	XLOC_002679	--	Novel_mRNA	mRNA	NC_030808.1	82292399	82328205	+	17	7486
Novel_000210	XLOC_002714	--	Novel_mRNA	mRNA	NC_030808.1	82488059	82492016	+	11	1408
Novel_000211	XLOC_002719	--	Novel_mRNA	mRNA	NC_030808.1	82535351	82554352	+	32	5479
Novel_000212	XLOC_002719	--	Novel_mRNA	mRNA	NC_030808.1	82535351	82554352	+	33	5563
Novel_000213	XLOC_002719	--	Novel_mRNA	mRNA	NC_030808.1	82535410	82554352	+	31	6150
Novel_000214	XLOC_002719	--	Novel_mRNA	mRNA	NC_030808.1	82535410	82554352	+	31	5243
Novel_000215	XLOC_002719	--	Novel_mRNA	mRNA	NC_030808.1	82535410	82554352	+	33	6300
Novel_000216	XLOC_002719	--	Novel_mRNA	mRNA	NC_030808.1	82535410	82554352	+	33	5507
Novel_000217	XLOC_002719	--	Novel_mRNA	mRNA	NC_030808.1	82535410	82554352	+	32	6324
Novel_000218	XLOC_002719	--	Novel_mRNA	mRNA	NC_030808.1	82535410	82554352	+	31	6240
Novel_000219	XLOC_002719	--	Novel_mRNA	mRNA	NC_030808.1	82535410	82554352	+	32	5330
Novel_000220	XLOC_002719	--	Novel_mRNA	mRNA	NC_030808.1	82535410	82554352	+	32	5327
Novel_000221	XLOC_002719	--	Novel_mRNA	mRNA	NC_030808.1	82535410	82554352	+	32	5417
Novel_000222	XLOC_002719	--	Novel_mRNA	mRNA	NC_030808.1	82535450	82554352	+	32	5407
Novel_000223	XLOC_002722	--	Novel_mRNA	mRNA	NC_030808.1	82575914	82589713	+	18	3187
Novel_000224	XLOC_002727	--	Novel_mRNA	mRNA	NC_030808.1	82642101	82652770	+	22	5135
Novel_000225	XLOC_002727	--	Novel_mRNA	mRNA	NC_030808.1	82642156	82652770	+	20	4902
Novel_000226	XLOC_002728	--	Novel_mRNA	mRNA	NC_030808.1	82652860	82662190	+	11	2287
Novel_000227	XLOC_002728	--	Novel_mRNA	mRNA	NC_030808.1	82652860	82662190	+	11	2281
Novel_000228	XLOC_002728	--	Novel_mRNA	mRNA	NC_030808.1	82653120	82662190	+	11	2468
Novel_000229	XLOC_002729	--	Novel_mRNA	mRNA	NC_030808.1	82665144	82679959	+	16	2889
Novel_000230	XLOC_002729	--	Novel_mRNA	mRNA	NC_030808.1	82665955	82679959	+	15	2919
Novel_000231	XLOC_002729	--	Novel_mRNA	mRNA	NC_030808.1	82666945	82679959	+	15	2161
Novel_000232	XLOC_002731	--	Novel_mRNA	mRNA	NC_030808.1	82683907	82775431	+	17	4174
Novel_000233	XLOC_002731	--	Novel_mRNA	mRNA	NC_030808.1	82683907	82810564	+	17	4263
Novel_000234	XLOC_002747	--	Novel_mRNA	mRNA	NC_030808.1	82996150	83104841	+	29	10685
Novel_000235	XLOC_002747	--	Novel_mRNA	mRNA	NC_030808.1	83004690	83104841	+	27	3872
Novel_000236	XLOC_002748	--	Novel_mRNA	mRNA	NC_030808.1	83132026	83168860	+	8	7005
Novel_000237	XLOC_002760	--	Novel_mRNA	mRNA	NC_030808.1	83319577	83327712	+	5	1657
Novel_000238	XLOC_002760	--	Novel_mRNA	mRNA	NC_030808.1	83319577	83327712	+	6	1766
Novel_000239	XLOC_002760	--	Novel_mRNA	mRNA	NC_030808.1	83319667	83327712	+	4	1532
Novel_000240	XLOC_002760	--	Novel_mRNA	mRNA	NC_030808.1	83319749	83327712	+	5	1463
Novel_000241	XLOC_002760	--	Novel_mRNA	mRNA	NC_030808.1	83319814	83327712	+	5	1818
Novel_000242	XLOC_002779	--	Novel_mRNA	mRNA	NC_030808.1	83808756	83921250	+	30	7669
Novel_000243	XLOC_002791	--	Novel_mRNA	mRNA	NC_030808.1	84640136	84654601	+	3	3942
Novel_000244	XLOC_002855	--	Novel_mRNA	mRNA	NC_030808.1	85758047	85833277	+	17	7457
Novel_000245	XLOC_002855	--	Novel_mRNA	mRNA	NC_030808.1	85760110	85832675	+	17	5472
Novel_000246	XLOC_002855	--	Novel_mRNA	mRNA	NC_030808.1	85760110	85832831	+	17	5384
Novel_000247	XLOC_002861	--	Novel_mRNA	mRNA	NC_030808.1	86084216	86090409	+	2	5293
Novel_000248	XLOC_002861	--	Novel_mRNA	mRNA	NC_030808.1	86084216	86092630	+	4	5683
Novel_000249	XLOC_002861	--	Novel_mRNA	mRNA	NC_030808.1	86084216	86095986	+	12	5014
Novel_000250	XLOC_002861	--	Novel_mRNA	mRNA	NC_030808.1	86084216	86095986	+	11	5821
Novel_000251	XLOC_002861	--	Novel_mRNA	mRNA	NC_030808.1	86084216	86095986	+	11	5340
Novel_000252	XLOC_002861	--	Novel_mRNA	mRNA	NC_030808.1	86084216	86095986	+	12	4997
Novel_000253	XLOC_002903	--	Novel_mRNA	mRNA	NC_030808.1	87039545	87062654	+	7	898
Novel_000254	XLOC_002904	--	Novel_mRNA	mRNA	NC_030808.1	87083476	87138978	+	5	860
Novel_000255	XLOC_002917	--	Novel_mRNA	mRNA	NC_030808.1	87381675	87418928	+	18	6137
Novel_000256	XLOC_002917	--	Novel_mRNA	mRNA	NC_030808.1	87381718	87418928	+	17	5967
Novel_000257	XLOC_002920	--	Novel_mRNA	mRNA	NC_030808.1	87560951	87615676	+	4	1907
Novel_000258	XLOC_002964	--	Novel_mRNA	mRNA	NC_030808.1	89663890	89671512	+	2	6657
Novel_000259	XLOC_003078	--	Novel_mRNA	mRNA	NC_030808.1	91765371	92060035	+	3	1675
Novel_000260	XLOC_003153	--	Novel_mRNA	mRNA	NC_030808.1	94683436	94750120	+	15	5492
Novel_000261	XLOC_003153	--	Novel_mRNA	mRNA	NC_030808.1	94683436	95041622	+	26	8492
Novel_000262	XLOC_003153	--	Novel_mRNA	mRNA	NC_030808.1	94683436	95041622	+	26	9390
Novel_000263	XLOC_003184	--	Novel_mRNA	mRNA	NC_030808.1	96537076	96551957	+	3	1964
Novel_000264	XLOC_003188	--	Novel_mRNA	mRNA	NC_030808.1	96574112	96599555	+	8	4304
Novel_000265	XLOC_003188	--	Novel_mRNA	mRNA	NC_030808.1	96587631	96599555	+	4	2823
Novel_000266	XLOC_003188	--	Novel_mRNA	mRNA	NC_030808.1	96598088	96599555	+	2	1439
Novel_000267	XLOC_003191	--	Novel_mRNA	mRNA	NC_030808.1	96632491	96703319	+	18	4126
Novel_000268	XLOC_003196	--	Novel_mRNA	mRNA	NC_030808.1	96913125	96946839	+	8	3827
Novel_000269	XLOC_003196	--	Novel_mRNA	mRNA	NC_030808.1	96914079	96946839	+	9	2329
Novel_000270	XLOC_003196	--	Novel_mRNA	mRNA	NC_030808.1	96914079	96946839	+	7	2812
Novel_000271	XLOC_003196	--	Novel_mRNA	mRNA	NC_030808.1	96914079	96946839	+	9	2666
Novel_000272	XLOC_003240	--	Novel_mRNA	mRNA	NC_030808.1	98056399	98111739	+	7	1585
Novel_000273	XLOC_003240	--	Novel_mRNA	mRNA	NC_030808.1	98069453	98111739	+	4	1267
Novel_000274	XLOC_003240	--	Novel_mRNA	mRNA	NC_030808.1	98090297	98111739	+	4	2625
Novel_000275	XLOC_003240	--	Novel_mRNA	mRNA	NC_030808.1	98092359	98111739	+	3	1891
Novel_000276	XLOC_003258	--	Novel_mRNA	mRNA	NC_030808.1	98129424	98135886	+	3	1881
Novel_000277	XLOC_003258	--	Novel_mRNA	mRNA	NC_030808.1	98131292	98140921	+	3	8997
Novel_000278	XLOC_003258	--	Novel_mRNA	mRNA	NC_030808.1	98134417	98140921	+	3	2358
Novel_000279	XLOC_003418	--	Novel_mRNA	mRNA	NC_030808.1	105625130	105742944	+	17	1676
Novel_000280	XLOC_003418	--	Novel_mRNA	mRNA	NC_030808.1	105707414	105742944	+	16	4154
Novel_000281	XLOC_003522	--	Novel_mRNA	mRNA	NC_030808.1	108264415	108290761	+	16	2734
Novel_000282	XLOC_003531	--	Novel_mRNA	mRNA	NC_030808.1	108429352	108459145	+	12	2506
Novel_000283	XLOC_003532	--	Novel_mRNA	mRNA	NC_030808.1	108466499	108497443	+	7	2403
Novel_000284	XLOC_003532	--	Novel_mRNA	mRNA	NC_030808.1	108466499	108497443	+	8	2487
Novel_000285	XLOC_003532	--	Novel_mRNA	mRNA	NC_030808.1	108467543	108497227	+	7	1376
Novel_000286	XLOC_003532	--	Novel_mRNA	mRNA	NC_030808.1	108468809	108497227	+	7	879
Novel_000287	XLOC_003551	--	Novel_mRNA	mRNA	NC_030808.1	109705831	109710130	+	2	489
Novel_000288	XLOC_003633	--	Novel_mRNA	mRNA	NC_030808.1	110435965	110512334	+	8	2752
Novel_000289	XLOC_003633	--	Novel_mRNA	mRNA	NC_030808.1	110483013	110512334	+	6	3744
Novel_000290	XLOC_003660	--	Novel_mRNA	mRNA	NC_030808.1	111286099	111358374	+	17	4823
Novel_000291	XLOC_003660	--	Novel_mRNA	mRNA	NC_030808.1	111286099	111366343	+	18	6252
Novel_000292	XLOC_003660	--	Novel_mRNA	mRNA	NC_030808.1	111286099	111366343	+	18	7381
Novel_000293	XLOC_003660	--	Novel_mRNA	mRNA	NC_030808.1	111286352	111366343	+	17	7497
Novel_000294	XLOC_003660	--	Novel_mRNA	mRNA	NC_030808.1	111356489	111366343	+	2	3315
Novel_000295	XLOC_003660	--	Novel_mRNA	mRNA	NC_030808.1	111357370	111366343	+	2	2102
Novel_000296	XLOC_003674	--	Novel_mRNA	mRNA	NC_030808.1	111506139	111567712	+	3	8507
Novel_000297	XLOC_003674	--	Novel_mRNA	mRNA	NC_030808.1	111506144	111570514	+	5	11464
Novel_000298	XLOC_003674	--	Novel_mRNA	mRNA	NC_030808.1	111506849	111567712	+	3	13454
Novel_000299	XLOC_003676	--	Novel_mRNA	mRNA	NC_030808.1	111809280	111863976	+	3	1147
Novel_000300	XLOC_003758	--	Novel_mRNA	mRNA	NC_030808.1	112101513	112209989	+	23	3535
Novel_000301	XLOC_003758	--	Novel_mRNA	mRNA	NC_030808.1	112101513	112210290	+	23	3567
Novel_000302	XLOC_003789	--	Novel_mRNA	mRNA	NC_030808.1	113012608	113161287	+	14	11945
Novel_000303	XLOC_003789	--	Novel_mRNA	mRNA	NC_030808.1	113012608	113161287	+	15	11527
Novel_000304	XLOC_003895	--	Novel_mRNA	mRNA	NC_030808.1	114568922	114578793	+	3	1567
Novel_000305	XLOC_003895	--	Novel_mRNA	mRNA	NC_030808.1	114571996	114578793	+	2	2532
Novel_000306	XLOC_003910	--	Novel_mRNA	mRNA	NC_030808.1	114975918	115170344	+	10	9233
Novel_000307	XLOC_003910	--	Novel_mRNA	mRNA	NC_030808.1	114975918	115192859	+	9	3887
Novel_000308	XLOC_003910	--	Novel_mRNA	mRNA	NC_030808.1	114975943	115170344	+	10	8924
Novel_000309	XLOC_003910	--	Novel_mRNA	mRNA	NC_030808.1	114975943	115170344	+	9	8888
Novel_000310	XLOC_003910	--	Novel_mRNA	mRNA	NC_030808.1	114975949	115170344	+	10	8936
Novel_000311	XLOC_003910	--	Novel_mRNA	mRNA	NC_030808.1	114975949	115192859	+	10	3892
Novel_000312	XLOC_003910	--	Novel_mRNA	mRNA	NC_030808.1	114975998	115170344	+	11	8923
Novel_000313	XLOC_003910	--	Novel_mRNA	mRNA	NC_030808.1	114975998	115170344	+	12	9243
Novel_000314	XLOC_003910	--	Novel_mRNA	mRNA	NC_030808.1	114976063	115170344	+	8	7740
Novel_000315	XLOC_003910	--	Novel_mRNA	mRNA	NC_030808.1	114976063	115170344	+	10	8699
Novel_000316	XLOC_003910	--	Novel_mRNA	mRNA	NC_030808.1	114976063	115170344	+	10	8524
Novel_000317	XLOC_003910	--	Novel_mRNA	mRNA	NC_030808.1	114976063	115170344	+	9	7817
Novel_000318	XLOC_003910	--	Novel_mRNA	mRNA	NC_030808.1	114976063	115170344	+	8	7781
Novel_000319	XLOC_003910	--	Novel_mRNA	mRNA	NC_030808.1	114976063	115170344	+	8	8673
Novel_000320	XLOC_003910	--	Novel_mRNA	mRNA	NC_030808.1	114991696	115164541	+	8	1871
Novel_000321	XLOC_003936	--	Novel_mRNA	mRNA	NC_030808.1	115345855	115392335	+	2	7739
Novel_000322	XLOC_003936	--	Novel_mRNA	mRNA	NC_030808.1	115347921	115444841	+	2	23527
Novel_000323	XLOC_003936	--	Novel_mRNA	mRNA	NC_030808.1	115347924	115535440	+	2	22046
Novel_000324	XLOC_003936	--	Novel_mRNA	mRNA	NC_030808.1	115347968	115444841	+	2	11531
Novel_000325	XLOC_003936	--	Novel_mRNA	mRNA	NC_030808.1	115347970	115392335	+	2	15586
Novel_000326	XLOC_003936	--	Novel_mRNA	mRNA	NC_030808.1	115347970	115705467	+	6	2468
Novel_000327	XLOC_003936	--	Novel_mRNA	mRNA	NC_030808.1	115384407	115573271	+	3	10609
Novel_000328	XLOC_003936	--	Novel_mRNA	mRNA	NC_030808.1	115401612	115695996	+	2	22071
Novel_000329	XLOC_003936	--	Novel_mRNA	mRNA	NC_030808.1	115408702	115542742	+	2	10257
Novel_000330	XLOC_003936	--	Novel_mRNA	mRNA	NC_030808.1	115542861	115573271	+	2	6406
Novel_000331	XLOC_003984	--	Novel_mRNA	mRNA	NC_030808.1	116276523	116305051	+	6	1099
Novel_000332	XLOC_004012	--	Novel_mRNA	mRNA	NC_030808.1	116510819	116585196	+	12	1984
Novel_000333	XLOC_004048	--	Novel_mRNA	mRNA	NC_030808.1	117094192	117121607	+	6	2661
Novel_000334	XLOC_004048	--	Novel_mRNA	mRNA	NC_030808.1	117095526	117120770	+	6	848
Novel_000335	XLOC_004060	--	Novel_mRNA	mRNA	NC_030808.1	117255263	117309732	+	4	13995
Novel_000336	XLOC_004060	--	Novel_mRNA	mRNA	NC_030808.1	117255263	117309732	+	4	10783
Novel_000337	XLOC_004096	--	Novel_mRNA	mRNA	NC_030808.1	117796227	117806373	+	3	4473
Novel_000338	XLOC_004096	--	Novel_mRNA	mRNA	NC_030808.1	117796227	117921952	+	10	5007
Novel_000339	XLOC_004096	--	Novel_mRNA	mRNA	NC_030808.1	117796227	117921952	+	11	5096
Novel_000340	XLOC_004096	--	Novel_mRNA	mRNA	NC_030808.1	117796227	117921952	+	8	4810
Novel_000341	XLOC_004096	--	Novel_mRNA	mRNA	NC_030808.1	117796227	117927572	+	11	10482
Novel_000342	XLOC_004106	--	Novel_mRNA	mRNA	NC_030808.1	118231504	118259578	+	5	1002
Novel_000343	XLOC_004128	--	Novel_mRNA	mRNA	NC_030808.1	118732171	118770424	+	7	1842
Novel_000344	XLOC_004128	--	Novel_mRNA	mRNA	NC_030808.1	118732191	118769940	+	7	2006
Novel_000345	XLOC_004128	--	Novel_mRNA	mRNA	NC_030808.1	118732191	118770424	+	6	1686
Novel_000346	XLOC_004143	--	Novel_mRNA	mRNA	NC_030808.1	119056843	119109499	+	3	2289
Novel_000347	XLOC_004213	--	Novel_mRNA	mRNA	NC_030808.1	121737926	121814529	+	4	2097
Novel_000348	XLOC_004213	--	Novel_mRNA	mRNA	NC_030808.1	121798129	121814529	+	4	2361
Novel_000349	XLOC_004271	--	Novel_mRNA	mRNA	NC_030808.1	124442936	124489867	+	6	6892
Novel_000350	XLOC_004271	--	Novel_mRNA	mRNA	NC_030808.1	124442936	124489867	+	4	6587
Novel_000351	XLOC_004271	--	Novel_mRNA	mRNA	NC_030808.1	124442936	124489867	+	6	6938
Novel_000352	XLOC_004271	--	Novel_mRNA	mRNA	NC_030808.1	124442936	124489867	+	6	6897
Novel_000353	XLOC_004271	--	Novel_mRNA	mRNA	NC_030808.1	124442936	124489867	+	5	6808
Novel_000354	XLOC_004271	--	Novel_mRNA	mRNA	NC_030808.1	124442936	124498681	+	6	11914
Novel_000355	XLOC_004271	--	Novel_mRNA	mRNA	NC_030808.1	124442936	124566671	+	6	9865
Novel_000356	XLOC_004271	--	Novel_mRNA	mRNA	NC_030808.1	124442936	124566671	+	6	9911
Novel_000357	XLOC_004271	--	Novel_mRNA	mRNA	NC_030808.1	124465192	124489867	+	4	2476
Novel_000358	XLOC_004310	--	Novel_mRNA	mRNA	NC_030808.1	125442259	125447540	+	2	5177
Novel_000359	XLOC_004316	--	Novel_mRNA	mRNA	NC_030808.1	125501337	125553133	+	28	5758
Novel_000360	XLOC_004316	--	Novel_mRNA	mRNA	NC_030808.1	125501337	125553133	+	28	5761
Novel_000361	XLOC_004316	--	Novel_mRNA	mRNA	NC_030808.1	125501337	125553133	+	27	5717
Novel_000362	XLOC_004316	--	Novel_mRNA	mRNA	NC_030808.1	125501752	125553133	+	28	5339
Novel_000363	XLOC_004316	--	Novel_mRNA	mRNA	NC_030808.1	125501752	125553133	+	27	5298
Novel_000364	XLOC_004316	--	Novel_mRNA	mRNA	NC_030808.1	125530557	125553133	+	12	3631
Novel_000365	XLOC_004316	--	Novel_mRNA	mRNA	NC_030808.1	125530557	125563158	+	13	5691
Novel_000366	XLOC_004327	--	Novel_mRNA	mRNA	NC_030808.1	125793378	125878921	+	14	3112
Novel_000367	XLOC_004327	--	Novel_mRNA	mRNA	NC_030808.1	125793567	125980703	+	27	9776
Novel_000368	XLOC_004327	--	Novel_mRNA	mRNA	NC_030808.1	125819802	125856539	+	7	1753
Novel_000369	XLOC_004327	--	Novel_mRNA	mRNA	NC_030808.1	125819802	125980703	+	21	8687
Novel_000370	XLOC_004327	--	Novel_mRNA	mRNA	NC_030808.1	125819809	125980703	+	21	8332
Novel_000371	XLOC_004327	--	Novel_mRNA	mRNA	NC_030808.1	125849583	125980703	+	16	8141
Novel_000372	XLOC_004337	--	Novel_mRNA	mRNA	NC_030808.1	126572834	126598057	+	7	1852
Novel_000373	XLOC_004337	--	Novel_mRNA	mRNA	NC_030808.1	126572834	126613335	+	8	6787
Novel_000374	XLOC_004337	--	Novel_mRNA	mRNA	NC_030808.1	126572834	126613335	+	7	7042
Novel_000375	XLOC_004337	--	Novel_mRNA	mRNA	NC_030808.1	126572834	126618037	+	8	7253
Novel_000376	XLOC_004337	--	Novel_mRNA	mRNA	NC_030808.1	126598306	126613335	+	2	5335
Novel_000377	XLOC_004369	--	Novel_mRNA	mRNA	NC_030808.1	127056277	127095079	+	2	6575
Novel_000378	XLOC_004369	--	Novel_mRNA	mRNA	NC_030808.1	127056277	127104420	+	3	7986
Novel_000379	XLOC_004369	--	Novel_mRNA	mRNA	NC_030808.1	127056277	127104420	+	3	8631
Novel_000380	XLOC_004369	--	Novel_mRNA	mRNA	NC_030808.1	127056277	127136364	+	4	7816
Novel_000381	XLOC_004373	--	Novel_mRNA	mRNA	NC_030808.1	127207009	127295746	+	7	3273
Novel_000382	XLOC_004373	--	Novel_mRNA	mRNA	NC_030808.1	127207009	127295746	+	6	3195
Novel_000383	XLOC_004373	--	Novel_mRNA	mRNA	NC_030808.1	127207009	127295746	+	7	3345
Novel_000384	XLOC_004382	--	Novel_mRNA	mRNA	NC_030808.1	127519796	127554618	+	8	3254
Novel_000385	XLOC_004382	--	Novel_mRNA	mRNA	NC_030808.1	127519836	127554618	+	7	4886
Novel_000386	XLOC_004382	--	Novel_mRNA	mRNA	NC_030808.1	127522217	127554618	+	8	2608
Novel_000387	XLOC_004405	--	Novel_mRNA	mRNA	NC_030808.1	127913593	128648296	+	12	2260
Novel_000388	XLOC_004424	--	Novel_mRNA	mRNA	NC_030808.1	129292293	129300768	+	4	1647
Novel_000389	XLOC_004458	--	Novel_mRNA	mRNA	NC_030808.1	130186766	130245322	+	21	8619
Novel_000390	XLOC_004470	--	Novel_mRNA	mRNA	NC_030808.1	130286681	130351709	+	6	2012
Novel_000391	XLOC_004470	--	Novel_mRNA	mRNA	NC_030808.1	130286681	130352106	+	6	2190
Novel_000392	XLOC_004472	--	Novel_mRNA	mRNA	NC_030808.1	130396525	130507408	+	22	10036
Novel_000393	XLOC_004472	--	Novel_mRNA	mRNA	NC_030808.1	130421148	130507408	+	15	2124
Novel_000394	XLOC_004472	--	Novel_mRNA	mRNA	NC_030808.1	130447094	130507408	+	12	2490
Novel_000395	XLOC_004478	--	Novel_mRNA	mRNA	NC_030808.1	130650246	130668206	+	2	17252
Novel_000396	XLOC_004478	--	Novel_mRNA	mRNA	NC_030808.1	130650246	130686818	+	2	18030
Novel_000397	XLOC_004478	--	Novel_mRNA	mRNA	NC_030808.1	130650246	130689450	+	3	17800
Novel_000398	XLOC_004478	--	Novel_mRNA	mRNA	NC_030808.1	130650246	130689450	+	4	17091
Novel_000399	XLOC_004478	--	Novel_mRNA	mRNA	NC_030808.1	130650246	130689450	+	2	18812
Novel_000400	XLOC_004553	--	Novel_mRNA	mRNA	NC_030808.1	132490936	132588586	+	15	3687
Novel_000401	XLOC_004553	--	Novel_mRNA	mRNA	NC_030808.1	132491035	132588586	+	12	3276
Novel_000402	XLOC_004553	--	Novel_mRNA	mRNA	NC_030808.1	132491035	132588586	+	16	3663
Novel_000403	XLOC_004558	--	Novel_mRNA	mRNA	NC_030808.1	132702129	132766034	+	4	2636
Novel_000404	XLOC_004574	--	Novel_mRNA	mRNA	NC_030808.1	133757384	134115045	+	7	3138
Novel_000405	XLOC_004611	--	Novel_mRNA	mRNA	NC_030808.1	135093869	135177993	+	24	6359
Novel_000406	XLOC_004611	--	Novel_mRNA	mRNA	NC_030808.1	135096320	135131925	+	8	1328
Novel_000407	XLOC_004629	--	Novel_mRNA	mRNA	NC_030808.1	135412068	135426372	+	6	2917
Novel_000408	XLOC_004629	--	Novel_mRNA	mRNA	NC_030808.1	135412068	135426372	+	6	3006
Novel_000409	XLOC_004629	--	Novel_mRNA	mRNA	NC_030808.1	135412068	135426372	+	5	3413
Novel_000410	XLOC_004659	--	Novel_mRNA	mRNA	NC_030808.1	136681374	136839296	+	56	7917
Novel_000411	XLOC_004659	--	Novel_mRNA	mRNA	NC_030808.1	136685706	136839296	+	50	6759
Novel_000412	XLOC_004676	--	Novel_mRNA	mRNA	NC_030808.1	138164360	138168143	+	2	2708
Novel_000413	XLOC_004676	--	Novel_mRNA	mRNA	NC_030808.1	138164360	138168143	+	3	2978
Novel_000414	XLOC_004684	--	Novel_mRNA	mRNA	NC_030808.1	138180411	138346348	+	8	1473
Novel_000415	XLOC_004685	--	Novel_mRNA	mRNA	NC_030808.1	138500212	138621564	+	23	7052
Novel_000416	XLOC_004685	--	Novel_mRNA	mRNA	NC_030808.1	138501065	138651156	+	26	3653
Novel_000417	XLOC_004685	--	Novel_mRNA	mRNA	NC_030808.1	138501065	138651156	+	24	5517
Novel_000418	XLOC_004685	--	Novel_mRNA	mRNA	NC_030808.1	138501301	138621564	+	24	6436
Novel_000419	XLOC_004688	--	Novel_mRNA	mRNA	NC_030808.1	138854461	138883167	+	8	16245
Novel_000420	XLOC_004688	--	Novel_mRNA	mRNA	NC_030808.1	138854461	138991387	+	48	11553
Novel_000421	XLOC_004688	--	Novel_mRNA	mRNA	NC_030808.1	138854461	138991387	+	47	20973
Novel_000422	XLOC_004688	--	Novel_mRNA	mRNA	NC_030808.1	138854461	138991387	+	48	11486
Novel_000423	XLOC_004699	--	Novel_mRNA	mRNA	NC_030808.1	139022439	139053306	+	6	2668
Novel_000424	XLOC_004759	--	Novel_mRNA	mRNA	NC_030808.1	141327154	141337781	+	2	6237
Novel_000425	XLOC_004759	--	Novel_mRNA	mRNA	NC_030808.1	141328234	141351039	+	3	1329
Novel_000426	XLOC_004778	--	Novel_mRNA	mRNA	NC_030808.1	141591686	141619135	+	8	4115
Novel_000427	XLOC_004780	--	Novel_mRNA	mRNA	NC_030808.1	141647246	141676990	+	17	2880
Novel_000428	XLOC_004780	--	Novel_mRNA	mRNA	NC_030808.1	141648025	141652033	+	3	783
Novel_000429	XLOC_004782	--	Novel_mRNA	mRNA	NC_030808.1	141714919	141779009	+	14	5399
Novel_000430	XLOC_004787	--	Novel_mRNA	mRNA	NC_030808.1	141813586	141830075	+	2	3333
Novel_000431	XLOC_004795	--	Novel_mRNA	mRNA	NC_030808.1	141992870	142000945	+	2	7878
Novel_000432	XLOC_004795	--	Novel_mRNA	mRNA	NC_030808.1	141992870	142004842	+	6	8710
Novel_000433	XLOC_004795	--	Novel_mRNA	mRNA	NC_030808.1	141992870	142004842	+	4	9009
Novel_000434	XLOC_004795	--	Novel_mRNA	mRNA	NC_030808.1	141992870	142055967	+	7	12743
Novel_000435	XLOC_004795	--	Novel_mRNA	mRNA	NC_030808.1	141992870	142055967	+	6	13557
Novel_000436	XLOC_004795	--	Novel_mRNA	mRNA	NC_030808.1	141992870	142055967	+	7	12510
Novel_000437	XLOC_004795	--	Novel_mRNA	mRNA	NC_030808.1	141993020	142055967	+	3	7213
Novel_000438	XLOC_004795	--	Novel_mRNA	mRNA	NC_030808.1	141993020	142055967	+	6	5414
Novel_000439	XLOC_004795	--	Novel_mRNA	mRNA	NC_030808.1	141993020	142055967	+	6	5801
Novel_000440	XLOC_004795	--	Novel_mRNA	mRNA	NC_030808.1	141993034	142004842	+	5	2063
Novel_000441	XLOC_004795	--	Novel_mRNA	mRNA	NC_030808.1	141993034	142004842	+	6	2189
Novel_000442	XLOC_004795	--	Novel_mRNA	mRNA	NC_030808.1	141993034	142004842	+	4	3342
Novel_000443	XLOC_004795	--	Novel_mRNA	mRNA	NC_030808.1	141993034	142004842	+	6	7415
Novel_000444	XLOC_004795	--	Novel_mRNA	mRNA	NC_030808.1	141993050	142004842	+	4	7425
Novel_000445	XLOC_004795	--	Novel_mRNA	mRNA	NC_030808.1	141993050	142004842	+	6	2560
Novel_000446	XLOC_004795	--	Novel_mRNA	mRNA	NC_030808.1	141993050	142004842	+	6	2793
Novel_000447	XLOC_004795	--	Novel_mRNA	mRNA	NC_030808.1	141993073	142000945	+	2	6783
Novel_000448	XLOC_004795	--	Novel_mRNA	mRNA	NC_030808.1	141993073	142004842	+	6	7008
Novel_000449	XLOC_004795	--	Novel_mRNA	mRNA	NC_030808.1	141993073	142004842	+	6	7615
Novel_000450	XLOC_004795	--	Novel_mRNA	mRNA	NC_030808.1	141993073	142004842	+	5	8040
Novel_000451	XLOC_004795	--	Novel_mRNA	mRNA	NC_030808.1	141993075	142004842	+	5	2100
Novel_000452	XLOC_004795	--	Novel_mRNA	mRNA	NC_030808.1	141993075	142004842	+	5	1713
Novel_000453	XLOC_004795	--	Novel_mRNA	mRNA	NC_030808.1	141993075	142004842	+	4	3147
Novel_000454	XLOC_004795	--	Novel_mRNA	mRNA	NC_030808.1	141993075	142004842	+	4	4142
Novel_000455	XLOC_004795	--	Novel_mRNA	mRNA	NC_030808.1	141993075	142004842	+	5	1716
Novel_000456	XLOC_004795	--	Novel_mRNA	mRNA	NC_030808.1	141993075	142055967	+	4	6736
Novel_000457	XLOC_004795	--	Novel_mRNA	mRNA	NC_030808.1	141993078	142004842	+	4	2444
Novel_000458	XLOC_004825	--	Novel_mRNA	mRNA	NC_030808.1	142670558	142689323	+	11	2159
Novel_000459	XLOC_004834	--	Novel_mRNA	mRNA	NC_030808.1	142735661	142740182	+	2	3240
Novel_000460	XLOC_004844	--	Novel_mRNA	mRNA	NC_030808.1	142846881	142863178	+	8	4121
Novel_000461	XLOC_004844	--	Novel_mRNA	mRNA	NC_030808.1	142846881	142863178	+	9	3612
Novel_000462	XLOC_004844	--	Novel_mRNA	mRNA	NC_030808.1	142847015	142863178	+	8	3987
Novel_000463	XLOC_004844	--	Novel_mRNA	mRNA	NC_030808.1	142847015	142871707	+	10	1648
Novel_000464	XLOC_004852	--	Novel_mRNA	mRNA	NC_030808.1	142921688	142933501	+	2	2188
Novel_000465	XLOC_004900	--	Novel_mRNA	mRNA	NC_030808.1	143100108	143111810	+	14	4493
Novel_000466	XLOC_004917	--	Novel_mRNA	mRNA	NC_030808.1	143223719	143291278	+	7	1297
Novel_000467	XLOC_004917	--	Novel_mRNA	mRNA	NC_030808.1	143223719	143308834	+	9	1796
Novel_000468	XLOC_004942	--	Novel_mRNA	mRNA	NC_030808.1	143765474	143790489	+	2	10526
Novel_000469	XLOC_004964	--	Novel_mRNA	mRNA	NC_030808.1	143825947	143837720	+	8	4449
Novel_000470	XLOC_004984	--	Novel_mRNA	mRNA	NC_030808.1	144256565	144267279	+	7	4159
Novel_000471	XLOC_004984	--	Novel_mRNA	mRNA	NC_030808.1	144256565	144267279	+	6	4076
Novel_000472	XLOC_004984	--	Novel_mRNA	mRNA	NC_030808.1	144256565	144267279	+	7	1967
Novel_000473	XLOC_004984	--	Novel_mRNA	mRNA	NC_030808.1	144256567	144267279	+	7	2512
Novel_000474	XLOC_004984	--	Novel_mRNA	mRNA	NC_030808.1	144256567	144267279	+	7	3610
Novel_000475	XLOC_004984	--	Novel_mRNA	mRNA	NC_030808.1	144256569	144267279	+	7	1960
Novel_000476	XLOC_004984	--	Novel_mRNA	mRNA	NC_030808.1	144256569	144267279	+	6	4619
Novel_000477	XLOC_004984	--	Novel_mRNA	mRNA	NC_030808.1	144260296	144267279	+	6	739
Novel_000478	XLOC_005010	--	Novel_mRNA	mRNA	NC_030808.1	144583010	144609470	+	6	2476
Novel_000479	XLOC_005013	--	Novel_mRNA	mRNA	NC_030808.1	144637648	144655780	+	6	3167
Novel_000480	XLOC_005015	--	Novel_mRNA	mRNA	NC_030808.1	144694405	144725346	+	16	3032
Novel_000481	XLOC_005024	--	Novel_mRNA	mRNA	NC_030808.1	144782354	144786629	+	4	1681
Novel_000482	XLOC_005032	--	Novel_mRNA	mRNA	NC_030808.1	145035442	145048781	+	9	2299
Novel_000483	XLOC_005032	--	Novel_mRNA	mRNA	NC_030808.1	145035443	145048781	+	8	2056
Novel_000484	XLOC_005032	--	Novel_mRNA	mRNA	NC_030808.1	145035444	145048781	+	9	2236
Novel_000485	XLOC_005032	--	Novel_mRNA	mRNA	NC_030808.1	145035478	145048781	+	8	2534
Novel_000486	XLOC_005068	--	Novel_mRNA	mRNA	NC_030808.1	145851420	145883663	+	22	4349
Novel_000487	XLOC_005069	--	Novel_mRNA	mRNA	NC_030808.1	145883769	145935916	+	27	5450
Novel_000488	XLOC_005069	--	Novel_mRNA	mRNA	NC_030808.1	145893202	145937538	+	29	6401
Novel_000489	XLOC_005069	--	Novel_mRNA	mRNA	NC_030808.1	145893401	145935916	+	28	5451
Novel_000490	XLOC_005074	--	Novel_mRNA	mRNA	NC_030808.1	145945660	145951135	+	3	4481
Novel_000491	XLOC_005079	--	Novel_mRNA	mRNA	NC_030808.1	146235199	146243444	+	3	2570
Novel_000492	XLOC_005081	--	Novel_mRNA	mRNA	NC_030808.1	146308005	146310170	+	2	1059
Novel_000493	XLOC_005183	--	Novel_mRNA	mRNA	NC_030808.1	148195062	148219037	+	11	3668
Novel_000494	XLOC_005183	--	Novel_mRNA	mRNA	NC_030808.1	148195577	148219037	+	11	3245
Novel_000495	XLOC_005183	--	Novel_mRNA	mRNA	NC_030808.1	148195577	148219037	+	10	2584
Novel_000496	XLOC_005203	--	Novel_mRNA	mRNA	NC_030808.1	149101360	149130620	+	3	13074
Novel_000497	XLOC_005203	--	Novel_mRNA	mRNA	NC_030808.1	149101371	149130620	+	2	13482
Novel_000498	XLOC_005209	--	Novel_mRNA	mRNA	NC_030808.1	149328560	149331385	+	2	2693
Novel_000499	XLOC_005214	--	Novel_mRNA	mRNA	NC_030808.1	149344338	149378402	+	8	2720
Novel_000500	XLOC_005214	--	Novel_mRNA	mRNA	NC_030808.1	149344338	149378554	+	8	2658
Novel_000501	XLOC_005256	--	Novel_mRNA	mRNA	NC_030808.1	150560142	150693839	+	10	2869
Novel_000502	XLOC_005279	--	Novel_mRNA	mRNA	NC_030808.1	151374084	151403338	+	9	6852
Novel_000503	XLOC_005279	--	Novel_mRNA	mRNA	NC_030808.1	151374084	151403338	+	8	6471
Novel_000504	XLOC_005279	--	Novel_mRNA	mRNA	NC_030808.1	151374089	151403338	+	8	6884
Novel_000505	XLOC_005279	--	Novel_mRNA	mRNA	NC_030808.1	151374089	151403338	+	7	8027
Novel_000506	XLOC_005279	--	Novel_mRNA	mRNA	NC_030808.1	151374104	151403338	+	7	6913
Novel_000507	XLOC_005279	--	Novel_mRNA	mRNA	NC_030808.1	151374104	151403338	+	7	7298
Novel_000508	XLOC_005279	--	Novel_mRNA	mRNA	NC_030808.1	151374118	151403338	+	8	6461
Novel_000509	XLOC_005298	--	Novel_mRNA	mRNA	NC_030808.1	152318569	152338818	+	8	1036
Novel_000510	XLOC_005304	--	Novel_mRNA	mRNA	NC_030808.1	152554489	152763505	+	28	5074
Novel_000511	XLOC_005304	--	Novel_mRNA	mRNA	NC_030808.1	152722606	152763505	+	2	532
Novel_000512	XLOC_005372	--	Novel_mRNA	mRNA	NC_030808.1	153936334	154007752	+	7	2004
Novel_000513	XLOC_005372	--	Novel_mRNA	mRNA	NC_030808.1	153936334	154026531	+	7	1965
Novel_000514	XLOC_005372	--	Novel_mRNA	mRNA	NC_030808.1	153936334	154524686	+	23	3745
Novel_000515	XLOC_005396	--	Novel_mRNA	mRNA	NC_030808.1	155265541	155345726	+	11	3694
Novel_000516	XLOC_005396	--	Novel_mRNA	mRNA	NC_030808.1	155265809	155352838	+	12	3504
Novel_000517	XLOC_005396	--	Novel_mRNA	mRNA	NC_030808.1	155314179	155352838	+	9	2121
Novel_000518	XLOC_005444	--	Novel_mRNA	mRNA	NC_030808.1	156939020	157000878	+	13	3338
Novel_000519	XLOC_005444	--	Novel_mRNA	mRNA	NC_030808.1	156939023	157000878	+	11	3183
Novel_000520	XLOC_005445	--	Novel_mRNA	mRNA	NC_030808.1	157000967	157004905	+	3	1603
Novel_000521	XLOC_005448	--	Novel_mRNA	mRNA	NC_030808.1	157041854	157072459	+	3	1526
Novel_000522	XLOC_005448	--	Novel_mRNA	mRNA	NC_030808.1	157072541	157085492	+	2	2610
Novel_000523	XLOC_005453	--	Novel_mRNA	mRNA	NC_030808.1	157186061	157204194	+	2	17544
Novel_000524	XLOC_005469	--	Novel_mRNA	mRNA	NC_030808.1	334662	377363	-	18	3361
Novel_000525	XLOC_005469	--	Novel_mRNA	mRNA	NC_030808.1	343123	369625	-	9	5391
Novel_000526	XLOC_005469	--	Novel_mRNA	mRNA	NC_030808.1	343123	369630	-	9	6261
Novel_000527	XLOC_005469	--	Novel_mRNA	mRNA	NC_030808.1	343123	369634	-	8	7094
Novel_000528	XLOC_005469	--	Novel_mRNA	mRNA	NC_030808.1	346676	351359	-	2	4229
Novel_000529	XLOC_005469	--	Novel_mRNA	mRNA	NC_030808.1	346676	369630	-	8	4781
Novel_000530	XLOC_005469	--	Novel_mRNA	mRNA	NC_030808.1	346676	377363	-	14	3344
Novel_000531	XLOC_005469	--	Novel_mRNA	mRNA	NC_030808.1	361330	377363	-	10	3724
Novel_000532	XLOC_005470	--	Novel_mRNA	mRNA	NC_030808.1	411717	441983	-	22	6684
Novel_000533	XLOC_005470	--	Novel_mRNA	mRNA	NC_030808.1	411717	441983	-	23	5967
Novel_000534	XLOC_005507	--	Novel_mRNA	mRNA	NC_030808.1	1240281	1258440	-	9	2806
Novel_000535	XLOC_005507	--	Novel_mRNA	mRNA	NC_030808.1	1240281	1265283	-	15	3432
Novel_000536	XLOC_005507	--	Novel_mRNA	mRNA	NC_030808.1	1240281	1277533	-	18	8909
Novel_000537	XLOC_005507	--	Novel_mRNA	mRNA	NC_030808.1	1240281	1315503	-	12	3276
Novel_000538	XLOC_005507	--	Novel_mRNA	mRNA	NC_030808.1	1240281	1352888	-	28	6152
Novel_000539	XLOC_005507	--	Novel_mRNA	mRNA	NC_030808.1	1265425	1277533	-	2	10842
Novel_000540	XLOC_005507	--	Novel_mRNA	mRNA	NC_030808.1	1265425	1321628	-	9	6606
Novel_000541	XLOC_005507	--	Novel_mRNA	mRNA	NC_030808.1	1282136	1352888	-	22	3048
Novel_000542	XLOC_005524	--	Novel_mRNA	mRNA	NC_030808.1	1566933	1643800	-	39	7366
Novel_000543	XLOC_005558	--	Novel_mRNA	mRNA	NC_030808.1	2229570	2260292	-	5	7728
Novel_000544	XLOC_005559	--	Novel_mRNA	mRNA	NC_030808.1	2279717	2296057	-	3	1763
Novel_000545	XLOC_005566	--	Novel_mRNA	mRNA	NC_030808.1	2405386	2427259	-	2	2515
Novel_000546	XLOC_005566	--	Novel_mRNA	mRNA	NC_030808.1	2424000	2477758	-	3	1539
Novel_000547	XLOC_005566	--	Novel_mRNA	mRNA	NC_030808.1	2424000	2887659	-	29	8565
Novel_000548	XLOC_005566	--	Novel_mRNA	mRNA	NC_030808.1	2424000	2887659	-	29	8573
Novel_000549	XLOC_005566	--	Novel_mRNA	mRNA	NC_030808.1	2424000	2887659	-	29	8270
Novel_000550	XLOC_005566	--	Novel_mRNA	mRNA	NC_030808.1	2650341	2887659	-	27	7075
Novel_000551	XLOC_005566	--	Novel_mRNA	mRNA	NC_030808.1	2650341	2887659	-	26	7000
Novel_000552	XLOC_005612	--	Novel_mRNA	mRNA	NC_030808.1	5145131	5153132	-	2	4552
Novel_000553	XLOC_005657	--	Novel_mRNA	mRNA	NC_030808.1	5551950	5607360	-	31	5898
Novel_000554	XLOC_005657	--	Novel_mRNA	mRNA	NC_030808.1	5551950	5607360	-	30	5820
Novel_000555	XLOC_005657	--	Novel_mRNA	mRNA	NC_030808.1	5551950	5615731	-	32	6131
Novel_000556	XLOC_005661	--	Novel_mRNA	mRNA	NC_030808.1	5874954	5875794	-	2	810
Novel_000557	XLOC_005725	--	Novel_mRNA	mRNA	NC_030808.1	7786438	7875774	-	9	21519
Novel_000558	XLOC_005725	--	Novel_mRNA	mRNA	NC_030808.1	7799242	7846110	-	4	6938
Novel_000559	XLOC_005725	--	Novel_mRNA	mRNA	NC_030808.1	7799242	7875774	-	8	30108
Novel_000560	XLOC_005725	--	Novel_mRNA	mRNA	NC_030808.1	7799242	7875774	-	9	29776
Novel_000561	XLOC_005735	--	Novel_mRNA	mRNA	NC_030808.1	7974472	7983597	-	8	4930
Novel_000562	XLOC_005735	--	Novel_mRNA	mRNA	NC_030808.1	7974472	7983597	-	9	4708
Novel_000563	XLOC_005759	--	Novel_mRNA	mRNA	NC_030808.1	8642301	8940958	-	14	2212
Novel_000564	XLOC_005759	--	Novel_mRNA	mRNA	NC_030808.1	8642301	8955684	-	17	3655
Novel_000565	XLOC_005759	--	Novel_mRNA	mRNA	NC_030808.1	8642301	8955942	-	17	3910
Novel_000566	XLOC_005759	--	Novel_mRNA	mRNA	NC_030808.1	8642301	8955942	-	16	3742
Novel_000567	XLOC_005988	--	Novel_mRNA	mRNA	NC_030808.1	17573643	17864605	-	6	8437
Novel_000568	XLOC_005988	--	Novel_mRNA	mRNA	NC_030808.1	17608597	17864605	-	6	12636
Novel_000569	XLOC_005988	--	Novel_mRNA	mRNA	NC_030808.1	17651263	17864605	-	7	10567
Novel_000570	XLOC_005988	--	Novel_mRNA	mRNA	NC_030808.1	17651263	17864605	-	6	13674
Novel_000571	XLOC_005988	--	Novel_mRNA	mRNA	NC_030808.1	17651263	17864605	-	6	10437
Novel_000572	XLOC_005988	--	Novel_mRNA	mRNA	NC_030808.1	17651263	17864605	-	6	11371
Novel_000573	XLOC_005988	--	Novel_mRNA	mRNA	NC_030808.1	17651263	17864605	-	7	10574
Novel_000574	XLOC_005988	--	Novel_mRNA	mRNA	NC_030808.1	17671191	17864605	-	6	14938
Novel_000575	XLOC_005988	--	Novel_mRNA	mRNA	NC_030808.1	17671191	17864605	-	7	16282
Novel_000576	XLOC_005988	--	Novel_mRNA	mRNA	NC_030808.1	17671191	17864605	-	6	17086
Novel_000577	XLOC_005988	--	Novel_mRNA	mRNA	NC_030808.1	17733919	17864605	-	5	9480
Novel_000578	XLOC_005988	--	Novel_mRNA	mRNA	NC_030808.1	17733919	17864605	-	5	10414
Novel_000579	XLOC_005988	--	Novel_mRNA	mRNA	NC_030808.1	17733919	17864613	-	7	9681
Novel_000580	XLOC_005988	--	Novel_mRNA	mRNA	NC_030808.1	17835398	17864595	-	6	1984
Novel_000581	XLOC_005993	--	Novel_mRNA	mRNA	NC_030808.1	17633609	17648414	-	2	14660
Novel_000582	XLOC_006111	--	Novel_mRNA	mRNA	NC_030808.1	19055702	19064495	-	2	7150
Novel_000583	XLOC_006111	--	Novel_mRNA	mRNA	NC_030808.1	19055702	19121820	-	2	17958
Novel_000584	XLOC_006115	--	Novel_mRNA	mRNA	NC_030808.1	19391999	19402712	-	2	10524
Novel_000585	XLOC_006116	--	Novel_mRNA	mRNA	NC_030808.1	19426989	19433098	-	2	3022
Novel_000586	XLOC_006119	--	Novel_mRNA	mRNA	NC_030808.1	19488008	19489599	-	2	1568
Novel_000587	XLOC_006126	--	Novel_mRNA	mRNA	NC_030808.1	19760334	19763544	-	2	3187
Novel_000588	XLOC_006146	--	Novel_mRNA	mRNA	NC_030808.1	20697364	20707131	-	4	7308
Novel_000589	XLOC_006146	--	Novel_mRNA	mRNA	NC_030808.1	20697364	20707178	-	3	8704
Novel_000590	XLOC_006146	--	Novel_mRNA	mRNA	NC_030808.1	20697364	20707178	-	4	7589
Novel_000591	XLOC_006146	--	Novel_mRNA	mRNA	NC_030808.1	20697364	20724942	-	5	7319
Novel_000592	XLOC_006146	--	Novel_mRNA	mRNA	NC_030808.1	20697364	20724942	-	3	9039
Novel_000593	XLOC_006146	--	Novel_mRNA	mRNA	NC_030808.1	20697364	20797056	-	4	8609
Novel_000594	XLOC_006146	--	Novel_mRNA	mRNA	NC_030808.1	20697364	20800951	-	4	11032
Novel_000595	XLOC_006146	--	Novel_mRNA	mRNA	NC_030808.1	20697364	20804373	-	6	15084
Novel_000596	XLOC_006146	--	Novel_mRNA	mRNA	NC_030808.1	20697364	20804373	-	3	16679
Novel_000597	XLOC_006146	--	Novel_mRNA	mRNA	NC_030808.1	20697364	20804373	-	3	15660
Novel_000598	XLOC_006146	--	Novel_mRNA	mRNA	NC_030808.1	20697364	20804373	-	5	16431
Novel_000599	XLOC_006146	--	Novel_mRNA	mRNA	NC_030808.1	20697364	20804373	-	4	16804
Novel_000600	XLOC_006146	--	Novel_mRNA	mRNA	NC_030808.1	20697364	20804373	-	5	15455
Novel_000601	XLOC_006146	--	Novel_mRNA	mRNA	NC_030808.1	20697364	20804373	-	4	15332
Novel_000602	XLOC_006177	--	Novel_mRNA	mRNA	NC_030808.1	21224077	21262474	-	5	669
Novel_000603	XLOC_006274	--	Novel_mRNA	mRNA	NC_030808.1	23562020	23675501	-	19	3139
Novel_000604	XLOC_006274	--	Novel_mRNA	mRNA	NC_030808.1	23562020	23675553	-	21	3647
Novel_000605	XLOC_006274	--	Novel_mRNA	mRNA	NC_030808.1	23579395	23677326	-	18	2931
Novel_000606	XLOC_006274	--	Novel_mRNA	mRNA	NC_030808.1	23581709	23678780	-	16	3998
Novel_000607	XLOC_006447	--	Novel_mRNA	mRNA	NC_030808.1	32607076	32891031	-	9	1776
Novel_000608	XLOC_006503	--	Novel_mRNA	mRNA	NC_030808.1	34192618	34231646	-	6	9509
Novel_000609	XLOC_006544	--	Novel_mRNA	mRNA	NC_030808.1	34864877	34935313	-	6	1562
Novel_000610	XLOC_006701	--	Novel_mRNA	mRNA	NC_030808.1	37039627	37070808	-	3	1891
Novel_000611	XLOC_006702	--	Novel_mRNA	mRNA	NC_030808.1	37054751	37077973	-	2	614
Novel_000612	XLOC_006730	--	Novel_mRNA	mRNA	NC_030808.1	39783524	39787134	-	2	3502
Novel_000613	XLOC_006730	--	Novel_mRNA	mRNA	NC_030808.1	39783524	40226546	-	6	4682
Novel_000614	XLOC_006730	--	Novel_mRNA	mRNA	NC_030808.1	39783524	40227922	-	6	4420
Novel_000615	XLOC_006730	--	Novel_mRNA	mRNA	NC_030808.1	39783524	40754666	-	21	6508
Novel_000616	XLOC_006730	--	Novel_mRNA	mRNA	NC_030808.1	39783524	40754666	-	21	6529
Novel_000617	XLOC_006730	--	Novel_mRNA	mRNA	NC_030808.1	39783524	40754666	-	19	6369
Novel_000618	XLOC_006731	--	Novel_mRNA	mRNA	NC_030808.1	40763432	40805241	-	9	6943
Novel_000619	XLOC_006731	--	Novel_mRNA	mRNA	NC_030808.1	40763432	40805314	-	9	7407
Novel_000620	XLOC_006731	--	Novel_mRNA	mRNA	NC_030808.1	40763432	40805322	-	9	7167
Novel_000621	XLOC_006768	--	Novel_mRNA	mRNA	NC_030808.1	41172936	41298049	-	4	3839
Novel_000622	XLOC_006922	--	Novel_mRNA	mRNA	NC_030808.1	43701845	43866838	-	5	2567
Novel_000623	XLOC_006922	--	Novel_mRNA	mRNA	NC_030808.1	43835755	43866838	-	4	2469
Novel_000624	XLOC_006945	--	Novel_mRNA	mRNA	NC_030808.1	44344761	44411600	-	21	4752
Novel_000625	XLOC_006945	--	Novel_mRNA	mRNA	NC_030808.1	44344761	44411600	-	20	4707
Novel_000626	XLOC_006950	--	Novel_mRNA	mRNA	NC_030808.1	44415853	44437615	-	10	3068
Novel_000627	XLOC_006950	--	Novel_mRNA	mRNA	NC_030808.1	44415853	44437615	-	10	3087
Novel_000628	XLOC_006956	--	Novel_mRNA	mRNA	NC_030808.1	44829749	44897763	-	16	5167
Novel_000629	XLOC_006958	--	Novel_mRNA	mRNA	NC_030808.1	44906873	44940020	-	7	1563
Novel_000630	XLOC_006958	--	Novel_mRNA	mRNA	NC_030808.1	44906873	44940195	-	8	2061
Novel_000631	XLOC_006958	--	Novel_mRNA	mRNA	NC_030808.1	44906873	44940237	-	8	2106
Novel_000632	XLOC_006958	--	Novel_mRNA	mRNA	NC_030808.1	44906873	44940237	-	8	2091
Novel_000633	XLOC_006981	--	Novel_mRNA	mRNA	NC_030808.1	45734793	45755810	-	5	8779
Novel_000634	XLOC_006981	--	Novel_mRNA	mRNA	NC_030808.1	45734793	45756313	-	5	9029
Novel_000635	XLOC_006981	--	Novel_mRNA	mRNA	NC_030808.1	45734793	45756313	-	5	9081
Novel_000636	XLOC_006984	--	Novel_mRNA	mRNA	NC_030808.1	45802790	45834971	-	12	2992
Novel_000637	XLOC_006986	--	Novel_mRNA	mRNA	NC_030808.1	45844882	45853958	-	2	4601
Novel_000638	XLOC_006986	--	Novel_mRNA	mRNA	NC_030808.1	45844882	45866230	-	3	1404
Novel_000639	XLOC_006990	--	Novel_mRNA	mRNA	NC_030808.1	45930424	45946840	-	11	10716
Novel_000640	XLOC_006990	--	Novel_mRNA	mRNA	NC_030808.1	45930424	45948757	-	12	10752
Novel_000641	XLOC_006990	--	Novel_mRNA	mRNA	NC_030808.1	45943462	45948735	-	7	1369
Novel_000642	XLOC_007067	--	Novel_mRNA	mRNA	NC_030808.1	49834198	50068112	-	15	5174
Novel_000643	XLOC_007067	--	Novel_mRNA	mRNA	NC_030808.1	49834198	50068112	-	16	5213
Novel_000644	XLOC_007274	--	Novel_mRNA	mRNA	NC_030808.1	51527589	51694332	-	3	3200
Novel_000645	XLOC_007274	--	Novel_mRNA	mRNA	NC_030808.1	51681832	51694332	-	2	8534
Novel_000646	XLOC_007432	--	Novel_mRNA	mRNA	NC_030808.1	51913259	51920427	-	2	6614
Novel_000647	XLOC_007438	--	Novel_mRNA	mRNA	NC_030808.1	51981579	51986139	-	2	3023
Novel_000648	XLOC_007442	--	Novel_mRNA	mRNA	NC_030808.1	52011063	52323892	-	18	30975
Novel_000649	XLOC_007442	--	Novel_mRNA	mRNA	NC_030808.1	52011063	52323892	-	18	30966
Novel_000650	XLOC_007442	--	Novel_mRNA	mRNA	NC_030808.1	52011063	52323892	-	17	30885
Novel_000651	XLOC_007442	--	Novel_mRNA	mRNA	NC_030808.1	52011063	52323892	-	14	30515
Novel_000652	XLOC_007442	--	Novel_mRNA	mRNA	NC_030808.1	52011063	52323892	-	17	30876
Novel_000653	XLOC_007531	--	Novel_mRNA	mRNA	NC_030808.1	53852216	53859623	-	2	7278
Novel_000654	XLOC_007627	--	Novel_mRNA	mRNA	NC_030808.1	55700112	55767303	-	6	3485
Novel_000655	XLOC_007627	--	Novel_mRNA	mRNA	NC_030808.1	55700112	55776601	-	6	1523
Novel_000656	XLOC_007642	--	Novel_mRNA	mRNA	NC_030808.1	56385413	56500332	-	18	6176
Novel_000657	XLOC_007642	--	Novel_mRNA	mRNA	NC_030808.1	56386527	56500332	-	18	5399
Novel_000658	XLOC_007646	--	Novel_mRNA	mRNA	NC_030808.1	56506485	56520923	-	5	1442
Novel_000659	XLOC_007712	--	Novel_mRNA	mRNA	NC_030808.1	58203936	58267013	-	13	4067
Novel_000660	XLOC_007712	--	Novel_mRNA	mRNA	NC_030808.1	58203936	58267013	-	15	4411
Novel_000661	XLOC_007714	--	Novel_mRNA	mRNA	NC_030808.1	58288334	58385404	-	14	2156
Novel_000662	XLOC_007714	--	Novel_mRNA	mRNA	NC_030808.1	58288334	58385404	-	16	2281
Novel_000663	XLOC_007714	--	Novel_mRNA	mRNA	NC_030808.1	58344200	58385404	-	13	2148
Novel_000664	XLOC_007715	--	Novel_mRNA	mRNA	NC_030808.1	58384405	58399246	-	6	2511
Novel_000665	XLOC_008310	--	Novel_mRNA	mRNA	NC_030808.1	62210196	62225996	-	2	15654
Novel_000666	XLOC_008322	--	Novel_mRNA	mRNA	NC_030808.1	62290859	62613906	-	3	24118
Novel_000667	XLOC_008322	--	Novel_mRNA	mRNA	NC_030808.1	62290859	62614234	-	2	24365
Novel_000668	XLOC_008342	--	Novel_mRNA	mRNA	NC_030808.1	62614343	62626700	-	2	6724
Novel_000669	XLOC_008342	--	Novel_mRNA	mRNA	NC_030808.1	62614343	62640559	-	6	7656
Novel_000670	XLOC_008342	--	Novel_mRNA	mRNA	NC_030808.1	62625021	62640559	-	5	13742
Novel_000671	XLOC_008342	--	Novel_mRNA	mRNA	NC_030808.1	62625021	62864593	-	7	13435
Novel_000672	XLOC_008342	--	Novel_mRNA	mRNA	NC_030808.1	62625021	62864593	-	6	13139
Novel_000673	XLOC_008342	--	Novel_mRNA	mRNA	NC_030808.1	62625021	62864593	-	5	13746
Novel_000674	XLOC_008342	--	Novel_mRNA	mRNA	NC_030808.1	62625021	62864593	-	8	13286
Novel_000675	XLOC_008342	--	Novel_mRNA	mRNA	NC_030808.1	62625021	62864605	-	6	13817
Novel_000676	XLOC_008342	--	Novel_mRNA	mRNA	NC_030808.1	62625021	62864605	-	5	12840
Novel_000677	XLOC_008342	--	Novel_mRNA	mRNA	NC_030808.1	62625021	62864628	-	6	13046
Novel_000678	XLOC_008342	--	Novel_mRNA	mRNA	NC_030808.1	62625021	62864628	-	8	13193
Novel_000679	XLOC_008342	--	Novel_mRNA	mRNA	NC_030808.1	62689214	62864593	-	5	3540
Novel_000680	XLOC_008342	--	Novel_mRNA	mRNA	NC_030808.1	62689214	62864593	-	7	3786
Novel_000681	XLOC_008342	--	Novel_mRNA	mRNA	NC_030808.1	62689214	62864593	-	4	3509
Novel_000682	XLOC_008342	--	Novel_mRNA	mRNA	NC_030808.1	62689214	62864593	-	5	3654
Novel_000683	XLOC_008342	--	Novel_mRNA	mRNA	NC_030808.1	62689214	62864605	-	5	3578
Novel_000684	XLOC_008342	--	Novel_mRNA	mRNA	NC_030808.1	62689214	62864605	-	4	3754
Novel_000685	XLOC_008342	--	Novel_mRNA	mRNA	NC_030808.1	62689214	62864682	-	6	3802
Novel_000686	XLOC_008342	--	Novel_mRNA	mRNA	NC_030808.1	62689214	62864682	-	4	3655
Novel_000687	XLOC_008342	--	Novel_mRNA	mRNA	NC_030808.1	62689214	62864682	-	5	3714
Novel_000688	XLOC_008342	--	Novel_mRNA	mRNA	NC_030808.1	62689214	62864682	-	3	3508
Novel_000689	XLOC_008417	--	Novel_mRNA	mRNA	NC_030808.1	63691830	63717847	-	6	4658
Novel_000690	XLOC_008417	--	Novel_mRNA	mRNA	NC_030808.1	63691830	63722085	-	7	4041
Novel_000691	XLOC_008426	--	Novel_mRNA	mRNA	NC_030808.1	64042101	64053573	-	3	3377
Novel_000692	XLOC_008426	--	Novel_mRNA	mRNA	NC_030808.1	64042101	64055533	-	4	2982
Novel_000693	XLOC_008430	--	Novel_mRNA	mRNA	NC_030808.1	64059360	64086505	-	11	1790
Novel_000694	XLOC_008436	--	Novel_mRNA	mRNA	NC_030808.1	64154292	64260256	-	19	4575
Novel_000695	XLOC_008436	--	Novel_mRNA	mRNA	NC_030808.1	64158974	64260213	-	17	2647
Novel_000696	XLOC_008436	--	Novel_mRNA	mRNA	NC_030808.1	64158974	64260213	-	18	2632
Novel_000697	XLOC_008478	--	Novel_mRNA	mRNA	NC_030808.1	65117166	65151432	-	5	2571
Novel_000698	XLOC_008478	--	Novel_mRNA	mRNA	NC_030808.1	65117166	65151432	-	5	2575
Novel_000699	XLOC_008490	--	Novel_mRNA	mRNA	NC_030808.1	66024693	66059930	-	20	1854
Novel_000700	XLOC_008490	--	Novel_mRNA	mRNA	NC_030808.1	66024693	66067861	-	22	4559
Novel_000701	XLOC_008490	--	Novel_mRNA	mRNA	NC_030808.1	66047607	66064970	-	8	1646
Novel_000702	XLOC_008490	--	Novel_mRNA	mRNA	NC_030808.1	66048441	66067861	-	10	3582
Novel_000703	XLOC_008495	--	Novel_mRNA	mRNA	NC_030808.1	66430105	66442723	-	2	749
Novel_000704	XLOC_008543	--	Novel_mRNA	mRNA	NC_030808.1	66668954	66702784	-	13	5608
Novel_000705	XLOC_008543	--	Novel_mRNA	mRNA	NC_030808.1	66668954	66717176	-	18	9332
Novel_000706	XLOC_008543	--	Novel_mRNA	mRNA	NC_030808.1	66668954	66717176	-	17	9793
Novel_000707	XLOC_008543	--	Novel_mRNA	mRNA	NC_030808.1	66697184	66714201	-	8	2645
Novel_000708	XLOC_008544	--	Novel_mRNA	mRNA	NC_030808.1	66773336	66871956	-	8	4064
Novel_000709	XLOC_008548	--	Novel_mRNA	mRNA	NC_030808.1	67147596	67239212	-	16	1695
Novel_000710	XLOC_008548	--	Novel_mRNA	mRNA	NC_030808.1	67147596	67239216	-	17	1817
Novel_000711	XLOC_008548	--	Novel_mRNA	mRNA	NC_030808.1	67147596	67239254	-	17	1874
Novel_000712	XLOC_008569	--	Novel_mRNA	mRNA	NC_030808.1	67909070	68041672	-	4	770
Novel_000713	XLOC_008569	--	Novel_mRNA	mRNA	NC_030808.1	67909070	68041672	-	4	783
Novel_000714	XLOC_008569	--	Novel_mRNA	mRNA	NC_030808.1	67909070	68041683	-	6	1019
Novel_000715	XLOC_008569	--	Novel_mRNA	mRNA	NC_030808.1	67909070	68041683	-	5	952
Novel_000716	XLOC_008569	--	Novel_mRNA	mRNA	NC_030808.1	67909070	68041683	-	5	1064
Novel_000717	XLOC_008586	--	Novel_mRNA	mRNA	NC_030808.1	68208523	68862205	-	48	7815
Novel_000718	XLOC_008586	--	Novel_mRNA	mRNA	NC_030808.1	68208523	68862723	-	49	8036
Novel_000719	XLOC_008586	--	Novel_mRNA	mRNA	NC_030808.1	68208523	68866632	-	50	7536
Novel_000720	XLOC_008586	--	Novel_mRNA	mRNA	NC_030808.1	68785054	68862205	-	15	2576
Novel_000721	XLOC_008586	--	Novel_mRNA	mRNA	NC_030808.1	68785054	68862723	-	16	2800
Novel_000722	XLOC_008597	--	Novel_mRNA	mRNA	NC_030808.1	68896337	68903084	-	2	1170
Novel_000723	XLOC_008597	--	Novel_mRNA	mRNA	NC_030808.1	68896337	68903292	-	3	829
Novel_000724	XLOC_008648	--	Novel_mRNA	mRNA	NC_030808.1	69635570	69656151	-	2	6917
Novel_000725	XLOC_008674	--	Novel_mRNA	mRNA	NC_030808.1	69941863	69989648	-	11	1842
Novel_000726	XLOC_008681	--	Novel_mRNA	mRNA	NC_030808.1	70150012	70193700	-	13	2319
Novel_000727	XLOC_008681	--	Novel_mRNA	mRNA	NC_030808.1	70150012	70202349	-	20	5921
Novel_000728	XLOC_008681	--	Novel_mRNA	mRNA	NC_030808.1	70150012	70202349	-	19	5825
Novel_000729	XLOC_008683	--	Novel_mRNA	mRNA	NC_030808.1	70225960	70240201	-	4	3775
Novel_000730	XLOC_008718	--	Novel_mRNA	mRNA	NC_030808.1	71111463	71125226	-	4	1186
Novel_000731	XLOC_008737	--	Novel_mRNA	mRNA	NC_030808.1	71839393	71861006	-	6	3826
Novel_000732	XLOC_008741	--	Novel_mRNA	mRNA	NC_030808.1	71889654	72053361	-	23	5303
Novel_000733	XLOC_008741	--	Novel_mRNA	mRNA	NC_030808.1	71889654	72053361	-	23	5357
Novel_000734	XLOC_008742	--	Novel_mRNA	mRNA	NC_030808.1	72058685	72237692	-	4	2707
Novel_000735	XLOC_008742	--	Novel_mRNA	mRNA	NC_030808.1	72085753	72237692	-	5	2369
Novel_000736	XLOC_008758	--	Novel_mRNA	mRNA	NC_030808.1	72637106	72640746	-	2	2100
Novel_000737	XLOC_008759	--	Novel_mRNA	mRNA	NC_030808.1	72648702	72651957	-	2	2847
Novel_000738	XLOC_008759	--	Novel_mRNA	mRNA	NC_030808.1	72648702	72693801	-	11	4468
Novel_000739	XLOC_008759	--	Novel_mRNA	mRNA	NC_030808.1	72648702	72698185	-	10	4379
Novel_000740	XLOC_008759	--	Novel_mRNA	mRNA	NC_030808.1	72648702	72698189	-	11	4531
Novel_000741	XLOC_008768	--	Novel_mRNA	mRNA	NC_030808.1	72775113	72866604	-	35	10519
Novel_000742	XLOC_008768	--	Novel_mRNA	mRNA	NC_030808.1	72786613	72863552	-	33	4503
Novel_000743	XLOC_008871	--	Novel_mRNA	mRNA	NC_030808.1	73493539	73499024	-	2	992
Novel_000744	XLOC_008871	--	Novel_mRNA	mRNA	NC_030808.1	73493539	73500631	-	2	825
Novel_000745	XLOC_008878	--	Novel_mRNA	mRNA	NC_030808.1	73622787	73750089	-	30	5442
Novel_000746	XLOC_008878	--	Novel_mRNA	mRNA	NC_030808.1	73622787	73750089	-	31	5225
Novel_000747	XLOC_008896	--	Novel_mRNA	mRNA	NC_030808.1	74237543	74365851	-	2	2541
Novel_000748	XLOC_008898	--	Novel_mRNA	mRNA	NC_030808.1	74748447	74983897	-	4	6039
Novel_000749	XLOC_008898	--	Novel_mRNA	mRNA	NC_030808.1	74748447	75037878	-	5	6908
Novel_000750	XLOC_008970	--	Novel_mRNA	mRNA	NC_030808.1	76145221	76155130	-	4	5893
Novel_000751	XLOC_009047	--	Novel_mRNA	mRNA	NC_030808.1	76910909	77089586	-	15	3282
Novel_000752	XLOC_009205	--	Novel_mRNA	mRNA	NC_030808.1	79294492	79318488	-	10	3290
Novel_000753	XLOC_009205	--	Novel_mRNA	mRNA	NC_030808.1	79302221	79318488	-	10	3319
Novel_000754	XLOC_009227	--	Novel_mRNA	mRNA	NC_030808.1	79706121	79756150	-	11	2755
Novel_000755	XLOC_009255	--	Novel_mRNA	mRNA	NC_030808.1	80347769	80353716	-	3	978
Novel_000756	XLOC_009286	--	Novel_mRNA	mRNA	NC_030808.1	80670095	80771263	-	8	1566
Novel_000757	XLOC_009292	--	Novel_mRNA	mRNA	NC_030808.1	80963191	80980420	-	6	1598
Novel_000758	XLOC_009310	--	Novel_mRNA	mRNA	NC_030808.1	81069509	81216941	-	8	12311
Novel_000759	XLOC_009317	--	Novel_mRNA	mRNA	NC_030808.1	81547900	81604326	-	6	2103
Novel_000760	XLOC_009317	--	Novel_mRNA	mRNA	NC_030808.1	81547900	81611165	-	8	1365
Novel_000761	XLOC_009317	--	Novel_mRNA	mRNA	NC_030808.1	81547900	81622771	-	8	2866
Novel_000762	XLOC_009317	--	Novel_mRNA	mRNA	NC_030808.1	81612251	81622627	-	2	1918
Novel_000763	XLOC_009394	--	Novel_mRNA	mRNA	NC_030808.1	82608069	82612948	-	8	1014
Novel_000764	XLOC_009394	--	Novel_mRNA	mRNA	NC_030808.1	82608069	82615279	-	8	2390
Novel_000765	XLOC_009394	--	Novel_mRNA	mRNA	NC_030808.1	82608069	82615279	-	12	2939
Novel_000766	XLOC_009394	--	Novel_mRNA	mRNA	NC_030808.1	82608069	82615279	-	12	2976
Novel_000767	XLOC_009405	--	Novel_mRNA	mRNA	NC_030808.1	82841575	82892515	-	22	3317
Novel_000768	XLOC_009405	--	Novel_mRNA	mRNA	NC_030808.1	82841660	82892515	-	21	3632
Novel_000769	XLOC_009408	--	Novel_mRNA	mRNA	NC_030808.1	82931562	82995992	-	10	12375
Novel_000770	XLOC_009408	--	Novel_mRNA	mRNA	NC_030808.1	82931562	82995992	-	11	11888
Novel_000771	XLOC_009418	--	Novel_mRNA	mRNA	NC_030808.1	83232736	83286768	-	7	2875
Novel_000772	XLOC_009436	--	Novel_mRNA	mRNA	NC_030808.1	83672471	83694681	-	8	1043
Novel_000773	XLOC_009436	--	Novel_mRNA	mRNA	NC_030808.1	83672471	83725773	-	19	2546
Novel_000774	XLOC_009438	--	Novel_mRNA	mRNA	NC_030808.1	83750616	83781787	-	8	4903
Novel_000775	XLOC_009581	--	Novel_mRNA	mRNA	NC_030808.1	85266409	85281337	-	2	14899
Novel_000776	XLOC_009588	--	Novel_mRNA	mRNA	NC_030808.1	85322343	85751079	-	6	6660
Novel_000777	XLOC_009588	--	Novel_mRNA	mRNA	NC_030808.1	85560218	85712624	-	2	25010
Novel_000778	XLOC_009588	--	Novel_mRNA	mRNA	NC_030808.1	85560218	85751077	-	4	24740
Novel_000779	XLOC_009588	--	Novel_mRNA	mRNA	NC_030808.1	85731493	85748034	-	3	9587
Novel_000780	XLOC_009588	--	Novel_mRNA	mRNA	NC_030808.1	85731493	85748757	-	2	12289
Novel_000781	XLOC_009588	--	Novel_mRNA	mRNA	NC_030808.1	85731493	85750150	-	4	8718
Novel_000782	XLOC_009588	--	Novel_mRNA	mRNA	NC_030808.1	85731493	85751058	-	3	11605
Novel_000783	XLOC_009588	--	Novel_mRNA	mRNA	NC_030808.1	85731493	85751065	-	3	14525
Novel_000784	XLOC_009588	--	Novel_mRNA	mRNA	NC_030808.1	85731493	85751139	-	4	10240
Novel_000785	XLOC_009588	--	Novel_mRNA	mRNA	NC_030808.1	85731493	85755402	-	7	16016
Novel_000786	XLOC_009588	--	Novel_mRNA	mRNA	NC_030808.1	85731493	85755402	-	7	15932
Novel_000787	XLOC_009588	--	Novel_mRNA	mRNA	NC_030808.1	85731493	85755402	-	8	8811
Novel_000788	XLOC_009588	--	Novel_mRNA	mRNA	NC_030808.1	85731493	85756516	-	9	10726
Novel_000789	XLOC_009588	--	Novel_mRNA	mRNA	NC_030808.1	85731493	85756516	-	10	8619
Novel_000790	XLOC_009588	--	Novel_mRNA	mRNA	NC_030808.1	85731493	85756794	-	10	9003
Novel_000791	XLOC_009588	--	Novel_mRNA	mRNA	NC_030808.1	85731493	85757945	-	10	10282
Novel_000792	XLOC_009593	--	Novel_mRNA	mRNA	NC_030808.1	85381388	85404222	-	3	13236
Novel_000793	XLOC_009598	--	Novel_mRNA	mRNA	NC_030808.1	85502509	85520834	-	2	17579
Novel_000794	XLOC_009662	--	Novel_mRNA	mRNA	NC_030808.1	86022918	86083430	-	19	11124
Novel_000795	XLOC_009662	--	Novel_mRNA	mRNA	NC_030808.1	86022918	86083460	-	20	7304
Novel_000796	XLOC_009662	--	Novel_mRNA	mRNA	NC_030808.1	86022918	86083463	-	15	10417
Novel_000797	XLOC_009770	--	Novel_mRNA	mRNA	NC_030808.1	88727825	88741125	-	3	1930
Novel_000798	XLOC_009782	--	Novel_mRNA	mRNA	NC_030808.1	88764255	88769574	-	2	2593
Novel_000799	XLOC_009782	--	Novel_mRNA	mRNA	NC_030808.1	88764255	88895329	-	3	1803
Novel_000800	XLOC_009918	--	Novel_mRNA	mRNA	NC_030808.1	89199556	89201632	-	2	911
Novel_000801	XLOC_009925	--	Novel_mRNA	mRNA	NC_030808.1	89291384	89299299	-	3	6135
Novel_000802	XLOC_009925	--	Novel_mRNA	mRNA	NC_030808.1	89381913	89485571	-	4	3560
Novel_000803	XLOC_009925	--	Novel_mRNA	mRNA	NC_030808.1	89381913	89657920	-	18	6432
Novel_000804	XLOC_009925	--	Novel_mRNA	mRNA	NC_030808.1	89482593	89662172	-	17	9169
Novel_000805	XLOC_009925	--	Novel_mRNA	mRNA	NC_030808.1	89484867	89657920	-	15	2907
Novel_000806	XLOC_009925	--	Novel_mRNA	mRNA	NC_030808.1	89484867	89662172	-	17	7379
Novel_000807	XLOC_010200	--	Novel_mRNA	mRNA	NC_030808.1	94364189	94430973	-	5	2332
Novel_000808	XLOC_010207	--	Novel_mRNA	mRNA	NC_030808.1	94469019	94564549	-	6	1493
Novel_000809	XLOC_010207	--	Novel_mRNA	mRNA	NC_030808.1	94545568	94564549	-	5	1868
Novel_000810	XLOC_010263	--	Novel_mRNA	mRNA	NC_030808.1	95238828	95470254	-	27	6451
Novel_000811	XLOC_010263	--	Novel_mRNA	mRNA	NC_030808.1	95238828	95470254	-	27	6494
Novel_000812	XLOC_010263	--	Novel_mRNA	mRNA	NC_030808.1	95447312	95470254	-	3	4572
Novel_000813	XLOC_010277	--	Novel_mRNA	mRNA	NC_030808.1	95581515	95902917	-	14	2173
Novel_000814	XLOC_010277	--	Novel_mRNA	mRNA	NC_030808.1	95581515	95913317	-	15	2039
Novel_000815	XLOC_010280	--	Novel_mRNA	mRNA	NC_030808.1	95947569	95976186	-	11	2030
Novel_000816	XLOC_010287	--	Novel_mRNA	mRNA	NC_030808.1	96089528	96132829	-	6	4114
Novel_000817	XLOC_010287	--	Novel_mRNA	mRNA	NC_030808.1	96089528	96132829	-	6	4074
Novel_000818	XLOC_010289	--	Novel_mRNA	mRNA	NC_030808.1	96113653	96121276	-	2	7384
Novel_000819	XLOC_010289	--	Novel_mRNA	mRNA	NC_030808.1	96113653	96121283	-	2	7322
Novel_000820	XLOC_010289	--	Novel_mRNA	mRNA	NC_030808.1	96113653	96125659	-	5	8419
Novel_000821	XLOC_010289	--	Novel_mRNA	mRNA	NC_030808.1	96113653	96125659	-	4	8817
Novel_000822	XLOC_010308	--	Novel_mRNA	mRNA	NC_030808.1	96786351	96815247	-	4	19275
Novel_000823	XLOC_010337	--	Novel_mRNA	mRNA	NC_030808.1	97782562	97849713	-	16	5688
Novel_000824	XLOC_010353	--	Novel_mRNA	mRNA	NC_030808.1	98070333	98129125	-	3	1359
Novel_000825	XLOC_010353	--	Novel_mRNA	mRNA	NC_030808.1	98110705	98134842	-	5	1436
Novel_000826	XLOC_010431	--	Novel_mRNA	mRNA	NC_030808.1	98848803	98932754	-	15	4348
Novel_000827	XLOC_010431	--	Novel_mRNA	mRNA	NC_030808.1	98848803	98932806	-	16	4481
Novel_000828	XLOC_010431	--	Novel_mRNA	mRNA	NC_030808.1	98848803	98932887	-	16	4559
Novel_000829	XLOC_010431	--	Novel_mRNA	mRNA	NC_030808.1	98848803	98932887	-	15	4397
Novel_000830	XLOC_010431	--	Novel_mRNA	mRNA	NC_030808.1	98848803	98932903	-	15	4494
Novel_000831	XLOC_010431	--	Novel_mRNA	mRNA	NC_030808.1	98848803	98934074	-	16	5752
Novel_000832	XLOC_010431	--	Novel_mRNA	mRNA	NC_030808.1	98872995	98934074	-	16	3513
Novel_000833	XLOC_010443	--	Novel_mRNA	mRNA	NC_030808.1	99477967	99511527	-	8	1637
Novel_000834	XLOC_010472	--	Novel_mRNA	mRNA	NC_030808.1	101031115	101110731	-	4	2551
Novel_000835	XLOC_010692	--	Novel_mRNA	mRNA	NC_030808.1	106437365	106452382	-	2	14452
Novel_000836	XLOC_010692	--	Novel_mRNA	mRNA	NC_030808.1	106437365	106514593	-	17	19496
Novel_000837	XLOC_010702	--	Novel_mRNA	mRNA	NC_030808.1	106916363	106958537	-	17	2884
Novel_000838	XLOC_010867	--	Novel_mRNA	mRNA	NC_030808.1	107692364	107712814	-	2	20308
Novel_000839	XLOC_010939	--	Novel_mRNA	mRNA	NC_030808.1	109731164	109782301	-	3	458
Novel_000840	XLOC_010953	--	Novel_mRNA	mRNA	NC_030808.1	110069409	110078063	-	3	4483
Novel_000841	XLOC_010965	--	Novel_mRNA	mRNA	NC_030808.1	110340084	110349536	-	3	2217
Novel_000842	XLOC_011017	--	Novel_mRNA	mRNA	NC_030808.1	111383228	111405627	-	6	4131
Novel_000843	XLOC_011017	--	Novel_mRNA	mRNA	NC_030808.1	111383228	111405722	-	6	3301
Novel_000844	XLOC_011022	--	Novel_mRNA	mRNA	NC_030808.1	111505844	111769452	-	23	6666
Novel_000845	XLOC_011022	--	Novel_mRNA	mRNA	NC_030808.1	111505844	111769452	-	23	6669
Novel_000846	XLOC_011070	--	Novel_mRNA	mRNA	NC_030808.1	112964540	113012677	-	25	6449
Novel_000847	XLOC_011070	--	Novel_mRNA	mRNA	NC_030808.1	112964540	113012677	-	25	6453
Novel_000848	XLOC_011150	--	Novel_mRNA	mRNA	NC_030808.1	114871248	114873852	-	2	1459
Novel_000849	XLOC_011246	--	Novel_mRNA	mRNA	NC_030808.1	116355863	116359125	-	2	1575
Novel_000850	XLOC_011247	--	Novel_mRNA	mRNA	NC_030808.1	116369562	116376734	-	2	6715
Novel_000851	XLOC_011248	--	Novel_mRNA	mRNA	NC_030808.1	116388643	116397016	-	2	8350
Novel_000852	XLOC_011249	--	Novel_mRNA	mRNA	NC_030808.1	116406755	116415763	-	2	8740
Novel_000853	XLOC_011251	--	Novel_mRNA	mRNA	NC_030808.1	116456878	116468520	-	2	2756
Novel_000854	XLOC_011256	--	Novel_mRNA	mRNA	NC_030808.1	116500475	116504811	-	2	3487
Novel_000855	XLOC_011287	--	Novel_mRNA	mRNA	NC_030808.1	116946940	116997013	-	5	9586
Novel_000856	XLOC_011287	--	Novel_mRNA	mRNA	NC_030808.1	116952818	116996974	-	4	1821
Novel_000857	XLOC_011287	--	Novel_mRNA	mRNA	NC_030808.1	116952818	116997031	-	4	2197
Novel_000858	XLOC_011337	--	Novel_mRNA	mRNA	NC_030808.1	117019949	117053991	-	11	6713
Novel_000859	XLOC_011337	--	Novel_mRNA	mRNA	NC_030808.1	117019949	117053991	-	11	6716
Novel_000860	XLOC_011389	--	Novel_mRNA	mRNA	NC_030808.1	117981231	117988285	-	5	933
Novel_000861	XLOC_011389	--	Novel_mRNA	mRNA	NC_030808.1	117981231	117990902	-	5	3625
Novel_000862	XLOC_011392	--	Novel_mRNA	mRNA	NC_030808.1	118061109	118157632	-	6	2352
Novel_000863	XLOC_011392	--	Novel_mRNA	mRNA	NC_030808.1	118061109	118209262	-	8	5895
Novel_000864	XLOC_011392	--	Novel_mRNA	mRNA	NC_030808.1	118061109	118209262	-	7	6065
Novel_000865	XLOC_011400	--	Novel_mRNA	mRNA	NC_030808.1	118381107	118389407	-	5	1612
Novel_000866	XLOC_011404	--	Novel_mRNA	mRNA	NC_030808.1	118427684	118451502	-	5	918
Novel_000867	XLOC_011414	--	Novel_mRNA	mRNA	NC_030808.1	118658973	118719567	-	27	5533
Novel_000868	XLOC_011414	--	Novel_mRNA	mRNA	NC_030808.1	118659771	118719474	-	24	5024
Novel_000869	XLOC_011414	--	Novel_mRNA	mRNA	NC_030808.1	118659771	118719474	-	26	5286
Novel_000870	XLOC_011505	--	Novel_mRNA	mRNA	NC_030808.1	121542238	121573788	-	11	4540
Novel_000871	XLOC_011505	--	Novel_mRNA	mRNA	NC_030808.1	121542238	121573927	-	12	4868
Novel_000872	XLOC_011505	--	Novel_mRNA	mRNA	NC_030808.1	121542238	121573927	-	12	4908
Novel_000873	XLOC_011505	--	Novel_mRNA	mRNA	NC_030808.1	121546105	121573927	-	11	1742
Novel_000874	XLOC_011505	--	Novel_mRNA	mRNA	NC_030808.1	121549166	121573788	-	8	1719
Novel_000875	XLOC_011505	--	Novel_mRNA	mRNA	NC_030808.1	121549166	121573927	-	9	2020
Novel_000876	XLOC_011505	--	Novel_mRNA	mRNA	NC_030808.1	121549166	121573927	-	9	2087
Novel_000877	XLOC_011505	--	Novel_mRNA	mRNA	NC_030808.1	121549166	121573927	-	9	2047
Novel_000878	XLOC_011516	--	Novel_mRNA	mRNA	NC_030808.1	121673820	121869077	-	11	4285
Novel_000879	XLOC_011516	--	Novel_mRNA	mRNA	NC_030808.1	121759282	121868932	-	14	5993
Novel_000880	XLOC_011516	--	Novel_mRNA	mRNA	NC_030808.1	121804236	121868932	-	12	8957
Novel_000881	XLOC_011516	--	Novel_mRNA	mRNA	NC_030808.1	121813294	121826253	-	2	2266
Novel_000882	XLOC_011516	--	Novel_mRNA	mRNA	NC_030808.1	121813294	121868932	-	10	5307
Novel_000883	XLOC_011516	--	Novel_mRNA	mRNA	NC_030808.1	121826573	121868932	-	8	3195
Novel_000884	XLOC_011566	--	Novel_mRNA	mRNA	NC_030808.1	121878735	122040831	-	23	6090
Novel_000885	XLOC_011566	--	Novel_mRNA	mRNA	NC_030808.1	121878735	122040831	-	22	6433
Novel_000886	XLOC_011566	--	Novel_mRNA	mRNA	NC_030808.1	121878735	122040831	-	22	5959
Novel_000887	XLOC_011566	--	Novel_mRNA	mRNA	NC_030808.1	121882463	122040831	-	21	4734
Novel_000888	XLOC_011566	--	Novel_mRNA	mRNA	NC_030808.1	121882463	122040831	-	20	4671
Novel_000889	XLOC_011730	--	Novel_mRNA	mRNA	NC_030808.1	125689249	125774070	-	9	1983
Novel_000890	XLOC_011746	--	Novel_mRNA	mRNA	NC_030808.1	126068791	126224763	-	55	22444
Novel_000891	XLOC_011746	--	Novel_mRNA	mRNA	NC_030808.1	126081301	126110768	-	13	8124
Novel_000892	XLOC_011746	--	Novel_mRNA	mRNA	NC_030808.1	126084488	126113290	-	8	13569
Novel_000893	XLOC_011746	--	Novel_mRNA	mRNA	NC_030808.1	126084488	126113290	-	6	16431
Novel_000894	XLOC_011746	--	Novel_mRNA	mRNA	NC_030808.1	126087554	126224763	-	47	23470
Novel_000895	XLOC_011746	--	Novel_mRNA	mRNA	NC_030808.1	126094946	126110768	-	4	10216
Novel_000896	XLOC_011746	--	Novel_mRNA	mRNA	NC_030808.1	126094946	126224763	-	45	20836
Novel_000897	XLOC_011746	--	Novel_mRNA	mRNA	NC_030808.1	126094946	126224763	-	44	20797
Novel_000898	XLOC_011746	--	Novel_mRNA	mRNA	NC_030808.1	126111958	126215608	-	39	5200
Novel_000899	XLOC_011746	--	Novel_mRNA	mRNA	NC_030808.1	126222262	126224763	-	2	1998
Novel_000900	XLOC_011751	--	Novel_mRNA	mRNA	NC_030808.1	126251126	126264005	-	3	1193
Novel_000901	XLOC_011751	--	Novel_mRNA	mRNA	NC_030808.1	126251126	126335390	-	15	8583
Novel_000902	XLOC_011751	--	Novel_mRNA	mRNA	NC_030808.1	126251126	126335390	-	15	8639
Novel_000903	XLOC_011751	--	Novel_mRNA	mRNA	NC_030808.1	126251126	126335390	-	16	8715
Novel_000904	XLOC_011757	--	Novel_mRNA	mRNA	NC_030808.1	126754609	126801406	-	9	5762
Novel_000905	XLOC_011757	--	Novel_mRNA	mRNA	NC_030808.1	126754609	126813979	-	10	5420
Novel_000906	XLOC_011757	--	Novel_mRNA	mRNA	NC_030808.1	126754609	126814044	-	11	5638
Novel_000907	XLOC_011757	--	Novel_mRNA	mRNA	NC_030808.1	126754609	126814044	-	11	5456
Novel_000908	XLOC_011757	--	Novel_mRNA	mRNA	NC_030808.1	126754609	126814044	-	10	10239
Novel_000909	XLOC_011757	--	Novel_mRNA	mRNA	NC_030808.1	126754609	126814044	-	11	7327
Novel_000910	XLOC_011776	--	Novel_mRNA	mRNA	NC_030808.1	127042688	127043371	-	2	631
Novel_000911	XLOC_011811	--	Novel_mRNA	mRNA	NC_030808.1	128946627	129070216	-	5	1931
Novel_000912	XLOC_011811	--	Novel_mRNA	mRNA	NC_030808.1	128946627	129070223	-	5	1942
Novel_000913	XLOC_011831	--	Novel_mRNA	mRNA	NC_030808.1	129248073	129251559	-	2	696
Novel_000914	XLOC_011904	--	Novel_mRNA	mRNA	NC_030808.1	130521462	130533843	-	7	1778
Novel_000915	XLOC_011904	--	Novel_mRNA	mRNA	NC_030808.1	130521462	130533843	-	8	1864
Novel_000916	XLOC_011906	--	Novel_mRNA	mRNA	NC_030808.1	130589321	130650366	-	17	6611
Novel_000917	XLOC_011906	--	Novel_mRNA	mRNA	NC_030808.1	130589321	130650366	-	18	6448
Novel_000918	XLOC_011906	--	Novel_mRNA	mRNA	NC_030808.1	130589321	130650366	-	17	6614
Novel_000919	XLOC_011906	--	Novel_mRNA	mRNA	NC_030808.1	130609713	130650366	-	16	5345
Novel_000920	XLOC_011906	--	Novel_mRNA	mRNA	NC_030808.1	130609713	130650366	-	17	5539
Novel_000921	XLOC_011906	--	Novel_mRNA	mRNA	NC_030808.1	130609713	130650366	-	15	5294
Novel_000922	XLOC_011906	--	Novel_mRNA	mRNA	NC_030808.1	130609713	130650366	-	17	5410
Novel_000923	XLOC_011906	--	Novel_mRNA	mRNA	NC_030808.1	130621873	130650366	-	10	4000
Novel_000924	XLOC_011964	--	Novel_mRNA	mRNA	NC_030808.1	132468658	132483807	-	6	4336
Novel_000925	XLOC_011964	--	Novel_mRNA	mRNA	NC_030808.1	132468658	132489112	-	5	12637
Novel_000926	XLOC_011970	--	Novel_mRNA	mRNA	NC_030808.1	133029850	133031544	-	2	1476
Novel_000927	XLOC_011997	--	Novel_mRNA	mRNA	NC_030808.1	134526825	134544772	-	10	4186
Novel_000928	XLOC_011997	--	Novel_mRNA	mRNA	NC_030808.1	134526825	134544772	-	10	4183
Novel_000929	XLOC_011997	--	Novel_mRNA	mRNA	NC_030808.1	134527596	134544772	-	9	4835
Novel_000930	XLOC_012008	--	Novel_mRNA	mRNA	NC_030808.1	134649107	134764798	-	14	6959
Novel_000931	XLOC_012008	--	Novel_mRNA	mRNA	NC_030808.1	134649107	134765480	-	15	7783
Novel_000932	XLOC_012008	--	Novel_mRNA	mRNA	NC_030808.1	134649107	134765480	-	15	7774
Novel_000933	XLOC_012008	--	Novel_mRNA	mRNA	NC_030808.1	134649107	134765480	-	16	7576
Novel_000934	XLOC_012012	--	Novel_mRNA	mRNA	NC_030808.1	135028718	135078676	-	5	851
Novel_000935	XLOC_012018	--	Novel_mRNA	mRNA	NC_030808.1	135291549	135366694	-	29	5488
Novel_000936	XLOC_012018	--	Novel_mRNA	mRNA	NC_030808.1	135291549	135366694	-	28	5324
Novel_000937	XLOC_012019	--	Novel_mRNA	mRNA	NC_030808.1	135369653	135371312	-	2	1122
Novel_000938	XLOC_012019	--	Novel_mRNA	mRNA	NC_030808.1	135369653	135371312	-	2	1459
Novel_000939	XLOC_012048	--	Novel_mRNA	mRNA	NC_030808.1	136449695	136456267	-	5	1000
Novel_000940	XLOC_012048	--	Novel_mRNA	mRNA	NC_030808.1	136449695	136456267	-	5	992
Novel_000941	XLOC_012051	--	Novel_mRNA	mRNA	NC_030808.1	136495448	136504933	-	4	5590
Novel_000942	XLOC_012051	--	Novel_mRNA	mRNA	NC_030808.1	136495448	136504933	-	3	6559
Novel_000943	XLOC_012068	--	Novel_mRNA	mRNA	NC_030808.1	137949417	137966297	-	5	791
Novel_000944	XLOC_012069	--	Novel_mRNA	mRNA	NC_030808.1	138002267	138059417	-	10	1597
Novel_000945	XLOC_012089	--	Novel_mRNA	mRNA	NC_030808.1	138467414	138496743	-	8	9811
Novel_000946	XLOC_012093	--	Novel_mRNA	mRNA	NC_030808.1	138753592	138763840	-	3	9285
Novel_000947	XLOC_012114	--	Novel_mRNA	mRNA	NC_030808.1	139146379	139217121	-	7	1885
Novel_000948	XLOC_012114	--	Novel_mRNA	mRNA	NC_030808.1	139146379	139217150	-	7	1809
Novel_000949	XLOC_012114	--	Novel_mRNA	mRNA	NC_030808.1	139146379	139217578	-	8	2423
Novel_000950	XLOC_012117	--	Novel_mRNA	mRNA	NC_030808.1	139317402	139370504	-	5	5594
Novel_000951	XLOC_012117	--	Novel_mRNA	mRNA	NC_030808.1	139317402	139370504	-	4	5528
Novel_000952	XLOC_012117	--	Novel_mRNA	mRNA	NC_030808.1	139317402	139370504	-	4	5789
Novel_000953	XLOC_012139	--	Novel_mRNA	mRNA	NC_030808.1	140890904	140911756	-	4	2852
Novel_000954	XLOC_012139	--	Novel_mRNA	mRNA	NC_030808.1	140890904	140911756	-	4	2871
Novel_000955	XLOC_012139	--	Novel_mRNA	mRNA	NC_030808.1	140890904	140911756	-	4	3510
Novel_000956	XLOC_012139	--	Novel_mRNA	mRNA	NC_030808.1	140897381	140911756	-	3	605
Novel_000957	XLOC_012158	--	Novel_mRNA	mRNA	NC_030808.1	141193045	141229052	-	15	3182
Novel_000958	XLOC_012162	--	Novel_mRNA	mRNA	NC_030808.1	141239176	141274727	-	17	3537
Novel_000959	XLOC_012162	--	Novel_mRNA	mRNA	NC_030808.1	141239176	141274727	-	17	4111
Novel_000960	XLOC_012162	--	Novel_mRNA	mRNA	NC_030808.1	141239176	141274727	-	17	3739
Novel_000961	XLOC_012162	--	Novel_mRNA	mRNA	NC_030808.1	141239176	141274727	-	15	3388
Novel_000962	XLOC_012162	--	Novel_mRNA	mRNA	NC_030808.1	141244899	141274727	-	15	3167
Novel_000963	XLOC_012223	--	Novel_mRNA	mRNA	NC_030808.1	142413086	142456002	-	15	2020
Novel_000964	XLOC_012226	--	Novel_mRNA	mRNA	NC_030808.1	142514700	142620967	-	19	1818
Novel_000965	XLOC_012226	--	Novel_mRNA	mRNA	NC_030808.1	142514700	142620968	-	19	1822
Novel_000966	XLOC_012235	--	Novel_mRNA	mRNA	NC_030808.1	142694670	142717184	-	5	8131
Novel_000967	XLOC_012235	--	Novel_mRNA	mRNA	NC_030808.1	142700606	142717184	-	5	6311
Novel_000968	XLOC_012235	--	Novel_mRNA	mRNA	NC_030808.1	142700606	142717184	-	5	6319
Novel_000969	XLOC_012235	--	Novel_mRNA	mRNA	NC_030808.1	142700606	142717184	-	5	5397
Novel_000970	XLOC_012236	--	Novel_mRNA	mRNA	NC_030808.1	142742226	142744187	-	2	1503
Novel_000971	XLOC_012278	--	Novel_mRNA	mRNA	NC_030808.1	143200736	143206570	-	2	4286
Novel_000972	XLOC_012282	--	Novel_mRNA	mRNA	NC_030808.1	143308889	143335367	-	16	2367
Novel_000973	XLOC_012282	--	Novel_mRNA	mRNA	NC_030808.1	143308889	143335410	-	16	2407
Novel_000974	XLOC_012282	--	Novel_mRNA	mRNA	NC_030808.1	143308889	143335410	-	16	2403
Novel_000975	XLOC_012291	--	Novel_mRNA	mRNA	NC_030808.1	143364003	143395661	-	13	7427
Novel_000976	XLOC_012300	--	Novel_mRNA	mRNA	NC_030808.1	143448938	143463905	-	13	2336
Novel_000977	XLOC_012309	--	Novel_mRNA	mRNA	NC_030808.1	143530218	143622606	-	11	6573
Novel_000978	XLOC_012312	--	Novel_mRNA	mRNA	NC_030808.1	143648242	143700996	-	7	7124
Novel_000979	XLOC_012312	--	Novel_mRNA	mRNA	NC_030808.1	143648242	143731620	-	24	10691
Novel_000980	XLOC_012313	--	Novel_mRNA	mRNA	NC_030808.1	143735080	143752140	-	20	6620
Novel_000981	XLOC_012313	--	Novel_mRNA	mRNA	NC_030808.1	143735080	143752140	-	21	6309
Novel_000982	XLOC_012314	--	Novel_mRNA	mRNA	NC_030808.1	143754433	143766748	-	7	5084
Novel_000983	XLOC_012331	--	Novel_mRNA	mRNA	NC_030808.1	143928597	143937616	-	3	1815
Novel_000984	XLOC_012331	--	Novel_mRNA	mRNA	NC_030808.1	143928597	143937616	-	4	1949
Novel_000985	XLOC_012331	--	Novel_mRNA	mRNA	NC_030808.1	143928597	143937634	-	4	1791
Novel_000986	XLOC_012331	--	Novel_mRNA	mRNA	NC_030808.1	143928597	143937677	-	5	1968
Novel_000987	XLOC_012331	--	Novel_mRNA	mRNA	NC_030808.1	143929587	143937618	-	4	2055
Novel_000988	XLOC_012331	--	Novel_mRNA	mRNA	NC_030808.1	143935016	143937618	-	3	1619
Novel_000989	XLOC_012339	--	Novel_mRNA	mRNA	NC_030808.1	143992471	144115011	-	2	528
Novel_000990	XLOC_012350	--	Novel_mRNA	mRNA	NC_030808.1	144274436	144294752	-	7	1530
Novel_000991	XLOC_012391	--	Novel_mRNA	mRNA	NC_030808.1	144738502	144771099	-	7	2544
Novel_000992	XLOC_012391	--	Novel_mRNA	mRNA	NC_030808.1	144743658	144771099	-	7	2960
Novel_000993	XLOC_012391	--	Novel_mRNA	mRNA	NC_030808.1	144745227	144766960	-	5	712
Novel_000994	XLOC_012406	--	Novel_mRNA	mRNA	NC_030808.1	144866018	144988039	-	11	13784
Novel_000995	XLOC_012406	--	Novel_mRNA	mRNA	NC_030808.1	144866018	144988156	-	11	13904
Novel_000996	XLOC_012406	--	Novel_mRNA	mRNA	NC_030808.1	144964283	144988033	-	3	1126
Novel_000997	XLOC_012424	--	Novel_mRNA	mRNA	NC_030808.1	145139446	145150854	-	2	11312
Novel_000998	XLOC_012426	--	Novel_mRNA	mRNA	NC_030808.1	145152452	145246286	-	41	4252
Novel_000999	XLOC_012426	--	Novel_mRNA	mRNA	NC_030808.1	145152452	145246288	-	40	4574
Novel_001000	XLOC_012426	--	Novel_mRNA	mRNA	NC_030808.1	145152452	145246296	-	42	4302
Novel_001001	XLOC_012426	--	Novel_mRNA	mRNA	NC_030808.1	145152452	145246368	-	41	4220
Novel_001002	XLOC_012426	--	Novel_mRNA	mRNA	NC_030808.1	145152452	145246368	-	41	4300
Novel_001003	XLOC_012426	--	Novel_mRNA	mRNA	NC_030808.1	145152452	145246368	-	42	4335
Novel_001004	XLOC_012426	--	Novel_mRNA	mRNA	NC_030808.1	145152452	145246368	-	42	4377
Novel_001005	XLOC_012427	--	Novel_mRNA	mRNA	NC_030808.1	145246531	145247764	-	2	1011
Novel_001006	XLOC_012440	--	Novel_mRNA	mRNA	NC_030808.1	145631091	145652320	-	36	3661
Novel_001007	XLOC_012440	--	Novel_mRNA	mRNA	NC_030808.1	145631091	145652322	-	36	3660
Novel_001008	XLOC_012440	--	Novel_mRNA	mRNA	NC_030808.1	145631091	145652324	-	35	4113
Novel_001009	XLOC_012452	--	Novel_mRNA	mRNA	NC_030808.1	145768044	145796974	-	28	3026
Novel_001010	XLOC_012452	--	Novel_mRNA	mRNA	NC_030808.1	145768044	145799875	-	29	3725
Novel_001011	XLOC_012458	--	Novel_mRNA	mRNA	NC_030808.1	146085456	146194598	-	38	6577
Novel_001012	XLOC_012458	--	Novel_mRNA	mRNA	NC_030808.1	146116985	146194560	-	34	5712
Novel_001013	XLOC_012459	--	Novel_mRNA	mRNA	NC_030808.1	146198033	146219188	-	3	13567
Novel_001014	XLOC_012462	--	Novel_mRNA	mRNA	NC_030808.1	146281573	146307569	-	11	3227
Novel_001015	XLOC_012462	--	Novel_mRNA	mRNA	NC_030808.1	146281573	146307569	-	11	3230
Novel_001016	XLOC_012462	--	Novel_mRNA	mRNA	NC_030808.1	146281573	146307843	-	11	3509
Novel_001017	XLOC_012475	--	Novel_mRNA	mRNA	NC_030808.1	146452213	146480270	-	10	1896
Novel_001018	XLOC_012475	--	Novel_mRNA	mRNA	NC_030808.1	146469328	146480270	-	6	1451
Novel_001019	XLOC_012589	--	Novel_mRNA	mRNA	NC_030808.1	148180770	148183675	-	2	2756
Novel_001020	XLOC_012593	--	Novel_mRNA	mRNA	NC_030808.1	148236243	148242668	-	3	1186
Novel_001021	XLOC_012621	--	Novel_mRNA	mRNA	NC_030808.1	148340387	148472587	-	37	7394
Novel_001022	XLOC_012621	--	Novel_mRNA	mRNA	NC_030808.1	148401383	148472587	-	27	5806
Novel_001023	XLOC_012621	--	Novel_mRNA	mRNA	NC_030808.1	148401383	148472587	-	27	5876
Novel_001024	XLOC_012621	--	Novel_mRNA	mRNA	NC_030808.1	148401383	148472587	-	27	5887
Novel_001025	XLOC_012622	--	Novel_mRNA	mRNA	NC_030808.1	148396136	148398459	-	2	2243
Novel_001026	XLOC_012625	--	Novel_mRNA	mRNA	NC_030808.1	148482662	148531888	-	18	8633
Novel_001027	XLOC_012625	--	Novel_mRNA	mRNA	NC_030808.1	148482662	148531888	-	18	8666
Novel_001028	XLOC_012625	--	Novel_mRNA	mRNA	NC_030808.1	148482662	148531888	-	19	8705
Novel_001029	XLOC_012627	--	Novel_mRNA	mRNA	NC_030808.1	148539104	148566175	-	13	2388
Novel_001030	XLOC_012627	--	Novel_mRNA	mRNA	NC_030808.1	148539104	148566386	-	14	2192
Novel_001031	XLOC_012653	--	Novel_mRNA	mRNA	NC_030808.1	149103530	149109578	-	2	2966
Novel_001032	XLOC_012657	--	Novel_mRNA	mRNA	NC_030808.1	149156636	149163805	-	2	2126
Novel_001033	XLOC_012657	--	Novel_mRNA	mRNA	NC_030808.1	149193199	149320212	-	46	7683
Novel_001034	XLOC_012657	--	Novel_mRNA	mRNA	NC_030808.1	149193199	149320212	-	36	6664
Novel_001035	XLOC_012657	--	Novel_mRNA	mRNA	NC_030808.1	149193199	149320212	-	37	6936
Novel_001036	XLOC_012657	--	Novel_mRNA	mRNA	NC_030808.1	149193199	149320212	-	47	7957
Novel_001037	XLOC_012657	--	Novel_mRNA	mRNA	NC_030808.1	149193199	149320212	-	36	6773
Novel_001038	XLOC_012657	--	Novel_mRNA	mRNA	NC_030808.1	149193199	149320212	-	46	7792
Novel_001039	XLOC_012657	--	Novel_mRNA	mRNA	NC_030808.1	149218620	149320212	-	37	8338
Novel_001040	XLOC_012776	--	Novel_mRNA	mRNA	NC_030808.1	151417156	151473125	-	14	2491
Novel_001041	XLOC_012776	--	Novel_mRNA	mRNA	NC_030808.1	151417156	151473227	-	16	2739
Novel_001042	XLOC_012776	--	Novel_mRNA	mRNA	NC_030808.1	151417156	151473228	-	15	2679
Novel_001043	XLOC_012776	--	Novel_mRNA	mRNA	NC_030808.1	151417156	151473651	-	15	3106
Novel_001044	XLOC_012829	--	Novel_mRNA	mRNA	NC_030808.1	153021093	153064154	-	8	3029
Novel_001045	XLOC_012829	--	Novel_mRNA	mRNA	NC_030808.1	153021093	153064154	-	10	3561
Novel_001046	XLOC_012929	--	Novel_mRNA	mRNA	NC_030808.1	157004708	157008267	-	2	2665
Novel_001047	XLOC_012929	--	Novel_mRNA	mRNA	NC_030808.1	157004708	157008291	-	2	2631
Novel_001048	XLOC_012930	--	Novel_mRNA	mRNA	NC_030808.1	157085812	157185459	-	17	4277
Novel_001049	XLOC_012930	--	Novel_mRNA	mRNA	NC_030808.1	157085812	157185459	-	19	4292
Novel_001050	XLOC_013072	--	Novel_mRNA	mRNA	NC_030809.1	72846	75791	+	3	1356
Novel_001051	XLOC_013073	--	Novel_mRNA	mRNA	NC_030809.1	93669	118480	+	7	1438
Novel_001052	XLOC_013084	--	Novel_mRNA	mRNA	NC_030809.1	168211	195244	+	17	4008
Novel_001053	XLOC_013099	--	Novel_mRNA	mRNA	NC_030809.1	290754	390719	+	10	3081
Novel_001054	XLOC_013099	--	Novel_mRNA	mRNA	NC_030809.1	335545	390719	+	4	629
Novel_001055	XLOC_013100	--	Novel_mRNA	mRNA	NC_030809.1	399927	413819	+	2	1620
Novel_001056	XLOC_013111	--	Novel_mRNA	mRNA	NC_030809.1	607818	624861	+	2	2525
Novel_001057	XLOC_013121	--	Novel_mRNA	mRNA	NC_030809.1	630969	638991	+	6	2509
Novel_001058	XLOC_013121	--	Novel_mRNA	mRNA	NC_030809.1	630969	640064	+	6	2946
Novel_001059	XLOC_013121	--	Novel_mRNA	mRNA	NC_030809.1	630969	667148	+	14	4037
Novel_001060	XLOC_013121	--	Novel_mRNA	mRNA	NC_030809.1	630969	684823	+	16	3812
Novel_001061	XLOC_013146	--	Novel_mRNA	mRNA	NC_030809.1	928405	953582	+	14	5180
Novel_001062	XLOC_013146	--	Novel_mRNA	mRNA	NC_030809.1	928426	951930	+	13	3982
Novel_001063	XLOC_013155	--	Novel_mRNA	mRNA	NC_030809.1	991775	1007079	+	4	14235
Novel_001064	XLOC_013155	--	Novel_mRNA	mRNA	NC_030809.1	991775	1007079	+	2	15194
Novel_001065	XLOC_013155	--	Novel_mRNA	mRNA	NC_030809.1	991780	1007079	+	4	14291
Novel_001066	XLOC_013155	--	Novel_mRNA	mRNA	NC_030809.1	991914	1007079	+	2	14549
Novel_001067	XLOC_013155	--	Novel_mRNA	mRNA	NC_030809.1	991914	1007079	+	3	13596
Novel_001068	XLOC_013167	--	Novel_mRNA	mRNA	NC_030809.1	1084696	1130619	+	16	2169
Novel_001069	XLOC_013167	--	Novel_mRNA	mRNA	NC_030809.1	1084697	1130619	+	17	2183
Novel_001070	XLOC_013198	--	Novel_mRNA	mRNA	NC_030809.1	2263128	2296025	+	15	3965
Novel_001071	XLOC_013199	--	Novel_mRNA	mRNA	NC_030809.1	2296514	2347850	+	11	6163
Novel_001072	XLOC_013207	--	Novel_mRNA	mRNA	NC_030809.1	2438577	2450892	+	2	8470
Novel_001073	XLOC_013207	--	Novel_mRNA	mRNA	NC_030809.1	2438625	2450892	+	2	3383
Novel_001074	XLOC_013211	--	Novel_mRNA	mRNA	NC_030809.1	2461008	2592702	+	106	16215
Novel_001075	XLOC_013211	--	Novel_mRNA	mRNA	NC_030809.1	2461057	2592702	+	105	16085
Novel_001076	XLOC_013217	--	Novel_mRNA	mRNA	NC_030809.1	2692416	2810452	+	4	15129
Novel_001077	XLOC_013217	--	Novel_mRNA	mRNA	NC_030809.1	2795334	2810452	+	2	11064
Novel_001078	XLOC_013241	--	Novel_mRNA	mRNA	NC_030809.1	2975046	3083052	+	16	2913
Novel_001079	XLOC_013246	--	Novel_mRNA	mRNA	NC_030809.1	3145881	3159737	+	2	13112
Novel_001080	XLOC_013246	--	Novel_mRNA	mRNA	NC_030809.1	3146904	3159737	+	3	6422
Novel_001081	XLOC_013246	--	Novel_mRNA	mRNA	NC_030809.1	3146906	3159737	+	2	11136
Novel_001082	XLOC_013246	--	Novel_mRNA	mRNA	NC_030809.1	3146907	3159737	+	2	6342
Novel_001083	XLOC_013294	--	Novel_mRNA	mRNA	NC_030809.1	3828645	3832100	+	2	1895
Novel_001084	XLOC_013300	--	Novel_mRNA	mRNA	NC_030809.1	3844097	3856908	+	5	4591
Novel_001085	XLOC_013300	--	Novel_mRNA	mRNA	NC_030809.1	3844097	3856908	+	5	7194
Novel_001086	XLOC_013304	--	Novel_mRNA	mRNA	NC_030809.1	4010656	4046441	+	13	3660
Novel_001087	XLOC_013304	--	Novel_mRNA	mRNA	NC_030809.1	4023061	4046441	+	6	1580
Novel_001088	XLOC_013304	--	Novel_mRNA	mRNA	NC_030809.1	4038780	4046441	+	4	929
Novel_001089	XLOC_013308	--	Novel_mRNA	mRNA	NC_030809.1	4070714	4107546	+	13	3381
Novel_001090	XLOC_013308	--	Novel_mRNA	mRNA	NC_030809.1	4070714	4107546	+	12	3188
Novel_001091	XLOC_013308	--	Novel_mRNA	mRNA	NC_030809.1	4070832	4107546	+	13	3356
Novel_001092	XLOC_013308	--	Novel_mRNA	mRNA	NC_030809.1	4070832	4107546	+	14	2018
Novel_001093	XLOC_013312	--	Novel_mRNA	mRNA	NC_030809.1	4123308	4245685	+	24	4148
Novel_001094	XLOC_013312	--	Novel_mRNA	mRNA	NC_030809.1	4123308	4478528	+	34	7121
Novel_001095	XLOC_013312	--	Novel_mRNA	mRNA	NC_030809.1	4123308	4478528	+	34	7061
Novel_001096	XLOC_013312	--	Novel_mRNA	mRNA	NC_030809.1	4123308	4478528	+	34	7064
Novel_001097	XLOC_013312	--	Novel_mRNA	mRNA	NC_030809.1	4123308	4478528	+	34	7118
Novel_001098	XLOC_013312	--	Novel_mRNA	mRNA	NC_030809.1	4123308	4478528	+	35	7175
Novel_001099	XLOC_013312	--	Novel_mRNA	mRNA	NC_030809.1	4123308	4478528	+	33	7436
Novel_001100	XLOC_013312	--	Novel_mRNA	mRNA	NC_030809.1	4294546	4478528	+	6	1574
Novel_001101	XLOC_013312	--	Novel_mRNA	mRNA	NC_030809.1	4350193	4478528	+	5	1476
Novel_001102	XLOC_013312	--	Novel_mRNA	mRNA	NC_030809.1	4475947	4478528	+	4	1631
Novel_001103	XLOC_013324	--	Novel_mRNA	mRNA	NC_030809.1	4511411	4576265	+	19	4744
Novel_001104	XLOC_013324	--	Novel_mRNA	mRNA	NC_030809.1	4511411	4576265	+	18	4602
Novel_001105	XLOC_013344	--	Novel_mRNA	mRNA	NC_030809.1	4793250	4821294	+	23	3344
Novel_001106	XLOC_013344	--	Novel_mRNA	mRNA	NC_030809.1	4793343	4821294	+	22	3673
Novel_001107	XLOC_013344	--	Novel_mRNA	mRNA	NC_030809.1	4793950	4845673	+	24	2467
Novel_001108	XLOC_013348	--	Novel_mRNA	mRNA	NC_030809.1	4872594	4945987	+	27	3886
Novel_001109	XLOC_013348	--	Novel_mRNA	mRNA	NC_030809.1	4872594	4945987	+	27	3888
Novel_001110	XLOC_013348	--	Novel_mRNA	mRNA	NC_030809.1	4872594	4945987	+	27	3880
Novel_001111	XLOC_013348	--	Novel_mRNA	mRNA	NC_030809.1	4872594	4945987	+	27	3880
Novel_001112	XLOC_013353	--	Novel_mRNA	mRNA	NC_030809.1	5016582	5099440	+	50	6964
Novel_001113	XLOC_013353	--	Novel_mRNA	mRNA	NC_030809.1	5016690	5042262	+	28	3385
Novel_001114	XLOC_013360	--	Novel_mRNA	mRNA	NC_030809.1	5156099	5160487	+	2	1107
Novel_001115	XLOC_013400	--	Novel_mRNA	mRNA	NC_030809.1	5338858	5383367	+	3	4240
Novel_001116	XLOC_013400	--	Novel_mRNA	mRNA	NC_030809.1	5342167	5383367	+	2	4499
Novel_001117	XLOC_013422	--	Novel_mRNA	mRNA	NC_030809.1	5415578	5419435	+	3	2750
Novel_001118	XLOC_013460	--	Novel_mRNA	mRNA	NC_030809.1	6218170	6286769	+	2	422
Novel_001119	XLOC_013474	--	Novel_mRNA	mRNA	NC_030809.1	6464632	6472241	+	4	4010
Novel_001120	XLOC_013480	--	Novel_mRNA	mRNA	NC_030809.1	6533011	6583567	+	25	4580
Novel_001121	XLOC_013485	--	Novel_mRNA	mRNA	NC_030809.1	6650362	6653074	+	3	2042
Novel_001122	XLOC_013498	--	Novel_mRNA	mRNA	NC_030809.1	6831184	6834825	+	8	1226
Novel_001123	XLOC_013499	--	Novel_mRNA	mRNA	NC_030809.1	6834916	6855410	+	9	2794
Novel_001124	XLOC_013501	--	Novel_mRNA	mRNA	NC_030809.1	6868539	6887754	+	8	2041
Novel_001125	XLOC_013518	--	Novel_mRNA	mRNA	NC_030809.1	6993092	7007185	+	6	3631
Novel_001126	XLOC_013518	--	Novel_mRNA	mRNA	NC_030809.1	6993092	7007185	+	5	3577
Novel_001127	XLOC_013518	--	Novel_mRNA	mRNA	NC_030809.1	6993092	7007185	+	6	3628
Novel_001128	XLOC_013526	--	Novel_mRNA	mRNA	NC_030809.1	7046590	7073846	+	5	12769
Novel_001129	XLOC_013526	--	Novel_mRNA	mRNA	NC_030809.1	7046590	7073846	+	4	14395
Novel_001130	XLOC_013526	--	Novel_mRNA	mRNA	NC_030809.1	7046615	7081876	+	3	5823
Novel_001131	XLOC_013526	--	Novel_mRNA	mRNA	NC_030809.1	7049156	7073846	+	2	23711
Novel_001132	XLOC_013526	--	Novel_mRNA	mRNA	NC_030809.1	7055863	7073846	+	3	15378
Novel_001133	XLOC_013535	--	Novel_mRNA	mRNA	NC_030809.1	7101602	7109287	+	2	749
Novel_001134	XLOC_013561	--	Novel_mRNA	mRNA	NC_030809.1	7840706	7844842	+	2	3201
Novel_001135	XLOC_013578	--	Novel_mRNA	mRNA	NC_030809.1	7884232	7913134	+	4	1634
Novel_001136	XLOC_013646	--	Novel_mRNA	mRNA	NC_030809.1	9126857	9157603	+	15	2710
Novel_001137	XLOC_013646	--	Novel_mRNA	mRNA	NC_030809.1	9126857	9157603	+	14	3347
Novel_001138	XLOC_013646	--	Novel_mRNA	mRNA	NC_030809.1	9126857	9157603	+	15	2769
Novel_001139	XLOC_013646	--	Novel_mRNA	mRNA	NC_030809.1	9127381	9157603	+	14	2790
Novel_001140	XLOC_013646	--	Novel_mRNA	mRNA	NC_030809.1	9127413	9157603	+	14	2055
Novel_001141	XLOC_013646	--	Novel_mRNA	mRNA	NC_030809.1	9127413	9157603	+	12	4115
Novel_001142	XLOC_013646	--	Novel_mRNA	mRNA	NC_030809.1	9130131	9157603	+	10	1923
Novel_001143	XLOC_013646	--	Novel_mRNA	mRNA	NC_030809.1	9130131	9157603	+	9	2501
Novel_001144	XLOC_013646	--	Novel_mRNA	mRNA	NC_030809.1	9130464	9157603	+	9	2135
Novel_001145	XLOC_013649	--	Novel_mRNA	mRNA	NC_030809.1	9170222	9188211	+	19	3322
Novel_001146	XLOC_013667	--	Novel_mRNA	mRNA	NC_030809.1	9434593	9448131	+	3	5906
Novel_001147	XLOC_013679	--	Novel_mRNA	mRNA	NC_030809.1	9641418	9658567	+	11	4339
Novel_001148	XLOC_013682	--	Novel_mRNA	mRNA	NC_030809.1	9700557	9715416	+	4	4170
Novel_001149	XLOC_013684	--	Novel_mRNA	mRNA	NC_030809.1	9749837	9760470	+	2	5463
Novel_001150	XLOC_013686	--	Novel_mRNA	mRNA	NC_030809.1	9771217	9775818	+	2	2052
Novel_001151	XLOC_013692	--	Novel_mRNA	mRNA	NC_030809.1	9831739	9840478	+	10	2249
Novel_001152	XLOC_013697	--	Novel_mRNA	mRNA	NC_030809.1	10036355	10050918	+	29	5258
Novel_001153	XLOC_013697	--	Novel_mRNA	mRNA	NC_030809.1	10036356	10040342	+	10	1871
Novel_001154	XLOC_013704	--	Novel_mRNA	mRNA	NC_030809.1	10083491	10088728	+	2	4268
Novel_001155	XLOC_013712	--	Novel_mRNA	mRNA	NC_030809.1	10181777	10203188	+	3	5426
Novel_001156	XLOC_013718	--	Novel_mRNA	mRNA	NC_030809.1	10261522	10280873	+	13	2655
Novel_001157	XLOC_013718	--	Novel_mRNA	mRNA	NC_030809.1	10261571	10280873	+	13	2609
Novel_001158	XLOC_013722	--	Novel_mRNA	mRNA	NC_030809.1	10302897	10317189	+	4	876
Novel_001159	XLOC_013735	--	Novel_mRNA	mRNA	NC_030809.1	10500754	10523853	+	10	2576
Novel_001160	XLOC_013750	--	Novel_mRNA	mRNA	NC_030809.1	10799448	10821846	+	9	1551
Novel_001161	XLOC_013770	--	Novel_mRNA	mRNA	NC_030809.1	11124979	11151202	+	6	1143
Novel_001162	XLOC_013771	--	Novel_mRNA	mRNA	NC_030809.1	11154890	11164946	+	3	1059
Novel_001163	XLOC_013796	--	Novel_mRNA	mRNA	NC_030809.1	11572788	11586823	+	6	2127
Novel_001164	XLOC_013796	--	Novel_mRNA	mRNA	NC_030809.1	11572788	11588285	+	7	2565
Novel_001165	XLOC_013796	--	Novel_mRNA	mRNA	NC_030809.1	11572788	11599867	+	6	3801
Novel_001166	XLOC_013796	--	Novel_mRNA	mRNA	NC_030809.1	11586876	11588285	+	2	749
Novel_001167	XLOC_013797	--	Novel_mRNA	mRNA	NC_030809.1	11604352	11640392	+	10	1515
Novel_001168	XLOC_013847	--	Novel_mRNA	mRNA	NC_030809.1	13131957	13159063	+	8	2275
Novel_001169	XLOC_013856	--	Novel_mRNA	mRNA	NC_030809.1	13267524	13306274	+	5	5358
Novel_001170	XLOC_013859	--	Novel_mRNA	mRNA	NC_030809.1	13319217	13442896	+	22	5972
Novel_001171	XLOC_013859	--	Novel_mRNA	mRNA	NC_030809.1	13319217	13442896	+	22	6058
Novel_001172	XLOC_013859	--	Novel_mRNA	mRNA	NC_030809.1	13319217	13442896	+	22	5977
Novel_001173	XLOC_013859	--	Novel_mRNA	mRNA	NC_030809.1	13319217	13442896	+	22	6055
Novel_001174	XLOC_013859	--	Novel_mRNA	mRNA	NC_030809.1	13319217	13442896	+	22	6061
Novel_001175	XLOC_013859	--	Novel_mRNA	mRNA	NC_030809.1	13319217	13442896	+	21	5821
Novel_001176	XLOC_013859	--	Novel_mRNA	mRNA	NC_030809.1	13319217	13442896	+	21	5751
Novel_001177	XLOC_013859	--	Novel_mRNA	mRNA	NC_030809.1	13319217	13442896	+	22	5966
Novel_001178	XLOC_013859	--	Novel_mRNA	mRNA	NC_030809.1	13319217	13442896	+	23	5563
Novel_001179	XLOC_013859	--	Novel_mRNA	mRNA	NC_030809.1	13320798	13442896	+	21	4237
Novel_001180	XLOC_013859	--	Novel_mRNA	mRNA	NC_030809.1	13320800	13442896	+	22	4400
Novel_001181	XLOC_013859	--	Novel_mRNA	mRNA	NC_030809.1	13320803	13442896	+	21	4244
Novel_001182	XLOC_013859	--	Novel_mRNA	mRNA	NC_030809.1	13320803	13442896	+	21	4238
Novel_001183	XLOC_013859	--	Novel_mRNA	mRNA	NC_030809.1	13320960	13442896	+	22	4072
Novel_001184	XLOC_013870	--	Novel_mRNA	mRNA	NC_030809.1	13587713	13612427	+	10	1618
Novel_001185	XLOC_013870	--	Novel_mRNA	mRNA	NC_030809.1	13587713	13612427	+	6	1105
Novel_001186	XLOC_013872	--	Novel_mRNA	mRNA	NC_030809.1	13675945	13706200	+	2	728
Novel_001187	XLOC_013889	--	Novel_mRNA	mRNA	NC_030809.1	13889860	13949921	+	73	5557
Novel_001188	XLOC_013889	--	Novel_mRNA	mRNA	NC_030809.1	13889861	13946353	+	70	6042
Novel_001189	XLOC_013889	--	Novel_mRNA	mRNA	NC_030809.1	13889863	13946353	+	71	6085
Novel_001190	XLOC_013895	--	Novel_mRNA	mRNA	NC_030809.1	13995926	14001155	+	2	1525
Novel_001191	XLOC_013908	--	Novel_mRNA	mRNA	NC_030809.1	14138158	14166273	+	8	5895
Novel_001192	XLOC_013908	--	Novel_mRNA	mRNA	NC_030809.1	14150030	14166273	+	2	2312
Novel_001193	XLOC_013936	--	Novel_mRNA	mRNA	NC_030809.1	14709053	14722091	+	8	1731
Novel_001194	XLOC_013936	--	Novel_mRNA	mRNA	NC_030809.1	14709208	14722091	+	8	1573
Novel_001195	XLOC_013948	--	Novel_mRNA	mRNA	NC_030809.1	14907857	14915957	+	6	2252
Novel_001196	XLOC_013948	--	Novel_mRNA	mRNA	NC_030809.1	14907857	14915957	+	6	1853
Novel_001197	XLOC_013955	--	Novel_mRNA	mRNA	NC_030809.1	14985085	15013960	+	11	3139
Novel_001198	XLOC_013955	--	Novel_mRNA	mRNA	NC_030809.1	14985085	15052519	+	11	2533
Novel_001199	XLOC_013955	--	Novel_mRNA	mRNA	NC_030809.1	14986530	15010070	+	9	3675
Novel_001200	XLOC_013955	--	Novel_mRNA	mRNA	NC_030809.1	14986567	15013960	+	11	2925
Novel_001201	XLOC_013955	--	Novel_mRNA	mRNA	NC_030809.1	14986569	15010070	+	9	3586
Novel_001202	XLOC_013955	--	Novel_mRNA	mRNA	NC_030809.1	14986569	15010070	+	9	3583
Novel_001203	XLOC_013955	--	Novel_mRNA	mRNA	NC_030809.1	14986586	15013960	+	10	3088
Novel_001204	XLOC_013980	--	Novel_mRNA	mRNA	NC_030809.1	15049119	15073036	+	7	2548
Novel_001205	XLOC_014012	--	Novel_mRNA	mRNA	NC_030809.1	15520789	15551636	+	8	4067
Novel_001206	XLOC_014012	--	Novel_mRNA	mRNA	NC_030809.1	15533643	15551636	+	7	1658
Novel_001207	XLOC_014027	--	Novel_mRNA	mRNA	NC_030809.1	15744643	16109250	+	21	9533
Novel_001208	XLOC_014036	--	Novel_mRNA	mRNA	NC_030809.1	16211440	16236116	+	9	2337
Novel_001209	XLOC_014038	--	Novel_mRNA	mRNA	NC_030809.1	16306318	16311436	+	5	1271
Novel_001210	XLOC_014053	--	Novel_mRNA	mRNA	NC_030809.1	16340702	16398045	+	2	8471
Novel_001211	XLOC_014055	--	Novel_mRNA	mRNA	NC_030809.1	16343307	16348832	+	2	3879
Novel_001212	XLOC_014066	--	Novel_mRNA	mRNA	NC_030809.1	16375377	16389251	+	2	11474
Novel_001213	XLOC_014066	--	Novel_mRNA	mRNA	NC_030809.1	16375377	16389251	+	3	4727
Novel_001214	XLOC_014066	--	Novel_mRNA	mRNA	NC_030809.1	16375377	16389251	+	4	4692
Novel_001215	XLOC_014100	--	Novel_mRNA	mRNA	NC_030809.1	16579289	16764876	+	26	6088
Novel_001216	XLOC_014119	--	Novel_mRNA	mRNA	NC_030809.1	17046189	17060353	+	6	2166
Novel_001217	XLOC_014123	--	Novel_mRNA	mRNA	NC_030809.1	17092155	17190151	+	9	3885
Novel_001218	XLOC_014140	--	Novel_mRNA	mRNA	NC_030809.1	17560653	17587700	+	2	2145
Novel_001219	XLOC_014145	--	Novel_mRNA	mRNA	NC_030809.1	17574412	17579660	+	2	1304
Novel_001220	XLOC_014154	--	Novel_mRNA	mRNA	NC_030809.1	17661330	17698826	+	4	920
Novel_001221	XLOC_014154	--	Novel_mRNA	mRNA	NC_030809.1	17661330	17762777	+	4	853
Novel_001222	XLOC_014154	--	Novel_mRNA	mRNA	NC_030809.1	17661330	17762777	+	5	936
Novel_001223	XLOC_014154	--	Novel_mRNA	mRNA	NC_030809.1	17661330	17762777	+	3	744
Novel_001224	XLOC_014224	--	Novel_mRNA	mRNA	NC_030809.1	19670833	19709724	+	13	1599
Novel_001225	XLOC_014224	--	Novel_mRNA	mRNA	NC_030809.1	19675838	19709724	+	13	1820
Novel_001226	XLOC_014224	--	Novel_mRNA	mRNA	NC_030809.1	19675912	19709724	+	13	1742
Novel_001227	XLOC_014233	--	Novel_mRNA	mRNA	NC_030809.1	20030526	20110275	+	13	3958
Novel_001228	XLOC_014233	--	Novel_mRNA	mRNA	NC_030809.1	20031542	20110275	+	12	2826
Novel_001229	XLOC_014243	--	Novel_mRNA	mRNA	NC_030809.1	20252980	20263815	+	7	2021
Novel_001230	XLOC_014249	--	Novel_mRNA	mRNA	NC_030809.1	20563637	20701210	+	7	3666
Novel_001231	XLOC_014249	--	Novel_mRNA	mRNA	NC_030809.1	20563637	20701210	+	8	3835
Novel_001232	XLOC_014249	--	Novel_mRNA	mRNA	NC_030809.1	20640883	20697851	+	4	824
Novel_001233	XLOC_014343	--	Novel_mRNA	mRNA	NC_030809.1	21936887	21938050	+	2	473
Novel_001234	XLOC_014528	--	Novel_mRNA	mRNA	NC_030809.1	24588990	24592898	+	2	3363
Novel_001235	XLOC_014530	--	Novel_mRNA	mRNA	NC_030809.1	24699593	24768595	+	15	3211
Novel_001236	XLOC_014534	--	Novel_mRNA	mRNA	NC_030809.1	25055211	25063196	+	2	7347
Novel_001237	XLOC_014534	--	Novel_mRNA	mRNA	NC_030809.1	25062371	25071569	+	2	1041
Novel_001238	XLOC_014536	--	Novel_mRNA	mRNA	NC_030809.1	25214711	25215929	+	2	834
Novel_001239	XLOC_014605	--	Novel_mRNA	mRNA	NC_030809.1	28255939	28259058	+	4	1456
Novel_001240	XLOC_014605	--	Novel_mRNA	mRNA	NC_030809.1	28255939	28260721	+	7	1570
Novel_001241	XLOC_014615	--	Novel_mRNA	mRNA	NC_030809.1	28381856	28389993	+	13	2598
Novel_001242	XLOC_014615	--	Novel_mRNA	mRNA	NC_030809.1	28381856	28389993	+	12	2618
Novel_001243	XLOC_014615	--	Novel_mRNA	mRNA	NC_030809.1	28382702	28384730	+	6	1156
Novel_001244	XLOC_014616	--	Novel_mRNA	mRNA	NC_030809.1	28411779	28442454	+	19	6074
Novel_001245	XLOC_014616	--	Novel_mRNA	mRNA	NC_030809.1	28422688	28442454	+	7	4780
Novel_001246	XLOC_014617	--	Novel_mRNA	mRNA	NC_030809.1	28459811	28467967	+	9	3332
Novel_001247	XLOC_014630	--	Novel_mRNA	mRNA	NC_030809.1	28577808	28585371	+	9	3030
Novel_001248	XLOC_014630	--	Novel_mRNA	mRNA	NC_030809.1	28577808	28585371	+	8	3349
Novel_001249	XLOC_014630	--	Novel_mRNA	mRNA	NC_030809.1	28577808	28585371	+	8	3007
Novel_001250	XLOC_014630	--	Novel_mRNA	mRNA	NC_030809.1	28577808	28585371	+	9	3100
Novel_001251	XLOC_014630	--	Novel_mRNA	mRNA	NC_030809.1	28577808	28585371	+	8	2937
Novel_001252	XLOC_014630	--	Novel_mRNA	mRNA	NC_030809.1	28577808	28585371	+	10	1928
Novel_001253	XLOC_014630	--	Novel_mRNA	mRNA	NC_030809.1	28577808	28586415	+	11	2586
Novel_001254	XLOC_014655	--	Novel_mRNA	mRNA	NC_030809.1	28964843	28977898	+	4	1585
Novel_001255	XLOC_014670	--	Novel_mRNA	mRNA	NC_030809.1	29098608	29114003	+	16	3377
Novel_001256	XLOC_014670	--	Novel_mRNA	mRNA	NC_030809.1	29098608	29129997	+	16	3612
Novel_001257	XLOC_014677	--	Novel_mRNA	mRNA	NC_030809.1	29389384	29396649	+	7	3770
Novel_001258	XLOC_014677	--	Novel_mRNA	mRNA	NC_030809.1	29389384	29396649	+	7	3695
Novel_001259	XLOC_014677	--	Novel_mRNA	mRNA	NC_030809.1	29389384	29396649	+	7	3767
Novel_001260	XLOC_014684	--	Novel_mRNA	mRNA	NC_030809.1	29421188	29427448	+	9	1350
Novel_001261	XLOC_014684	--	Novel_mRNA	mRNA	NC_030809.1	29421188	29427448	+	10	1518
Novel_001262	XLOC_014684	--	Novel_mRNA	mRNA	NC_030809.1	29421346	29427448	+	9	1195
Novel_001263	XLOC_014684	--	Novel_mRNA	mRNA	NC_030809.1	29421355	29427448	+	10	1354
Novel_001264	XLOC_014684	--	Novel_mRNA	mRNA	NC_030809.1	29435684	29438089	+	3	1309
Novel_001265	XLOC_014684	--	Novel_mRNA	mRNA	NC_030809.1	29435684	29462330	+	7	6222
Novel_001266	XLOC_014692	--	Novel_mRNA	mRNA	NC_030809.1	29517313	29545379	+	11	1980
Novel_001267	XLOC_014826	--	Novel_mRNA	mRNA	NC_030809.1	31148989	31178874	+	4	1757
Novel_001268	XLOC_014843	--	Novel_mRNA	mRNA	NC_030809.1	31319515	31373602	+	18	4080
Novel_001269	XLOC_014843	--	Novel_mRNA	mRNA	NC_030809.1	31320112	31373602	+	17	3412
Novel_001270	XLOC_014845	--	Novel_mRNA	mRNA	NC_030809.1	31583505	31680575	+	22	5905
Novel_001271	XLOC_014845	--	Novel_mRNA	mRNA	NC_030809.1	31583505	31680575	+	22	5879
Novel_001272	XLOC_014866	--	Novel_mRNA	mRNA	NC_030809.1	32086691	32091596	+	2	1515
Novel_001273	XLOC_014879	--	Novel_mRNA	mRNA	NC_030809.1	32485632	32512462	+	16	2350
Novel_001274	XLOC_014904	--	Novel_mRNA	mRNA	NC_030809.1	34423535	34507969	+	9	1080
Novel_001275	XLOC_014910	--	Novel_mRNA	mRNA	NC_030809.1	34834991	34888686	+	2	53674
Novel_001276	XLOC_015057	--	Novel_mRNA	mRNA	NC_030809.1	38304673	38453538	+	14	5647
Novel_001277	XLOC_015057	--	Novel_mRNA	mRNA	NC_030809.1	38304673	38603187	+	15	5695
Novel_001278	XLOC_015057	--	Novel_mRNA	mRNA	NC_030809.1	38304673	38603187	+	13	5578
Novel_001279	XLOC_015057	--	Novel_mRNA	mRNA	NC_030809.1	38304673	38603187	+	14	5671
Novel_001280	XLOC_015057	--	Novel_mRNA	mRNA	NC_030809.1	38304673	38603187	+	14	5668
Novel_001281	XLOC_015057	--	Novel_mRNA	mRNA	NC_030809.1	38304673	38603187	+	15	5842
Novel_001282	XLOC_015088	--	Novel_mRNA	mRNA	NC_030809.1	39174489	39199250	+	2	262
Novel_001283	XLOC_015091	--	Novel_mRNA	mRNA	NC_030809.1	39295515	39376123	+	42	9462
Novel_001284	XLOC_015091	--	Novel_mRNA	mRNA	NC_030809.1	39295515	39376123	+	41	10247
Novel_001285	XLOC_015091	--	Novel_mRNA	mRNA	NC_030809.1	39295515	39376123	+	41	9287
Novel_001286	XLOC_015091	--	Novel_mRNA	mRNA	NC_030809.1	39295515	39376123	+	42	9452
Novel_001287	XLOC_015091	--	Novel_mRNA	mRNA	NC_030809.1	39302410	39376123	+	39	5737
Novel_001288	XLOC_015091	--	Novel_mRNA	mRNA	NC_030809.1	39303519	39375066	+	38	5574
Novel_001289	XLOC_015184	--	Novel_mRNA	mRNA	NC_030809.1	41961639	43119979	+	23	4496
Novel_001290	XLOC_015184	--	Novel_mRNA	mRNA	NC_030809.1	42511562	43119979	+	5	1605
Novel_001291	XLOC_015185	--	Novel_mRNA	mRNA	NC_030809.1	43225138	43235107	+	2	2891
Novel_001292	XLOC_015227	--	Novel_mRNA	mRNA	NC_030809.1	44445429	44596786	+	57	9893
Novel_001293	XLOC_015227	--	Novel_mRNA	mRNA	NC_030809.1	44445429	44596786	+	55	9839
Novel_001294	XLOC_015232	--	Novel_mRNA	mRNA	NC_030809.1	44633066	44682292	+	17	3612
Novel_001295	XLOC_015240	--	Novel_mRNA	mRNA	NC_030809.1	44895154	45055599	+	13	15398
Novel_001296	XLOC_015240	--	Novel_mRNA	mRNA	NC_030809.1	44895154	45055599	+	13	15380
Novel_001297	XLOC_015256	--	Novel_mRNA	mRNA	NC_030809.1	45106181	45140402	+	16	12842
Novel_001298	XLOC_015265	--	Novel_mRNA	mRNA	NC_030809.1	45181950	45313981	+	22	6668
Novel_001299	XLOC_015265	--	Novel_mRNA	mRNA	NC_030809.1	45181950	45313981	+	21	4500
Novel_001300	XLOC_015265	--	Novel_mRNA	mRNA	NC_030809.1	45182811	45313981	+	20	3514
Novel_001301	XLOC_015265	--	Novel_mRNA	mRNA	NC_030809.1	45184540	45313981	+	21	3907
Novel_001302	XLOC_015265	--	Novel_mRNA	mRNA	NC_030809.1	45184540	45313981	+	21	3922
Novel_001303	XLOC_015265	--	Novel_mRNA	mRNA	NC_030809.1	45184540	45313981	+	19	3685
Novel_001304	XLOC_015265	--	Novel_mRNA	mRNA	NC_030809.1	45281152	45313981	+	9	2440
Novel_001305	XLOC_015265	--	Novel_mRNA	mRNA	NC_030809.1	45299981	45313981	+	3	1245
Novel_001306	XLOC_015266	--	Novel_mRNA	mRNA	NC_030809.1	45350341	45448353	+	3	4794
Novel_001307	XLOC_015308	--	Novel_mRNA	mRNA	NC_030809.1	46076668	46101404	+	7	4094
Novel_001308	XLOC_015326	--	Novel_mRNA	mRNA	NC_030809.1	46206498	46264204	+	11	6598
Novel_001309	XLOC_015326	--	Novel_mRNA	mRNA	NC_030809.1	46210129	46264204	+	11	2960
Novel_001310	XLOC_015331	--	Novel_mRNA	mRNA	NC_030809.1	46424311	46440501	+	7	1579
Novel_001311	XLOC_015334	--	Novel_mRNA	mRNA	NC_030809.1	46487808	46503814	+	13	2345
Novel_001312	XLOC_015334	--	Novel_mRNA	mRNA	NC_030809.1	46489072	46503814	+	12	5318
Novel_001313	XLOC_015341	--	Novel_mRNA	mRNA	NC_030809.1	46598196	46606233	+	5	811
Novel_001314	XLOC_015345	--	Novel_mRNA	mRNA	NC_030809.1	46623019	46690784	+	35	4356
Novel_001315	XLOC_015347	--	Novel_mRNA	mRNA	NC_030809.1	46735882	46746343	+	2	8353
Novel_001316	XLOC_015349	--	Novel_mRNA	mRNA	NC_030809.1	46765535	46839131	+	36	7339
Novel_001317	XLOC_015349	--	Novel_mRNA	mRNA	NC_030809.1	46765535	46839131	+	36	7480
Novel_001318	XLOC_015353	--	Novel_mRNA	mRNA	NC_030809.1	46908276	47100432	+	13	10837
Novel_001319	XLOC_015353	--	Novel_mRNA	mRNA	NC_030809.1	46908276	47100432	+	12	10303
Novel_001320	XLOC_015353	--	Novel_mRNA	mRNA	NC_030809.1	46908276	47100432	+	12	10630
Novel_001321	XLOC_015430	--	Novel_mRNA	mRNA	NC_030809.1	49935566	49951834	+	5	1124
Novel_001322	XLOC_015481	--	Novel_mRNA	mRNA	NC_030809.1	51623726	51679555	+	7	8663
Novel_001323	XLOC_015481	--	Novel_mRNA	mRNA	NC_030809.1	51623726	51679555	+	8	8772
Novel_001324	XLOC_015535	--	Novel_mRNA	mRNA	NC_030809.1	55725471	55734071	+	6	1741
Novel_001325	XLOC_015547	--	Novel_mRNA	mRNA	NC_030809.1	56002719	56195457	+	29	5184
Novel_001326	XLOC_015547	--	Novel_mRNA	mRNA	NC_030809.1	56013862	56195457	+	26	3431
Novel_001327	XLOC_015552	--	Novel_mRNA	mRNA	NC_030809.1	56511142	56567478	+	15	2483
Novel_001328	XLOC_015624	--	Novel_mRNA	mRNA	NC_030809.1	57063046	57110603	+	3	1759
Novel_001329	XLOC_015676	--	Novel_mRNA	mRNA	NC_030809.1	62706208	62714135	+	6	2609
Novel_001330	XLOC_015708	--	Novel_mRNA	mRNA	NC_030809.1	63380643	63398671	+	7	3773
Novel_001331	XLOC_015711	--	Novel_mRNA	mRNA	NC_030809.1	63634488	63643308	+	2	6007
Novel_001332	XLOC_015756	--	Novel_mRNA	mRNA	NC_030809.1	64025669	64033021	+	2	4876
Novel_001333	XLOC_015775	--	Novel_mRNA	mRNA	NC_030809.1	64121415	64169594	+	6	2465
Novel_001334	XLOC_015775	--	Novel_mRNA	mRNA	NC_030809.1	64121415	64169594	+	5	2382
Novel_001335	XLOC_015788	--	Novel_mRNA	mRNA	NC_030809.1	64400710	64607722	+	29	8799
Novel_001336	XLOC_015788	--	Novel_mRNA	mRNA	NC_030809.1	64400710	64630952	+	29	8755
Novel_001337	XLOC_015788	--	Novel_mRNA	mRNA	NC_030809.1	64406241	64598994	+	27	5618
Novel_001338	XLOC_015788	--	Novel_mRNA	mRNA	NC_030809.1	64406241	64607722	+	28	5837
Novel_001339	XLOC_015788	--	Novel_mRNA	mRNA	NC_030809.1	64406241	64630952	+	28	5793
Novel_001340	XLOC_015805	--	Novel_mRNA	mRNA	NC_030809.1	64662755	64666731	+	2	2040
Novel_001341	XLOC_015825	--	Novel_mRNA	mRNA	NC_030809.1	65085045	65132655	+	5	5057
Novel_001342	XLOC_015825	--	Novel_mRNA	mRNA	NC_030809.1	65085252	65132655	+	5	2392
Novel_001343	XLOC_015858	--	Novel_mRNA	mRNA	NC_030809.1	66372520	66394232	+	6	2634
Novel_001344	XLOC_015863	--	Novel_mRNA	mRNA	NC_030809.1	66394323	66401405	+	3	6487
Novel_001345	XLOC_015863	--	Novel_mRNA	mRNA	NC_030809.1	66394373	66401405	+	2	6391
Novel_001346	XLOC_015879	--	Novel_mRNA	mRNA	NC_030809.1	66652842	66667815	+	15	2559
Novel_001347	XLOC_015911	--	Novel_mRNA	mRNA	NC_030809.1	69991648	70009950	+	2	3563
Novel_001348	XLOC_015922	--	Novel_mRNA	mRNA	NC_030809.1	70670396	70752482	+	14	29909
Novel_001349	XLOC_015922	--	Novel_mRNA	mRNA	NC_030809.1	70670396	70752482	+	13	30086
Novel_001350	XLOC_015922	--	Novel_mRNA	mRNA	NC_030809.1	70722888	70752482	+	2	28096
Novel_001351	XLOC_015934	--	Novel_mRNA	mRNA	NC_030809.1	70924900	70927024	+	2	1898
Novel_001352	XLOC_015981	--	Novel_mRNA	mRNA	NC_030809.1	73917582	73980242	+	14	6833
Novel_001353	XLOC_015981	--	Novel_mRNA	mRNA	NC_030809.1	73917582	73980242	+	14	9092
Novel_001354	XLOC_015981	--	Novel_mRNA	mRNA	NC_030809.1	73917582	73980242	+	13	8832
Novel_001355	XLOC_015981	--	Novel_mRNA	mRNA	NC_030809.1	73917582	73980242	+	12	8753
Novel_001356	XLOC_015981	--	Novel_mRNA	mRNA	NC_030809.1	73917582	73980242	+	10	6230
Novel_001357	XLOC_015983	--	Novel_mRNA	mRNA	NC_030809.1	74171687	74436779	+	13	1777
Novel_001358	XLOC_016013	--	Novel_mRNA	mRNA	NC_030809.1	74976701	74980431	+	2	1733
Novel_001359	XLOC_016190	--	Novel_mRNA	mRNA	NC_030809.1	79795220	80632402	+	41	6800
Novel_001360	XLOC_016210	--	Novel_mRNA	mRNA	NC_030809.1	83532533	83968966	+	10	2433
Novel_001361	XLOC_016215	--	Novel_mRNA	mRNA	NC_030809.1	84039257	84168954	+	10	4952
Novel_001362	XLOC_016215	--	Novel_mRNA	mRNA	NC_030809.1	84039257	84172712	+	10	6262
Novel_001363	XLOC_016215	--	Novel_mRNA	mRNA	NC_030809.1	84039257	84172712	+	11	6334
Novel_001364	XLOC_016215	--	Novel_mRNA	mRNA	NC_030809.1	84100315	84172712	+	3	1595
Novel_001365	XLOC_016215	--	Novel_mRNA	mRNA	NC_030809.1	84169329	84172712	+	3	1899
Novel_001366	XLOC_016215	--	Novel_mRNA	mRNA	NC_030809.1	84170592	84172712	+	3	1530
Novel_001367	XLOC_016239	--	Novel_mRNA	mRNA	NC_030809.1	84229352	84295660	+	4	12642
Novel_001368	XLOC_016239	--	Novel_mRNA	mRNA	NC_030809.1	84229353	84295660	+	3	12457
Novel_001369	XLOC_016239	--	Novel_mRNA	mRNA	NC_030809.1	84229357	84295660	+	4	12190
Novel_001370	XLOC_016239	--	Novel_mRNA	mRNA	NC_030809.1	84229374	84311814	+	5	12916
Novel_001371	XLOC_016239	--	Novel_mRNA	mRNA	NC_030809.1	84316759	84360145	+	3	10962
Novel_001372	XLOC_016239	--	Novel_mRNA	mRNA	NC_030809.1	84644271	84975053	+	5	4314
Novel_001373	XLOC_016239	--	Novel_mRNA	mRNA	NC_030809.1	84725727	84975053	+	5	5752
Novel_001374	XLOC_016239	--	Novel_mRNA	mRNA	NC_030809.1	84725727	84975053	+	3	7956
Novel_001375	XLOC_016245	--	Novel_mRNA	mRNA	NC_030809.1	84378031	84383940	+	2	5846
Novel_001376	XLOC_016268	--	Novel_mRNA	mRNA	NC_030809.1	84439734	84446326	+	3	4244
Novel_001377	XLOC_016611	--	Novel_mRNA	mRNA	NC_030809.1	88041902	88135234	+	14	3711
Novel_001378	XLOC_016614	--	Novel_mRNA	mRNA	NC_030809.1	88177802	88182233	+	2	4369
Novel_001379	XLOC_016618	--	Novel_mRNA	mRNA	NC_030809.1	88269982	88280713	+	2	10708
Novel_001380	XLOC_016702	--	Novel_mRNA	mRNA	NC_030809.1	89730968	89899118	+	5	10488
Novel_001381	XLOC_016702	--	Novel_mRNA	mRNA	NC_030809.1	89731131	90008372	+	5	2350
Novel_001382	XLOC_016715	--	Novel_mRNA	mRNA	NC_030809.1	89919817	89926324	+	2	5085
Novel_001383	XLOC_016717	--	Novel_mRNA	mRNA	NC_030809.1	89928187	89936269	+	2	8052
Novel_001384	XLOC_016789	--	Novel_mRNA	mRNA	NC_030809.1	90144617	90153461	+	4	1004
Novel_001385	XLOC_016831	--	Novel_mRNA	mRNA	NC_030809.1	90526564	90548198	+	5	2845
Novel_001386	XLOC_016831	--	Novel_mRNA	mRNA	NC_030809.1	90526574	90548198	+	5	2836
Novel_001387	XLOC_016882	--	Novel_mRNA	mRNA	NC_030809.1	91579764	91596958	+	15	1962
Novel_001388	XLOC_016884	--	Novel_mRNA	mRNA	NC_030809.1	91698875	91712432	+	10	1764
Novel_001389	XLOC_016887	--	Novel_mRNA	mRNA	NC_030809.1	91799398	91826392	+	6	6516
Novel_001390	XLOC_016910	--	Novel_mRNA	mRNA	NC_030809.1	92135748	92192863	+	14	10254
Novel_001391	XLOC_016910	--	Novel_mRNA	mRNA	NC_030809.1	92135784	92192863	+	14	10215
Novel_001392	XLOC_016910	--	Novel_mRNA	mRNA	NC_030809.1	92146647	92192863	+	11	8209
Novel_001393	XLOC_016910	--	Novel_mRNA	mRNA	NC_030809.1	92146647	92192863	+	11	8206
Novel_001394	XLOC_017004	--	Novel_mRNA	mRNA	NC_030809.1	96264940	96326980	+	3	6931
Novel_001395	XLOC_017004	--	Novel_mRNA	mRNA	NC_030809.1	96264940	96326980	+	4	7077
Novel_001396	XLOC_017055	--	Novel_mRNA	mRNA	NC_030809.1	97218901	97246649	+	8	1279
Novel_001397	XLOC_017062	--	Novel_mRNA	mRNA	NC_030809.1	97581822	97719885	+	11	3133
Novel_001398	XLOC_017064	--	Novel_mRNA	mRNA	NC_030809.1	97993410	98292237	+	13	1813
Novel_001399	XLOC_017081	--	Novel_mRNA	mRNA	NC_030809.1	99105794	99129848	+	5	1032
Novel_001400	XLOC_017081	--	Novel_mRNA	mRNA	NC_030809.1	99105794	99133018	+	6	1984
Novel_001401	XLOC_017091	--	Novel_mRNA	mRNA	NC_030809.1	99136659	99187483	+	17	3930
Novel_001402	XLOC_017091	--	Novel_mRNA	mRNA	NC_030809.1	99136659	99472532	+	35	17521
Novel_001403	XLOC_017091	--	Novel_mRNA	mRNA	NC_030809.1	99136659	99472532	+	36	17728
Novel_001404	XLOC_017091	--	Novel_mRNA	mRNA	NC_030809.1	99136763	99472532	+	36	17519
Novel_001405	XLOC_017091	--	Novel_mRNA	mRNA	NC_030809.1	99180360	99472532	+	21	13966
Novel_001406	XLOC_017107	--	Novel_mRNA	mRNA	NC_030809.1	99764867	99888398	+	30	4998
Novel_001407	XLOC_017107	--	Novel_mRNA	mRNA	NC_030809.1	99764942	99778729	+	9	1345
Novel_001408	XLOC_017107	--	Novel_mRNA	mRNA	NC_030809.1	99764977	99888398	+	29	4855
Novel_001409	XLOC_017109	--	Novel_mRNA	mRNA	NC_030809.1	99911015	99996082	+	15	4333
Novel_001410	XLOC_017109	--	Novel_mRNA	mRNA	NC_030809.1	99911015	99996237	+	15	4300
Novel_001411	XLOC_017136	--	Novel_mRNA	mRNA	NC_030809.1	100659044	100660525	+	2	1254
Novel_001412	XLOC_017136	--	Novel_mRNA	mRNA	NC_030809.1	100659045	100660525	+	2	494
Novel_001413	XLOC_017185	--	Novel_mRNA	mRNA	NC_030809.1	102014612	102076364	+	16	5550
Novel_001414	XLOC_017204	--	Novel_mRNA	mRNA	NC_030809.1	103458723	103587029	+	3	2627
Novel_001415	XLOC_017252	--	Novel_mRNA	mRNA	NC_030809.1	104690921	104827619	+	8	1679
Novel_001416	XLOC_017252	--	Novel_mRNA	mRNA	NC_030809.1	104712731	104827619	+	4	1501
Novel_001417	XLOC_017285	--	Novel_mRNA	mRNA	NC_030809.1	105719367	105783301	+	11	3487
Novel_001418	XLOC_017285	--	Novel_mRNA	mRNA	NC_030809.1	105719394	105783301	+	11	3786
Novel_001419	XLOC_017292	--	Novel_mRNA	mRNA	NC_030809.1	105866631	105961240	+	28	4286
Novel_001420	XLOC_017292	--	Novel_mRNA	mRNA	NC_030809.1	105866631	105961240	+	29	4449
Novel_001421	XLOC_017298	--	Novel_mRNA	mRNA	NC_030809.1	106258532	106269750	+	6	1094
Novel_001422	XLOC_017298	--	Novel_mRNA	mRNA	NC_030809.1	106258538	106277414	+	6	1164
Novel_001423	XLOC_017298	--	Novel_mRNA	mRNA	NC_030809.1	106259842	106269750	+	5	966
Novel_001424	XLOC_017318	--	Novel_mRNA	mRNA	NC_030809.1	107362381	107552751	+	3	2427
Novel_001425	XLOC_017318	--	Novel_mRNA	mRNA	NC_030809.1	107362401	107522712	+	3	1703
Novel_001426	XLOC_017318	--	Novel_mRNA	mRNA	NC_030809.1	107362401	107550320	+	4	7030
Novel_001427	XLOC_017318	--	Novel_mRNA	mRNA	NC_030809.1	107362401	107552751	+	5	2740
Novel_001428	XLOC_017318	--	Novel_mRNA	mRNA	NC_030809.1	107362401	107660966	+	5	85794
Novel_001429	XLOC_017318	--	Novel_mRNA	mRNA	NC_030809.1	107362401	107660966	+	6	86694
Novel_001430	XLOC_017318	--	Novel_mRNA	mRNA	NC_030809.1	107362401	107660966	+	5	86032
Novel_001431	XLOC_017318	--	Novel_mRNA	mRNA	NC_030809.1	107362401	107817042	+	11	119422
Novel_001432	XLOC_017318	--	Novel_mRNA	mRNA	NC_030809.1	107547442	107660966	+	4	86549
Novel_001433	XLOC_017318	--	Novel_mRNA	mRNA	NC_030809.1	107547705	107660966	+	3	86460
Novel_001434	XLOC_017318	--	Novel_mRNA	mRNA	NC_030809.1	107547705	107763615	+	7	65744
Novel_001435	XLOC_017318	--	Novel_mRNA	mRNA	NC_030809.1	107548048	107660966	+	4	85240
Novel_001436	XLOC_017318	--	Novel_mRNA	mRNA	NC_030809.1	107661191	107763615	+	3	97675
Novel_001437	XLOC_017318	--	Novel_mRNA	mRNA	NC_030809.1	107661191	107763615	+	4	97282
Novel_001438	XLOC_017318	--	Novel_mRNA	mRNA	NC_030809.1	107672911	107817042	+	3	37235
Novel_001439	XLOC_017318	--	Novel_mRNA	mRNA	NC_030809.1	107686716	107763615	+	4	64592
Novel_001440	XLOC_017318	--	Novel_mRNA	mRNA	NC_030809.1	107689201	107817042	+	4	119435
Novel_001441	XLOC_017318	--	Novel_mRNA	mRNA	NC_030809.1	107708564	107763615	+	3	53726
Novel_001442	XLOC_017318	--	Novel_mRNA	mRNA	NC_030809.1	107767109	107817042	+	3	9067
Novel_001443	XLOC_017318	--	Novel_mRNA	mRNA	NC_030809.1	107767270	107817042	+	2	6883
Novel_001444	XLOC_017318	--	Novel_mRNA	mRNA	NC_030809.1	107772318	107817042	+	2	44696
Novel_001445	XLOC_017318	--	Novel_mRNA	mRNA	NC_030809.1	107772318	107817042	+	2	44694
Novel_001446	XLOC_017318	--	Novel_mRNA	mRNA	NC_030809.1	107775204	107817042	+	3	35152
Novel_001447	XLOC_017363	--	Novel_mRNA	mRNA	NC_030809.1	107555775	107561449	+	2	5594
Novel_001448	XLOC_017440	--	Novel_mRNA	mRNA	NC_030809.1	108095737	108416970	+	18	6508
Novel_001449	XLOC_017440	--	Novel_mRNA	mRNA	NC_030809.1	108095792	108416970	+	19	6635
Novel_001450	XLOC_017440	--	Novel_mRNA	mRNA	NC_030809.1	108310968	108416970	+	7	5057
Novel_001451	XLOC_017453	--	Novel_mRNA	mRNA	NC_030809.1	109131783	109147458	+	3	1492
Novel_001452	XLOC_017453	--	Novel_mRNA	mRNA	NC_030809.1	109131794	109137880	+	2	4334
Novel_001453	XLOC_017456	--	Novel_mRNA	mRNA	NC_030809.1	109254103	109325014	+	45	8678
Novel_001454	XLOC_017457	--	Novel_mRNA	mRNA	NC_030809.1	109325133	109434794	+	35	5930
Novel_001455	XLOC_017464	--	Novel_mRNA	mRNA	NC_030809.1	109586430	109599232	+	5	1352
Novel_001456	XLOC_017464	--	Novel_mRNA	mRNA	NC_030809.1	109586430	109599232	+	5	1226
Novel_001457	XLOC_017466	--	Novel_mRNA	mRNA	NC_030809.1	109649630	109676222	+	7	7771
Novel_001458	XLOC_017499	--	Novel_mRNA	mRNA	NC_030809.1	110846037	111027032	+	21	10285
Novel_001459	XLOC_017499	--	Novel_mRNA	mRNA	NC_030809.1	110846037	111027032	+	21	10378
Novel_001460	XLOC_017536	--	Novel_mRNA	mRNA	NC_030809.1	111839042	112027909	+	3	1681
Novel_001461	XLOC_017536	--	Novel_mRNA	mRNA	NC_030809.1	111839051	112027909	+	4	1853
Novel_001462	XLOC_017536	--	Novel_mRNA	mRNA	NC_030809.1	111873679	112069078	+	4	19521
Novel_001463	XLOC_017536	--	Novel_mRNA	mRNA	NC_030809.1	111951376	112027909	+	4	1626
Novel_001464	XLOC_017624	--	Novel_mRNA	mRNA	NC_030809.1	113461623	113516978	+	6	3907
Novel_001465	XLOC_017624	--	Novel_mRNA	mRNA	NC_030809.1	113461623	113522544	+	8	8425
Novel_001466	XLOC_017624	--	Novel_mRNA	mRNA	NC_030809.1	113461623	113563741	+	8	4822
Novel_001467	XLOC_017624	--	Novel_mRNA	mRNA	NC_030809.1	113517438	113563741	+	2	1419
Novel_001468	XLOC_017646	--	Novel_mRNA	mRNA	NC_030809.1	113621701	113787636	+	11	2003
Novel_001469	XLOC_017649	--	Novel_mRNA	mRNA	NC_030809.1	113850616	113853454	+	3	2227
Novel_001470	XLOC_017690	--	Novel_mRNA	mRNA	NC_030809.1	114516850	114526632	+	3	3928
Novel_001471	XLOC_017690	--	Novel_mRNA	mRNA	NC_030809.1	114516850	114597843	+	13	5330
Novel_001472	XLOC_017690	--	Novel_mRNA	mRNA	NC_030809.1	114516850	114597843	+	14	5427
Novel_001473	XLOC_017710	--	Novel_mRNA	mRNA	NC_030809.1	115311387	115413396	+	13	1853
Novel_001474	XLOC_017710	--	Novel_mRNA	mRNA	NC_030809.1	115311409	115413396	+	14	1914
Novel_001475	XLOC_017725	--	Novel_mRNA	mRNA	NC_030809.1	115581612	115584661	+	2	2605
Novel_001476	XLOC_017725	--	Novel_mRNA	mRNA	NC_030809.1	115581612	115585787	+	2	4007
Novel_001477	XLOC_017756	--	Novel_mRNA	mRNA	NC_030809.1	116060201	116200855	+	3	4586
Novel_001478	XLOC_017756	--	Novel_mRNA	mRNA	NC_030809.1	116194322	116200855	+	4	4496
Novel_001479	XLOC_017756	--	Novel_mRNA	mRNA	NC_030809.1	116194474	116200855	+	3	4287
Novel_001480	XLOC_017838	--	Novel_mRNA	mRNA	NC_030809.1	116973311	117138325	+	4	9204
Novel_001481	XLOC_017864	--	Novel_mRNA	mRNA	NC_030809.1	117040518	117045196	+	2	4114
Novel_001482	XLOC_017866	--	Novel_mRNA	mRNA	NC_030809.1	117046016	117092586	+	5	2867
Novel_001483	XLOC_017889	--	Novel_mRNA	mRNA	NC_030809.1	117875912	117880597	+	3	846
Novel_001484	XLOC_017971	--	Novel_mRNA	mRNA	NC_030809.1	119439027	119503193	+	20	3352
Novel_001485	XLOC_017971	--	Novel_mRNA	mRNA	NC_030809.1	119439027	119503988	+	20	3262
Novel_001486	XLOC_018406	--	Novel_mRNA	mRNA	NC_030809.1	121272747	121402924	+	12	4241
Novel_001487	XLOC_018467	--	Novel_mRNA	mRNA	NC_030809.1	122621338	122654923	+	7	2515
Novel_001488	XLOC_018467	--	Novel_mRNA	mRNA	NC_030809.1	122621338	122655265	+	7	2573
Novel_001489	XLOC_018467	--	Novel_mRNA	mRNA	NC_030809.1	122621338	122655265	+	7	2509
Novel_001490	XLOC_018473	--	Novel_mRNA	mRNA	NC_030809.1	122718411	122830434	+	31	7186
Novel_001491	XLOC_018736	--	Novel_mRNA	mRNA	NC_030809.1	129167740	129241825	+	50	5974
Novel_001492	XLOC_018736	--	Novel_mRNA	mRNA	NC_030809.1	129167740	129316788	+	54	6963
Novel_001493	XLOC_018763	--	Novel_mRNA	mRNA	NC_030809.1	129717869	129740942	+	8	4115
Novel_001494	XLOC_018763	--	Novel_mRNA	mRNA	NC_030809.1	129717869	129740942	+	8	4083
Novel_001495	XLOC_018767	--	Novel_mRNA	mRNA	NC_030809.1	129915635	129940150	+	12	4399
Novel_001496	XLOC_018767	--	Novel_mRNA	mRNA	NC_030809.1	129915635	129942383	+	13	3981
Novel_001497	XLOC_018767	--	Novel_mRNA	mRNA	NC_030809.1	129915635	129945273	+	13	2768
Novel_001498	XLOC_018767	--	Novel_mRNA	mRNA	NC_030809.1	129915635	129945273	+	12	4351
Novel_001499	XLOC_018767	--	Novel_mRNA	mRNA	NC_030809.1	129915860	129940150	+	10	3814
Novel_001500	XLOC_018767	--	Novel_mRNA	mRNA	NC_030809.1	129915860	129940150	+	11	4713
Novel_001501	XLOC_018767	--	Novel_mRNA	mRNA	NC_030809.1	129915860	129940150	+	11	4937
Novel_001502	XLOC_018767	--	Novel_mRNA	mRNA	NC_030809.1	129915860	129940150	+	11	3788
Novel_001503	XLOC_018767	--	Novel_mRNA	mRNA	NC_030809.1	129915860	129940150	+	8	3484
Novel_001504	XLOC_018767	--	Novel_mRNA	mRNA	NC_030809.1	129915860	129940150	+	9	3630
Novel_001505	XLOC_018767	--	Novel_mRNA	mRNA	NC_030809.1	129915860	129940150	+	9	5307
Novel_001506	XLOC_018767	--	Novel_mRNA	mRNA	NC_030809.1	129915860	129940150	+	10	4696
Novel_001507	XLOC_018767	--	Novel_mRNA	mRNA	NC_030809.1	129915860	129940150	+	10	5548
Novel_001508	XLOC_018767	--	Novel_mRNA	mRNA	NC_030809.1	129915860	129940150	+	10	4562
Novel_001509	XLOC_018767	--	Novel_mRNA	mRNA	NC_030809.1	129915860	129940150	+	12	4152
Novel_001510	XLOC_018767	--	Novel_mRNA	mRNA	NC_030809.1	129915860	129940150	+	9	5397
Novel_001511	XLOC_018767	--	Novel_mRNA	mRNA	NC_030809.1	129915860	129940150	+	10	3876
Novel_001512	XLOC_018767	--	Novel_mRNA	mRNA	NC_030809.1	129915860	129940150	+	11	3965
Novel_001513	XLOC_018767	--	Novel_mRNA	mRNA	NC_030809.1	129915860	129942383	+	11	5202
Novel_001514	XLOC_018767	--	Novel_mRNA	mRNA	NC_030809.1	129915860	129942383	+	10	3379
Novel_001515	XLOC_018767	--	Novel_mRNA	mRNA	NC_030809.1	129915860	129942383	+	12	4439
Novel_001516	XLOC_018767	--	Novel_mRNA	mRNA	NC_030809.1	129915860	129945273	+	13	3291
Novel_001517	XLOC_018767	--	Novel_mRNA	mRNA	NC_030809.1	129915860	129945273	+	13	3515
Novel_001518	XLOC_018767	--	Novel_mRNA	mRNA	NC_030809.1	129915860	129945273	+	14	2752
Novel_001519	XLOC_018767	--	Novel_mRNA	mRNA	NC_030809.1	129915860	129945273	+	10	3734
Novel_001520	XLOC_018767	--	Novel_mRNA	mRNA	NC_030809.1	129916516	129940150	+	11	4584
Novel_001521	XLOC_018767	--	Novel_mRNA	mRNA	NC_030809.1	129916516	129945273	+	12	3888
Novel_001522	XLOC_018767	--	Novel_mRNA	mRNA	NC_030809.1	129916516	129945273	+	11	4499
Novel_001523	XLOC_018767	--	Novel_mRNA	mRNA	NC_030809.1	129916516	129945273	+	11	4916
Novel_001524	XLOC_018767	--	Novel_mRNA	mRNA	NC_030809.1	129933275	129945273	+	4	2604
Novel_001525	XLOC_018767	--	Novel_mRNA	mRNA	NC_030809.1	129933314	129945273	+	4	2527
Novel_001526	XLOC_018844	--	Novel_mRNA	mRNA	NC_030809.1	130438677	130534955	+	9	1444
Novel_001527	XLOC_018855	--	Novel_mRNA	mRNA	NC_030809.1	130715504	130740185	+	9	2914
Novel_001528	XLOC_018863	--	Novel_mRNA	mRNA	NC_030809.1	130988774	131013398	+	3	15573
Novel_001529	XLOC_018863	--	Novel_mRNA	mRNA	NC_030809.1	130996319	131013398	+	2	17059
Novel_001530	XLOC_018871	--	Novel_mRNA	mRNA	NC_030809.1	131066629	131122232	+	14	2356
Novel_001531	XLOC_018871	--	Novel_mRNA	mRNA	NC_030809.1	131084738	131122232	+	7	1122
Novel_001532	XLOC_018884	--	Novel_mRNA	mRNA	NC_030809.1	131256745	131287699	+	15	2775
Novel_001533	XLOC_018887	--	Novel_mRNA	mRNA	NC_030809.1	131295847	131393612	+	17	11913
Novel_001534	XLOC_018887	--	Novel_mRNA	mRNA	NC_030809.1	131295847	131399510	+	17	8702
Novel_001535	XLOC_018893	--	Novel_mRNA	mRNA	NC_030809.1	131474554	131522672	+	13	3907
Novel_001536	XLOC_018893	--	Novel_mRNA	mRNA	NC_030809.1	131474554	131522672	+	14	4020
Novel_001537	XLOC_018893	--	Novel_mRNA	mRNA	NC_030809.1	131474554	131522672	+	13	3904
Novel_001538	XLOC_018893	--	Novel_mRNA	mRNA	NC_030809.1	131474554	131522672	+	14	4023
Novel_001539	XLOC_018901	--	Novel_mRNA	mRNA	NC_030809.1	131787217	131850866	+	8	2106
Novel_001540	XLOC_018902	--	Novel_mRNA	mRNA	NC_030809.1	131889079	131902830	+	4	3124
Novel_001541	XLOC_018902	--	Novel_mRNA	mRNA	NC_030809.1	131889079	131902830	+	4	2974
Novel_001542	XLOC_018903	--	Novel_mRNA	mRNA	NC_030809.1	131903032	131928044	+	10	2869
Novel_001543	XLOC_018903	--	Novel_mRNA	mRNA	NC_030809.1	131903032	131933064	+	10	4978
Novel_001544	XLOC_018914	--	Novel_mRNA	mRNA	NC_030809.1	131996535	132036932	+	9	2101
Novel_001545	XLOC_018914	--	Novel_mRNA	mRNA	NC_030809.1	131996535	132036932	+	9	2104
Novel_001546	XLOC_018916	--	Novel_mRNA	mRNA	NC_030809.1	132045095	132071435	+	11	1418
Novel_001547	XLOC_018916	--	Novel_mRNA	mRNA	NC_030809.1	132058815	132071435	+	6	1158
Novel_001548	XLOC_018934	--	Novel_mRNA	mRNA	NC_030809.1	132403165	132404507	+	2	1305
Novel_001549	XLOC_018971	--	Novel_mRNA	mRNA	NC_030809.1	134459664	134513193	+	9	4438
Novel_001550	XLOC_018971	--	Novel_mRNA	mRNA	NC_030809.1	134459664	134513380	+	9	3893
Novel_001551	XLOC_018971	--	Novel_mRNA	mRNA	NC_030809.1	134459664	134524555	+	10	4041
Novel_001552	XLOC_018973	--	Novel_mRNA	mRNA	NC_030809.1	134569276	134590390	+	2	21043
Novel_001553	XLOC_018973	--	Novel_mRNA	mRNA	NC_030809.1	134569276	134590390	+	2	19800
Novel_001554	XLOC_018973	--	Novel_mRNA	mRNA	NC_030809.1	134570493	134590390	+	5	16542
Novel_001555	XLOC_018975	--	Novel_mRNA	mRNA	NC_030809.1	135193157	135204648	+	3	9737
Novel_001556	XLOC_018982	--	Novel_mRNA	mRNA	NC_030809.1	135508478	135568742	+	8	1289
Novel_001557	XLOC_019033	--	Novel_mRNA	mRNA	NC_030809.1	477779	500520	-	10	2633
Novel_001558	XLOC_019035	--	Novel_mRNA	mRNA	NC_030809.1	505436	560353	-	36	7021
Novel_001559	XLOC_019035	--	Novel_mRNA	mRNA	NC_030809.1	505436	560441	-	37	6730
Novel_001560	XLOC_019035	--	Novel_mRNA	mRNA	NC_030809.1	512197	559976	-	36	6650
Novel_001561	XLOC_019035	--	Novel_mRNA	mRNA	NC_030809.1	512197	560374	-	37	6764
Novel_001562	XLOC_019046	--	Novel_mRNA	mRNA	NC_030809.1	771011	816147	-	16	3792
Novel_001563	XLOC_019046	--	Novel_mRNA	mRNA	NC_030809.1	796463	801067	-	5	1182
Novel_001564	XLOC_019059	--	Novel_mRNA	mRNA	NC_030809.1	975324	981247	-	2	2430
Novel_001565	XLOC_019059	--	Novel_mRNA	mRNA	NC_030809.1	975324	981353	-	2	2556
Novel_001566	XLOC_019059	--	Novel_mRNA	mRNA	NC_030809.1	975324	981354	-	2	2540
Novel_001567	XLOC_019070	--	Novel_mRNA	mRNA	NC_030809.1	1131296	1161174	-	4	1607
Novel_001568	XLOC_019070	--	Novel_mRNA	mRNA	NC_030809.1	1131296	1161232	-	4	1670
Novel_001569	XLOC_019107	--	Novel_mRNA	mRNA	NC_030809.1	1859608	1868045	-	4	7227
Novel_001570	XLOC_019107	--	Novel_mRNA	mRNA	NC_030809.1	1859608	1868072	-	4	5392
Novel_001571	XLOC_019107	--	Novel_mRNA	mRNA	NC_030809.1	1859608	1868100	-	3	4986
Novel_001572	XLOC_019107	--	Novel_mRNA	mRNA	NC_030809.1	1859608	1868100	-	5	4638
Novel_001573	XLOC_019107	--	Novel_mRNA	mRNA	NC_030809.1	1859608	1876521	-	4	16530
Novel_001574	XLOC_019107	--	Novel_mRNA	mRNA	NC_030809.1	1859608	1876521	-	2	16864
Novel_001575	XLOC_019107	--	Novel_mRNA	mRNA	NC_030809.1	1859608	1876521	-	5	15677
Novel_001576	XLOC_019107	--	Novel_mRNA	mRNA	NC_030809.1	1859608	1876521	-	5	15573
Novel_001577	XLOC_019107	--	Novel_mRNA	mRNA	NC_030809.1	1859608	1876521	-	4	12673
Novel_001578	XLOC_019107	--	Novel_mRNA	mRNA	NC_030809.1	1859608	1876521	-	3	14659
Novel_001579	XLOC_019107	--	Novel_mRNA	mRNA	NC_030809.1	1859608	1876521	-	7	15217
Novel_001580	XLOC_019107	--	Novel_mRNA	mRNA	NC_030809.1	1859608	1876521	-	5	15848
Novel_001581	XLOC_019107	--	Novel_mRNA	mRNA	NC_030809.1	1859608	1876521	-	5	12716
Novel_001582	XLOC_019107	--	Novel_mRNA	mRNA	NC_030809.1	1868498	1876521	-	2	6779
Novel_001583	XLOC_019130	--	Novel_mRNA	mRNA	NC_030809.1	2437460	2442878	-	2	1573
Novel_001584	XLOC_019137	--	Novel_mRNA	mRNA	NC_030809.1	2674142	2677083	-	4	649
Novel_001585	XLOC_019137	--	Novel_mRNA	mRNA	NC_030809.1	2674142	2678566	-	6	881
Novel_001586	XLOC_019137	--	Novel_mRNA	mRNA	NC_030809.1	2674142	2678566	-	6	887
Novel_001587	XLOC_019228	--	Novel_mRNA	mRNA	NC_030809.1	3922843	3945960	-	4	990
Novel_001588	XLOC_019249	--	Novel_mRNA	mRNA	NC_030809.1	4712870	4778337	-	12	2600
Novel_001589	XLOC_019249	--	Novel_mRNA	mRNA	NC_030809.1	4713696	4778321	-	12	2492
Novel_001590	XLOC_019249	--	Novel_mRNA	mRNA	NC_030809.1	4715300	4778337	-	12	2675
Novel_001591	XLOC_019281	--	Novel_mRNA	mRNA	NC_030809.1	5341613	5380863	-	2	2549
Novel_001592	XLOC_019301	--	Novel_mRNA	mRNA	NC_030809.1	5770365	5773473	-	3	1150
Novel_001593	XLOC_019301	--	Novel_mRNA	mRNA	NC_030809.1	5770670	5773472	-	4	1071
Novel_001594	XLOC_019338	--	Novel_mRNA	mRNA	NC_030809.1	6752171	6756185	-	6	810
Novel_001595	XLOC_019338	--	Novel_mRNA	mRNA	NC_030809.1	6752171	6756896	-	6	1524
Novel_001596	XLOC_019340	--	Novel_mRNA	mRNA	NC_030809.1	6791730	6823559	-	13	17022
Novel_001597	XLOC_019340	--	Novel_mRNA	mRNA	NC_030809.1	6815819	6823548	-	2	6984
Novel_001598	XLOC_019352	--	Novel_mRNA	mRNA	NC_030809.1	7024310	7029747	-	2	4146
Novel_001599	XLOC_019352	--	Novel_mRNA	mRNA	NC_030809.1	7024310	7030731	-	2	5866
Novel_001600	XLOC_019378	--	Novel_mRNA	mRNA	NC_030809.1	7514980	7546300	-	5	2147
Novel_001601	XLOC_019383	--	Novel_mRNA	mRNA	NC_030809.1	7564927	7617589	-	4	4449
Novel_001602	XLOC_019383	--	Novel_mRNA	mRNA	NC_030809.1	7589291	7617589	-	4	4383
Novel_001603	XLOC_019391	--	Novel_mRNA	mRNA	NC_030809.1	7653467	7682036	-	17	3726
Novel_001604	XLOC_019391	--	Novel_mRNA	mRNA	NC_030809.1	7653467	7682036	-	17	3729
Novel_001605	XLOC_019391	--	Novel_mRNA	mRNA	NC_030809.1	7653467	7682036	-	18	3771
Novel_001606	XLOC_019393	--	Novel_mRNA	mRNA	NC_030809.1	7751493	7833698	-	6	5223
Novel_001607	XLOC_019430	--	Novel_mRNA	mRNA	NC_030809.1	8275574	8290785	-	7	995
Novel_001608	XLOC_019435	--	Novel_mRNA	mRNA	NC_030809.1	8341630	8411795	-	12	3425
[truncated: 66,151 more rows]
