# Supplementary material for: Integrated Analysis of mRNAs and Long Non-Coding RNAs Expression of Oviduct That Provides Novel Insights into the Prolificacy Mechanism of Goat (Capra hircus)
Source: Genes (Basel). 2022 Jun 8;13(6):1031. doi: 10.3390/genes13061031 (PMC9222479; doi:10.3390/genes13061031)
Supplement: Supplementary file 1 [file genes-13-01031-s001.zip › Table S10.xlsx]

## Sheet: Sheet1
Table S10 The primers of the mRNAs and lncRNAs for qPCR
Group	Transcript type	Transcript ID	gene name	Primer sequence(5′- 3′)	Product size(bp)
Follicular phase	mRNA	XM_005675932.3	HOXD10	F:GAAGATGAACGAGCCAGCGAGTG	123
				R:GGACTGGACACGGAGACCTCTG
		XM_018054207.1	MAPK6	F:TCAGGAGTACATGGAGACGGACTTG	107
				R:TGTATTTGAGCCCACGCAGCAG
		XM_018059793.1	FN1	F:ATGGAGAAACAGGAGGGAGTAGCC	123
				R:CGGTGACAGCATAGACAGTGATGG
		XM_005695774.3	FAM107A	F:CCAGGTACAGCCAGCGACATTTAC	85
				R:GGCGTGTTACCCAATCTGTCTCTC
		XM_018045134.1	JAK1	F:CGGAGAGTACACAGCGGAGGAG	124
				R:GCGATTCGGAGCATACCAGAGC
		XM_005683314.3	CXCL14	F:TCTGCATCTGCTCTTTGACGAACTC	127
				R:GACCATCTATCTGCTTCACCATCCG
	lncRNA	LNC_014800	XLOC_163069	F:ACATCGGGCGTGGTTATGGT	135
				R:TGGCTGTGTTCCCAGACCTG
		LNC_023590	XLOC_250759	F:CGTGGAATGCGAGTGCCTAGTG	144
				R:CACCGTCCTGCTGTCTATATCAACC
		LNC_022355	XLOC_236742	F:CTGGCGGATCTCTTTGGAAGTGAC	91
				R:GGAGCAGATGGAGCAGGCAATC
		XR_001919585.1	LOC106503103	F:TCGGGACAAGCCCTCTCTTTCTG	123
				R:GTGGTGAAGCAGCCTAGCAGTG
		LNC_002997	XLOC_031924	F:GTAGGCAGGAGTCCACCACCAG	144
				R:AGAACCGACTGTGCTTGCTTACG
		LNC_006932	XLOC_075921	F:TTGGAGGATTTGGCAACTGGCTAG	150
				R:CTGTTCCTGCTCCGGCTTCAAC
