# Supplementary material for: Integrated Analysis of mRNAs and Long Non-Coding RNAs Expression of Oviduct That Provides Novel Insights into the Prolificacy Mechanism of Goat (Capra hircus)
Source: Genes (Basel). 2022 Jun 8;13(6):1031. doi: 10.3390/genes13061031 (PMC9222479; doi:10.3390/genes13061031)
Supplement: Supplementary file 1 [file genes-13-01031-s001.zip › Table S2.xlsx]

## Sheet: Sheet1
Table S2 FPKM value distribution of samples
FPKM Interval	FL1	FL2	FL3	FL4	FL5	FH1	FH2	FH3	FH4	FH5
0~1	73304(77.89%)	73537(78.14%)	72626(77.17%)	73267(77.85%)	72689(77.24%)	74225(78.87%)	73052(77.63%)	72812(77.37%)	72683(77.23%)	73324(77.92%)
1~3	7914(8.41%)	7979(8.48%)	8392(8.92%)	7918(8.41%)	8651(9.19%)	7580(8.05%)	8173(8.68%)	8455(8.98%)	8276(8.79%)	8237(8.75%)
3~15	8562(9.10%)	8402(8.93%)	8963(9.52%)	8557(9.09%)	8763(9.31%)	8313(8.83%)	8782(9.33%)	8747(9.29%)	8884(9.44%)	8564(9.10%)
15~60	3277(3.48%)	3106(3.30%)	3256(3.46%)	3384(3.60%)	3082(3.27%)	3013(3.20%)	3176(3.37%)	3130(3.33%)	3358(3.57%)	3029(3.22%)
>60	1050(1.12%)	1083(1.15%)	870(0.92%)	981(1.04%)	922(0.98%)	976(1.04%)	924(0.98%)	963(1.02%)	906(0.96%)	953(1.01%)
