# Supplementary material for: Integrated Analysis of mRNAs and Long Non-Coding RNAs Expression of Oviduct That Provides Novel Insights into the Prolificacy Mechanism of Goat (Capra hircus)
Source: Genes (Basel). 2022 Jun 8;13(6):1031. doi: 10.3390/genes13061031 (PMC9222479; doi:10.3390/genes13061031)
Supplement: Supplementary file 1 [file genes-13-01031-s001.zip › Table S5.xlsx]

## Sheet: FL vs. FH
Table S5 DEGs transcripts in the follicular phase of oviduct
Transcript_id	Gene_id	Gene_name	Official_Symbol	Feature_id	FL_ovi_FPKM	FH_ovi_FPKM	Log2(foldchange)	p-value	q-value	Up/Down	FL1-FPKM	FL2-FPKM	FL3-FPKM	FL4-FPKM	FL5-FPKM	FH1-FPKM	FH2-FPKM	FH3-FPKM	FH4-FPKM	FH5-FPKM
NM_001285650.1	gene-LGALS16	LGALS16	LGALS16	transcript	243.109	0.616711	-8.74068	5.26856e-05	0.00306208	down	0.447813	1212.97	0.654635	0	1.4687	0.06401	0.420081	2.45951	0.057661	0.082291
XM_018039812.1	gene-GRP	GRP	GRP	transcript	196.386	0.640179	-8.4093	1.92392e-05	0.00116741	down	0.389573	974.968	5.42958	0.143017	1.00255	0.343321	0.730829	0.994442	0	1.1323
NM_001285625.1	gene-LGALS15	LGALS15	LGALS15	transcript	87.5831	0.0711252	-10.3992	0.000369837	0.0187359	down	0	437.736	0.077258	0	0.102076	0	0	0.355626	0	0
XM_005683314.3	gene-CXCL14	CXCL14	CXCL14	transcript	67.6539	1.0948	-6.11253	0.000257195	0.0135677	down	0.790776	336.295	0.448821	0.479276	0.255849	0.960523	0.39691	2.14805	1.37203	0.596485
XM_005689361.3	gene-MMP1	MMP1	MMP1	transcript	66.1762	0.0888496	-9.6865	0.000808054	0.037541	down	0	330.791	0.047446	0	0.043145	0	0	0.268455	0	0.175793
XM_018050314.1	gene-MATR3	MATR3	MATR3	transcript	63.6813	27.3721	-1.21954	5.01347e-07	3.24869e-05	down	53.2504	53.046	74.5835	69.9159	67.6105	25.5968	45.5591	20.4762	27.7904	17.4379
XM_018047776.1	gene-LOC102190935	LOC102190935	LOC102190935	transcript	46.1713	1.18838	-5.43845	0.000333773	0.0171389	down	0.512286	227.153	1.70367	0.552101	0.935013	0.485265	0.80247	0.973504	0.764392	2.91628
XM_018045934.1	gene-BCL2L15	BCL2L15	BCL2L15	transcript	37.4703	0.666489	-5.96843	8.8589e-05	0.00504411	down	0.469729	184.979	0.866394	0.634584	0.401248	0.56289	0.559071	0.795667	0.571234	0.843581
NM_001314301.1	gene-SERPINA14	SERPINA14	SERPINA14	transcript	33.8634	0	-28.0644	1.79645e-20	1.94984e-16	down	0	167.19	2.1271	0	0	0	0	0	0	0
Novel_014569	XLOC_159518	.	--	transcript	21.377	0.132282	-7.44523	0.00102863	0.0465676	down	0.035125	106.73	0	0.078807	0.041079	0.034025	0	0.423621	0.024001	0.179763
XM_005700785.3	gene-RBM3	RBM3	RBM3	transcript	17.515	0.712338	-4.56006	0.00104364	0.0471269	down	1.43958	7.51856	0.118195	0.221995	78.2767	0.096273	0.041608	0.849497	0.154482	2.41983
XM_005693412.3	gene-TAX1BP3	TAX1BP3	TAX1BP3	transcript	16.4981	0.710395	-4.46325	1.63897e-06	0.000104488	down	27.1356	1.32384	18.6735	22.712	12.6454	1.4909	0.533741	1.02516	0.502173	0
XM_005699275.3	gene-FAM213A	FAM213A	FAM213A	transcript	15.6258	2.2346	-2.85075	0.000187355	0.0101867	down	9.4852	49.4221	9.59084	2.15003	7.48086	5.06976	1.47087	1.4191	1.99503	1.21825
XM_018059825.1	gene-FN1	FN1	FN1	transcript	14.5736	1.29432	-3.58897	1.33846e-05	0.000817392	down	5.59023	53.3027	7.74177	0.937886	5.29516	1.7103	0.896956	1.84138	1.33549	0.687488
XM_018054030.1	gene-SRSF5	SRSF5	SRSF5	transcript	13.2429	0.771576	-4.07226	1.07622e-06	6.91192e-05	down	0.652247	0.765037	14.7049	22.1161	27.9764	0.52492	0.912007	0.49699	1.20016	0.723808
XM_018059793.1	gene-FN1	FN1	FN1	transcript	12.4304	1.19788	-3.44921	2.38402e-05	0.00143855	down	10.1579	39.3362	5.17373	0.476481	7.00755	1.9685	0.515812	0.883943	1.66124	0.959926
NM_001285643.1	gene-SDF4	SDF4	SDF4	transcript	11.3979	0.790333	-3.85326	0.000672943	0.0319827	down	0.726974	0.782885	0.568994	53.9394	0.971001	0.69015	0.771639	0.81495	0.863188	0.811736
XM_018038762.1	gene-BAG6	BAG6	BAG6	transcript	10.0955	0.774627	-3.68219	3.58086e-05	0.00212094	down	1.10535	0.724121	19.2194	28.5	0.928913	0.552165	0.739657	1.02357	0.862619	0.695127
XM_018055900.1	gene-SPTAN1	SPTAN1	SPTAN1	transcript	10.0466	0	-29.099	6.86658e-22	1.49058e-17	down	0	0	26.3919	23.8409	0	0	0	0	0	0
XM_013964217.2	gene-M6PR	M6PR	M6PR	transcript	9.99599	0.287443	-5.29672	9.91862e-05	0.0056217	down	0.138466	49.069	0.272945	0.092461	0.407056	0.107132	0.279317	0.290747	0.564587	0.19543
XM_018053196.1	gene-LAMA2	LAMA2	LAMA2	transcript	9.56816	0	-29.4098	2.51738e-22	1.00311e-17	down	0	19.4408	28.3999	0	0	0	0	0	0	0
Novel_017568	XLOC_184727	.	--	transcript	9.5021	0	-25.6052	2.65773e-17	4.80778e-14	down	0	0	47.5105	0	0	0	0	0	0	0
XM_018043619.1	gene-AKR1A1	AKR1A1	AKR1A1	transcript	9.4099	1.60805	-2.48408	0.000676542	0.032101	down	15.3249	2.51875	2.63247	12.9725	13.6009	3.01785	0.947535	1.9081	0.156746	2.01002
XM_018058228.1	gene-CDH17	CDH17	CDH17	transcript	8.79475	0.162406	-5.90535	0.000685761	0.0324674	down	0.028347	43.7112	0.125749	0.086236	0.022173	0.065823	0.041176	0.331987	0.058719	0.314326
XM_018050313.1	gene-MATR3	MATR3	MATR3	transcript	8.24473	21.8282	1.39154	0.000192212	0.0103923	up	8.65527	8.02138	7.38264	8.50307	8.6613	24.5412	7.39237	20.0086	42.1653	15.0338
Novel_024289	XLOC_254962	.	--	transcript	7.21362	0	-27.8193	3.83009e-20	3.69523e-16	down	36.0681	0	0	0	0	0	0	0	0	0
XM_013966987.2	gene-NDUFAF1	NDUFAF1	NDUFAF1	transcript	7.09616	3.13524	-1.17387	0.000203525	0.010963	down	9.62472	7.63337	8.1762	3.07685	6.96967	3.87828	2.92022	2.81533	3.70044	2.36192
XM_005678323.2	gene-ATG4C	ATG4C	ATG4C	transcript	6.57821	2.17537	-1.57928	1.70357e-08	1.12832e-06	down	6.79737	3.53641	9.24763	6.48804	6.82161	1.71516	1.35518	2.09333	2.56901	3.14415
Novel_003602	XLOC_040680	.	--	transcript	6.39114	0	-27.6425	6.57986e-20	5.71336e-16	down	0	31.9557	0	0	0	0	0	0	0	0
XM_005684878.3	gene-SF3B5	SF3B5	SF3B5	transcript	6.28167	0.412526	-3.79632	0.000801955	0.0373106	down	0.56455	0.454952	29.4797	0.440804	0.468294	0.448247	0.395324	0.448511	0.337883	0.432667
XM_018054207.1	gene-MAPK6	MAPK6	MAPK6	transcript	5.56633	1.56923	-1.89074	0.000263898	0.0138792	down	2.7909	12.6467	3.02061	6.56191	2.81147	1.2349	1.57327	2.3796	1.60985	1.04851
NM_001314221.1	gene-CIDEA	CIDEA	CIDEA	transcript	5.56181	0.431588	-3.69337	0.000882012	0.0405217	down	0.642682	0.23808	1.0514	24.8058	1.07104	0.220445	0.5213	0.181131	1.00539	0.229668
XM_005675932.3	gene-HOXD10	HOXD10	HOXD10	transcript	5.55245	0.139703	-5.43883	8.20985e-05	0.00469611	down	0.102537	27.1099	0.373238	0.097841	0.078669	0.031738	0.057546	0.151098	0.213321	0.244814
XM_018050900.1	gene-SAFB	SAFB	SAFB	transcript	5.28368	0.0484142	-6.77188	4.26951e-08	2.81921e-06	down	0.029076	10.3817	0.110123	0.092272	15.8053	0.033949	0.046885	0.042559	0.091606	0.027072
XM_018055364.1	gene-IMMT	IMMT	IMMT	transcript	5.20611	0	-26.8048	8.19187e-19	4.51217e-15	down	0	0	0	15.7065	10.324	0	0	0	0	0
Novel_007938	XLOC_086068	.	--	transcript	4.93515	0.0266158	-7.42789	8.73323e-05	0.00497582	down	24.5824	0.00514	0.035026	0.016023	0.037143	0	0	0.093046	0.021671	0.018362
XM_018047335.1	gene-CDCA7L	CDCA7L	CDCA7L	transcript	4.74033	21.6553	2.21218	0.000619427	0.0296993	up	2.46971	5.92481	3.49746	8.13588	3.6738	37.651	3.62102	28.2783	5.18976	33.5363
XM_018038913.1	gene-TNXB	TNXB	TNXB	transcript	4.684	1.27794	-1.88546	4.72824e-05	0.00275912	down	3.57747	5.36493	5.91204	5.37201	3.19357	1.73492	0.853259	1.24433	2.27271	0.284492
Novel_018503	XLOC_194799	.	--	transcript	4.63348	0	-25.7367	1.82885e-17	3.78096e-14	down	0	23.1674	0	0	0	0	0	0	0	0
XM_018064162.1	gene-GGNBP2	GGNBP2	GGNBP2	transcript	4.53303	1.26043	-1.84641	0.000105891	0.00595506	down	1.95027	3.33718	2.73825	11.4515	3.18791	1.29458	1.2759	1.31822	0.968679	1.44479
XM_018064161.1	gene-GGNBP2	GGNBP2	GGNBP2	transcript	4.42105	1.30256	-1.76456	0.000152305	0.00839135	down	1.84326	3.54751	2.55482	10.7203	3.43937	1.33795	1.25652	1.36021	1.00671	1.5514
XM_018057549.1	gene-ARFGAP1	ARFGAP1	ARFGAP1	transcript	4.36162	0.732164	-2.55335	1.53025e-16	1.92569e-13	down	3.77553	2.5764	4.51958	3.33973	7.59687	0.624187	0.620523	0.523654	0.888053	1.0044
XM_005697588.3	gene-ANKS4B	ANKS4B	ANKS4B	transcript	4.04384	0.000972	-11.1059	0.000242728	0.0128592	down	0	0	0	0	20.2192	0	0	0.00486	0	0
XM_013962724.2	gene-PLA1A	PLA1A	PLA1A	transcript	3.93407	0	-25.7768	1.63039e-17	3.62996e-14	down	0	19.6703	0	0	0	0	0	0	0	0
XM_018045678.1	gene-SSX2IP	SSX2IP	SSX2IP	transcript	3.92857	0.618191	-2.64221	0.000769231	0.0359683	down	0.416558	3.85439	1.77007	1.2776	12.3242	0.347266	0.31273	0.651182	0.427675	1.3521
XM_005695620.2	gene-CRELD1	CRELD1	CRELD1	transcript	3.87149	0.841905	-2.15008	0.000253176	0.013372	down	1.01476	1.11595	2.59408	5.7957	8.83696	1.12685	0.852979	0.669314	0.595137	0.965243
XM_018062226.1	gene-IST1	IST1	IST1	transcript	3.79662	9.2665	1.3104	0.000648863	0.0309398	up	4.3129	3.7999	5.59109	2.82247	2.45674	16.8104	9.49842	5.34193	9.12246	5.55928
XM_013965820.2	gene-TM4SF1	TM4SF1	TM4SF1	transcript	3.75193	0	-25.5937	2.74642e-17	4.86682e-14	down	0	0	0	18.7596	0	0	0	0	0	0
Novel_011353	XLOC_125415	.	--	transcript	3.75184	0	-11.6745	1.25575e-11	9.07139e-10	down	3.76695	3.32815	6.587	5.07711	0	0	0	0	0	0
XM_005695774.3	gene-FAM107A	FAM107A	FAM107A	transcript	3.7419	9.73732	1.36047	7.78332e-05	0.00445507	up	6.29336	3.31572	1.85314	4.0605	3.18676	7.52798	6.24533	8.95987	13.7548	12.1986
XM_005675697.3	gene-TTC3	TTC3	TTC3	transcript	3.7202	1.18207	-1.64443	4.25034e-05	0.00249029	down	2.02014	2.07099	5.13314	2.4679	6.90883	0.673951	1.42853	0.690891	1.72966	1.3873
XM_018038576.1	gene-RGL2	RGL2	RGL2	transcript	3.60694	0	-26.5892	1.54825e-18	7.28787e-15	down	0	18.0347	0	0	0	0	0	0	0	0
Novel_017137	XLOC_180213	.	--	transcript	3.58202	0.001251	-10.9224	0.000240013	0.0127387	down	0.008778	17.9013	0	0	0	0.005922	0.000333	0	0	0
XM_005700578.2	gene-ZNF711	ZNF711	ZNF711	transcript	3.55721	1.59013	-1.15133	0.000888631	0.0407396	down	2.41221	3.78561	2.8209	4.28165	4.48567	2.07164	2.09763	1.94523	0.843957	0.99217
XM_013969466.2	gene-MARCH7	44262	44262	transcript	3.31776	0.340329	-3.26228	1.59522e-06	0.000101774	down	3.81507	0.522604	7.37802	4.32249	0.550602	0.303682	0.27782	0.179961	0.611118	0.329062
Novel_016023	XLOC_173567	.	--	transcript	3.28545	0	-24.3033	9.76678e-16	7.3166e-13	down	0	16.4273	0	0	0	0	0	0	0	0
Novel_008296	XLOC_090063	.	--	transcript	3.26291	0	-25.6701	2.21063e-17	4.26557e-14	down	16.3146	0	0	0	0	0	0	0	0	0
XM_018065418.1	gene-GPS1	GPS1	GPS1	transcript	3.10577	0.841018	-1.92327	0.00015994	0.00877863	down	5.14096	5.58775	2.11777	1.13143	1.55094	0.645547	0.730603	0.760915	0.770325	1.2977
XM_018049167.1	gene-LOC102175526	LOC102175526	LOC102175526	transcript	3.08226	0	-25.855	1.30402e-17	3.33028e-14	down	0	7.11453	0	8.29675	0	0	0	0	0	0
XM_018062431.1	gene-SPOPL	SPOPL	SPOPL	transcript	2.97389	0.992505	-1.5957	9.86281e-05	0.00560004	down	2.82063	4.67015	2.22587	3.51685	1.63594	1.66607	0.687253	1.0021	1.03098	0.57612
Novel_013412	XLOC_148253	.	--	transcript	2.96206	0	-25.82	1.44146e-17	3.48654e-14	down	0	14.8103	0	0	0	0	0	0	0	0
XM_018052802.1	gene-TTC3	TTC3	TTC3	transcript	2.84903	5.74026	1.0106	1.87212e-06	0.00011909	up	2.38352	2.27246	3.57694	3.65651	2.35571	4.79793	3.96448	6.40719	6.90566	6.62604
XM_018045134.1	gene-JAK1	JAK1	JAK1	transcript	2.84725	9.35461	1.76525	0.000239542	0.0127215	up	2.54924	2.26807	4.10067	2.32631	2.99194	17.0706	3.91085	16.3719	4.16672	5.25293
XM_018054287.1	gene-FAM81A	FAM81A	FAM81A	transcript	2.79138	0.544061	-2.32696	0.000428942	0.0214671	down	0.790833	1.30636	0.942413	1.52538	9.39191	0.342421	0.62892	0.598021	0.483402	0.66754
XM_018042503.1	gene-AIFM2	AIFM2	AIFM2	transcript	2.75118	0.19738	-3.72473	0.000309583	0.0160774	down	0.245322	0.129556	6.30146	6.85221	0.227383	0.147519	0.379624	0.173126	0.063867	0.222762
XM_018046130.1	gene-TFRC	TFRC	TFRC	transcript	2.62184	1.22308	-1.09829	0.000692846	0.032785	down	4.04572	1.9787	3.19673	1.42703	2.461	0.824961	1.61945	0.826824	1.18547	1.65868
XM_018045220.1	gene-LEPR	LEPR	LEPR	transcript	2.4758	0	-26.7757	8.92773e-19	4.56002e-15	down	0	12.379	0	0	0	0	0	0	0	0
XM_018039085.1	gene-RCAN2	RCAN2	RCAN2	transcript	2.42238	0.0016708	-8.85206	0.000433176	0.021654	down	0.000956	0	0	0	12.1109	0.00033	0.001124	0.000772	0.00218	0.003948
XM_005700249.3	gene-CAPN6	CAPN6	CAPN6	transcript	2.39871	6.26229	1.3679	0.000958329	0.0437501	up	1.97599	3.46967	1.60105	1.96965	2.97721	7.99097	3.48958	9.40621	7.82332	2.60139
XM_018055882.1	gene-ODF2	ODF2	ODF2	transcript	2.3649	0.206	-3.475	0.000207126	0.0111293	down	0.11425	1.14232	3.99222	2.37121	4.20448	0.031023	0.059584	0.656127	0.042711	0.240556
Novel_016658	XLOC_177139	.	--	transcript	2.32448	0.0019662	-10.0672	0.00087487	0.0402575	down	0	0.003765	11.6159	0.002708	0	0	0	0	0.009831	0
XM_018039714.1	gene-CXXC1	CXXC1	CXXC1	transcript	2.32135	0.715511	-1.68692	0.00075789	0.0354954	down	0.810101	2.23416	3.22646	0.805635	4.53039	0.564078	0.732594	0.447405	0.930449	0.903031
XM_018055886.1	gene-ODF2	ODF2	ODF2	transcript	2.29825	3.44e-05	-11.1629	2.51588e-13	3.72158e-11	down	0.000512	1.25195	1.84174	5.40216	2.99487	0.000172	0	0	0	0
XM_018044249.1	gene-LOC102182655	LOC102182655	LOC102182655	transcript	2.19461	0	-25.0187	1.37809e-16	1.75972e-13	down	0	10.2933	0	0.679803	0	0	0	0	0	0
XM_013967703.2	gene-NAB1	NAB1	NAB1	transcript	2.19125	8.1974	1.91944	5.84526e-05	0.00338367	up	1.82371	1.30344	3.60277	2.12584	2.10052	10.9625	3.08385	8.28262	15.9173	2.74072
XM_018040529.1	gene-MKL2	MKL2	MKL2	transcript	2.13006	0	-27.0542	3.89768e-19	2.41742e-15	down	0	0	3.64116	0	7.00913	0	0	0	0	0
Novel_018499	XLOC_194799	.	--	transcript	2.09215	0	-24.211	1.24943e-15	8.96605e-13	down	0	10.4607	0	0	0	0	0	0	0	0
XM_005695353.3	gene-SERPINA14	SERPINA14	SERPINA14	transcript	2.06355	0	-24.679	1.44551e-17	3.48654e-14	down	0	10.2142	0.096127	0.007404	0	0	0	0	0	0
XM_018066067.1	gene-PPP2R5C	PPP2R5C	PPP2R5C	transcript	1.95431	0.0191034	-6.47663	3.48698e-05	0.00206816	down	4.47507	3e-06	0.024953	9.8e-05	5.27144	0.000908	0.00049	0.065465	0.025446	0.003208
XM_018055165.1	gene-EIF4G3	EIF4G3	EIF4G3	transcript	1.92288	0	-26.5032	1.99317e-18	8.2414e-15	down	0	0	0	9.61441	0	0	0	0	0	0
Novel_002018	XLOC_024021	.	--	transcript	1.85403	0.0002476	-11.5495	5.64879e-06	0.000352363	down	0.00948	0.014062	0.001314	5.8e-05	9.24522	0	0.001238	0	0	0
XM_018053276.1	gene-ADGRG6	ADGRG6	ADGRG6	transcript	1.78531	0	-26.5792	1.5947e-18	7.28787e-15	down	2.95221	0	0	4.66655	1.30777	0	0	0	0	0
XM_018051105.1	gene-DOCK6	DOCK6	DOCK6	transcript	1.75351	0	-11.9071	9.77062e-08	6.42235e-06	down	0.966164	0	2.43302	3.26312	2.10523	0	0	0	0	0
XM_005688967.3	gene-PCMTD1	PCMTD1	PCMTD1	transcript	1.74801	0	-11.2619	1.97876e-10	1.32986e-08	down	1.06457	1.14249	0	2.11446	4.41852	0	0	0	0	0
XM_018052413.1	gene-GKAP1	GKAP1	GKAP1	transcript	1.7306	0	-9.94618	7.40417e-05	0.00424644	down	0	2.40943	5.88934	0.354205	0	0	0	0	0	0
XM_018062989.1	gene-LOC102168713	LOC102168713	LOC102168713	transcript	1.72292	0.636436	-1.43793	0.000264848	0.0139207	down	1.6793	2.47744	2.10462	1.3021	1.05113	0.991847	0.812655	0.342032	0.58246	0.453187
XM_018061103.1	gene-MVK	MVK	MVK	transcript	1.69801	0	-9.95649	5.40196e-05	0.00313751	down	5.70042	0	1.39354	1.39609	0	0	0	0	0	0
XM_018041575.1	gene-SLC16A12	SLC16A12	SLC16A12	transcript	1.67112	0.0619066	-4.87676	0.000102429	0.00577909	down	0.029725	7.91487	0.072759	0.231954	0.106297	0.04169	0.013607	0.107008	0.075663	0.071565
XM_018050726.1	gene-LOC102189116	LOC102189116	LOC102189116	transcript	1.59395	0.16835	-3.18448	0.000516067	0.0253167	down	4.86503	0.179026	2.59968	0.165779	0.160212	0.144244	0.173663	0.161735	0.162232	0.199876
XM_005688969.3	gene-PCMTD1	PCMTD1	PCMTD1	transcript	1.54296	0	-11.1086	0.000241972	0.012827	down	3.58535	2.12813	0	0	2.0013	0	0	0	0	0
XM_018055256.1	gene-CLHC1	CLHC1	CLHC1	transcript	1.50406	0.248673	-2.5477	0.00103467	0.0468166	down	1.2796	0.041176	3.79486	1.21902	1.18565	0.133974	0.190449	0.356099	0.401136	0.161707
XM_018046876.1	gene-HIPK2	HIPK2	HIPK2	transcript	1.46873	0	-12.9262	1.27948e-08	8.4938e-07	down	1.7912	1.04227	1.77105	2.73911	0	0	0	0	0	0
XM_018048123.1	gene-ITGA7	ITGA7	ITGA7	transcript	1.45896	0	-25.722	1.90704e-17	3.85093e-14	down	0	2.65101	0	4.64379	0	0	0	0	0	0
XM_018052679.1	gene-TNC	TNC	TNC	transcript	1.44892	0.106861	-3.88526	6.50265e-05	0.00374921	down	0.358673	5.97816	0.106569	0.420261	0.380952	0.127943	0.038225	0.063892	0.219749	0.084497
XM_018041855.1	gene-FAT1	FAT1	FAT1	transcript	1.44678	0	-27.4246	1.2775e-19	9.24387e-16	down	0	1.18355	0	6.05037	0	0	0	0	0	0
Novel_011311	XLOC_125074	.	--	transcript	1.44408	0.696471	-1.05113	0.000303212	0.0157938	down	1.28314	1.63662	1.09213	1.18737	2.02114	0.586158	0.907955	0.675944	0.444325	0.867973
XM_018039542.1	gene-CNDP1	CNDP1	CNDP1	transcript	1.4366	0.0265922	-5.76289	0.00033553	0.0172088	down	0.080198	6.84262	0.190104	0.070092	0	0.045581	0.012244	0.055603	0	0.019533
XM_018051264.1	gene-HOOK2	HOOK2	HOOK2	transcript	1.37091	2.99328	1.14191	1.02599e-07	6.73883e-06	up	1.02759	1.03496	2.21885	1.11231	1.46086	2.89066	3.15614	2.91809	3.23495	2.76654
XM_013965331.2	gene-LOC102189116	LOC102189116	LOC102189116	transcript	1.35638	0.141445	-3.20914	0.000718562	0.0338176	down	3.04345	0.11946	3.35976	0.123324	0.135895	0.096374	0.159086	0.108118	0.163132	0.180515
XM_005700158.3	gene-SYTL4	SYTL4	SYTL4	transcript	1.35363	0.410715	-1.7218	0.000326715	0.0168462	down	1.06606	1.76087	1.81597	0.857648	1.26758	0.608629	0.160395	0.237049	0.78329	0.26421
XM_018061465.1	gene-ZNF605	ZNF605	ZNF605	transcript	1.35247	0.004686	-8.15845	0.000518526	0.0254087	down	2.1131	4.63224	0.010338	0.006655	0	0	0	0.019232	0.004198	0
XM_018046638.1	gene-DNAJB6	DNAJB6	DNAJB6	transcript	1.33516	0.249502	-2.46054	1.44593e-07	9.46843e-06	down	1.13576	1.80275	1.98988	0.902768	0.844627	0.093706	0.182729	0.166878	0.53366	0.270539
XM_005681308.3	gene-ELOVL6	ELOVL6	ELOVL6	transcript	1.33306	0	-25.8932	1.16898e-17	3.13017e-14	down	0	6.66529	0	0	0	0	0	0	0	0
XM_018064465.1	gene-RABEP1	RABEP1	RABEP1	transcript	1.32232	0	-25.8871	1.18962e-17	3.13017e-14	down	0	6.61163	0	0	0	0	0	0	0	0
XM_018054925.1	gene-TBC1D8	TBC1D8	TBC1D8	transcript	1.30674	0.106084	-3.57758	9.99073e-05	0.00565887	down	0.045718	0.255404	2.51359	2.28464	1.43435	0.011559	0.148853	0.17689	0.037604	0.155515
XM_018046856.1	gene-AGK	AGK	AGK	transcript	1.28106	0	-10.1265	7.43463e-09	4.93923e-07	down	1.13839	2.46654	2.04891	0.751479	0	0	0	0	0	0
XM_018048658.1	gene-WNK1	WNK1	WNK1	transcript	1.2759	0	-26.5095	1.95684e-18	8.2414e-15	down	0	0	6.37949	0	0	0	0	0	0	0
Novel_002543	XLOC_029171	.	--	transcript	1.24638	0	-25.0902	1.12953e-16	1.53247e-13	down	0	2.52271	3.70828	0	0.000931	0	0	0	0	0
XM_018060795.1	gene-LOC102169209	LOC102169209	LOC102169209	transcript	1.20347	3.06306	1.33595	0.000624815	0.0299246	up	0.859225	0.843347	0.87632	2.40277	1.03568	2.80243	1.58715	2.72756	4.62924	3.56891
XM_005696388.3	gene-ADGRF4	ADGRF4	ADGRF4	transcript	1.19325	0	-25.1383	9.88091e-17	1.37132e-13	down	0	5.96625	0	0	0	0	0	0	0	0
XM_018065347.1	gene-LOC102178567	LOC102178567	LOC102178567	transcript	1.18724	0	-23.6133	6.12896e-15	2.90811e-12	down	0	5.93619	0	0	0	0	0	0	0	0
XM_005699278.3	gene-FAM213A	FAM213A	FAM213A	transcript	1.17765	0	-23.9845	2.29839e-15	1.42444e-12	down	0	5.88826	0	0	0	0	0	0	0	0
XM_013963424.2	gene-CADPS2	CADPS2	CADPS2	transcript	1.16394	0	-25.7487	1.7671e-17	3.78096e-14	down	0	5.81972	0	0	0	0	0	0	0	0
Novel_021612	XLOC_221676	.	--	transcript	1.15804	0	-26.073	6.96851e-18	2.24105e-14	down	0	0	0	0	5.7902	0	0	0	0	0
Novel_015878	XLOC_172826	.	--	transcript	1.15099	0.0005934	-7.77558	3.3472e-08	2.21356e-06	down	1.86589	0.702208	2.07922	1.10241	0.005194	0	0	0	0.002967	0
XM_018055702.1	gene-RSAD2	RSAD2	RSAD2	transcript	1.13813	0.454295	-1.35224	0.000145291	0.0080304	down	0.672665	1.7243	1.36772	0.7842	1.14175	0.38491	0.640932	0.300023	0.571605	0.374004
XR_001919079.1	gene-SYS1	SYS1	SYS1	transcript	1.11841	3.03825	1.4328	0.000240735	0.0127692	up	1.61935	0.711905	0.675787	1.65939	0.925601	2.49074	3.41925	3.38646	1.67281	4.22199
Novel_004608	XLOC_050409	.	--	transcript	1.09298	0.0073384	-7.05509	0.000451783	0.0224678	down	0.004319	0	2.33266	0.005026	3.12292	0	0	0	0.016807	0.019885
XM_018058346.1	gene-OXR1	OXR1	OXR1	transcript	1.05337	0	-24.6579	3.7247e-16	3.67522e-13	down	0	2.97772	0	0	2.28915	0	0	0	0	0
XM_005674783.3	gene-ROBO1	ROBO1	ROBO1	transcript	1.05186	0.0113406	-6.5915	8.5257e-06	0.000528028	down	1.06382	1.04564	1.79121	0.138131	1.22049	0	0	0	0.056703	0
XM_018063598.1	gene-DZIP3	DZIP3	DZIP3	transcript	1.04535	0.0497472	-4.29152	0.000104933	0.00590886	down	1.42797	0.103798	3.58912	0.077748	0.028129	0.070003	0.038499	0.016035	0.112726	0.011473
XM_018038672.1	gene-DST	DST	DST	transcript	1.04262	0.0601226	-4.03469	0.000795661	0.0370644	down	4.38016	0.317594	0.21579	0.086355	0.213191	0.167893	0.016575	0.109823	0.005539	0.000783
XM_018063668.1	gene-CANT1	CANT1	CANT1	transcript	1.02707	0.0232648	-5.39113	0.00101311	0.0459611	down	5.09704	0.003036	0.018029	0.003691	0.013544	0.003568	0.009512	0.077774	0.014787	0.010683
XM_018053675.1	gene-DMGDH	DMGDH	DMGDH	transcript	1.02179	0.0284832	-5.17836	0.000443097	0.0220991	down	0.022624	2.92266	0.003249	0.010121	2.1503	0.003816	0.009949	0.104789	0.005978	0.017884
XM_018055881.1	gene-ODF2	ODF2	ODF2	transcript	1.02156	0.0601424	-4.0025	1.27892e-06	8.19558e-05	down	0.106383	1.05286	0.539099	1.38323	2.02621	0.141136	0.09745	0.008625	0.020107	0.033394
Novel_015803	XLOC_172018	.	--	transcript	1.01775	0	-26.2553	4.11059e-18	1.3728e-14	down	0	0	0	5.08875	0	0	0	0	0	0
XM_005680477.3	gene-SLC25A3	SLC25A3	SLC25A3	transcript	1.00886	5.25985	2.3507	3.16295e-06	0.000199885	up	0.873387	0.86438	0.986844	0.900117	1.41957	0.782393	6.58337	3.57847	8.83127	6.52374
Novel_024251	XLOC_254374	.	--	transcript	1.00008	4.01521	2.01605	0.000748189	0.0350978	up	2.054	0.546915	0.886359	0.862813	0.650305	2.31668	3.59212	2.27423	1.37195	10.5211
Novel_024201	XLOC_253603	.	--	transcript	0.995449	0	-25.1695	9.05679e-17	1.29701e-13	down	4.97725	0	0	0	0	0	0	0	0	0
XM_018042833.1	gene-DLG2	DLG2	DLG2	transcript	0.992691	0.003468	-8.04122	3.07122e-05	0.00183283	down	0.164591	4.79221	0.0057	0	0.000954	0.004493	0	0.009649	0.003198	0
XM_013973217.2	gene-SP140	SP140	SP140	transcript	0.977005	0	-24.6618	3.68567e-16	3.67522e-13	down	0	0	0	4.88502	0	0	0	0	0	0
Novel_016216	XLOC_174571	.	--	transcript	0.971915	0.475243	-1.0173	9.81382e-05	0.00557686	down	1.32352	0.669638	1.11784	0.921256	0.827327	0.377001	0.445574	0.671435	0.523067	0.359136
XM_013963004.2	gene-ZMYM1	ZMYM1	ZMYM1	transcript	0.936419	0.0021028	-7.46955	2.87341e-18	1.03959e-14	down	0.198653	0.482258	1.13598	2.01771	0.847498	0.00022	0.001126	0.004168	0.003497	0.001503
XM_013974580.2	gene-ABI3BP	ABI3BP	ABI3BP	transcript	0.914439	0	-25.3377	5.65552e-17	8.76918e-14	down	0	4.57219	0	0	0	0	0	0	0	0
XM_018061684.1	gene-ST3GAL2	ST3GAL2	ST3GAL2	transcript	0.891277	0.0600976	-3.8912	0.000407656	0.020449	down	0.979014	1.79487	1.37502	0.052912	0.254564	0.013037	0.059327	0.205097	0.023027	0
XM_018053277.1	gene-ADGRG6	ADGRG6	ADGRG6	transcript	0.887081	0	-10.9926	0.000280948	0.0147047	down	0.877335	0	0	2.35948	1.19859	0	0	0	0	0
XM_018041131.1	gene-ZSCAN20	ZSCAN20	ZSCAN20	transcript	0.885518	0	-11.3827	0.000169089	0.00925155	down	1.10937	0.8804	0	0	2.43782	0	0	0	0	0
XM_013976534.2	gene-KDM5C	KDM5C	KDM5C	transcript	0.880988	0	-10.7819	1.17707e-12	1.19122e-10	down	0.261314	0.036498	0.171326	0.795676	3.14012	0	0	0	0	0
Novel_010233	XLOC_113411	.	--	transcript	0.850165	0	-22.1964	2.31234e-13	3.49187e-11	down	0	0.028717	4.22211	0	0	0	0	0	0	0
Novel_008493	XLOC_092344	.	--	transcript	0.840633	0	-23.4824	8.59736e-15	3.47217e-12	down	0	0	0	4.20317	0	0	0	0	0	0
Novel_022032	XLOC_227771	.	--	transcript	0.834802	0	-23.4162	1.02972e-14	3.95626e-12	down	0	3.80872	0.365289	0	0	0	0	0	0	0
XR_001297548.2	gene-KIAA0907	KIAA0907	KIAA0907	transcript	0.833723	0.0767478	-3.42159	0.000485581	0.0239974	down	1.97233	0.043651	0.067246	1.96641	0.118984	0.055804	0.084214	0.05586	0.091272	0.096589
XM_018050684.1	gene-CEP120	CEP120	CEP120	transcript	0.83165	1.92668	1.19772	0.000458288	0.0227652	up	0.560608	0.760999	0.616744	1.49112	0.728777	1.34446	2.58359	2.24344	1.3318	2.13009
Novel_008975	XLOC_099594	.	--	transcript	0.829394	0.252363	-1.74698	3.51944e-06	0.000221929	down	0.339275	1.06417	0.977106	0.985608	0.780809	0.13289	0.232139	0.245752	0.401821	0.249214
XM_005684732.3	gene-LAMA2	LAMA2	LAMA2	transcript	0.814369	0	-24.6226	4.08114e-16	3.98168e-13	down	0	0	4.07184	0	0	0	0	0	0	0
XM_018053644.1	gene-VWA9	VWA9	VWA9	transcript	0.811505	0.0007572	-9.43693	2.00695e-05	0.00121694	down	0	1.40734	1.51941	1.13078	0	0	0	0.003786	0	0
XM_018054885.1	gene-TMEM131	TMEM131	TMEM131	transcript	0.801863	0	-25.6759	2.17424e-17	4.26557e-14	down	0	4.00931	0	0	0	0	0	0	0	0
XM_005676389.3	gene-NBEAL1	NBEAL1	NBEAL1	transcript	0.801041	0.257455	-1.63599	0.000317654	0.0164278	down	0.399127	0.608077	1.37274	1.33686	0.288396	0.223212	0.188432	0.26918	0.360857	0.245596
XM_018052670.1	gene-TMEM268	TMEM268	TMEM268	transcript	0.799545	0.390438	-1.03668	0.000425666	0.0213278	down	0.659705	0.791923	1.03094	0.843534	0.671622	0.414891	0.203171	0.352321	0.605898	0.375907
Novel_018504	XLOC_194799	.	--	transcript	0.794289	0	-23.0847	2.4333e-14	7.18659e-12	down	0	3.27555	0.695894	0	0	0	0	0	0	0
XM_018058442.1	gene-CSPP1	CSPP1	CSPP1	transcript	0.788355	0.107194	-2.83783	0.000600024	0.0288806	down	0.711562	0.374793	1.16534	0.764109	0.92597	0.077789	0	0.275504	0.141336	0.041342
XM_018063853.1	gene-FDXR	FDXR	FDXR	transcript	0.766574	0	-23.593	6.47988e-15	2.93049e-12	down	0	0	3.8287	0	0.004171	0	0	0	0	0
XM_018044354.1	gene-GAK	GAK	GAK	transcript	0.757357	0	-24.7462	2.92419e-16	3.09646e-13	down	3.78679	0	0	0	0	0	0	0	0	0
XM_018063458.1	gene-BAZ2B	BAZ2B	BAZ2B	transcript	0.755747	0	-25.9982	8.6424e-18	2.58768e-14	down	0	0	0	1.76597	2.01277	0	0	0	0	0
XM_005687439.3	gene-LCP1	LCP1	LCP1	transcript	0.751591	0.0014542	-9.01462	2.87359e-05	0.00172318	down	0.00899	3.73532	0.005187	0.00182	0.006641	0	0	0	0.007271	0
XM_018064495.1	gene-PELP1	PELP1	PELP1	transcript	0.744425	0	-24.4702	6.21413e-16	5.50591e-13	down	0	1.15434	0	0	2.56779	0	0	0	0	0
Novel_011100	XLOC_122054	.	--	transcript	0.742249	0	-25.1673	9.11165e-17	1.29701e-13	down	0	0	2.08107	0	1.63017	0	0	0	0	0
XM_018048483.1	gene-TIAM1	TIAM1	TIAM1	transcript	0.737901	0.103083	-2.79733	0.00104926	0.0473536	down	1.9681	0.047138	0.543772	1.03483	0.095668	0.159127	0.148401	0.033793	0.103538	0.070554
Novel_018191	XLOC_191207	.	--	transcript	0.736295	2e-07	-8.08523	0.00017377	0.00949565	down	0	0	1.42496	1.0052	1.25132	0	0	0	1e-06	0
XM_005682632.3	gene-RAPGEF6	RAPGEF6	RAPGEF6	transcript	0.735876	0	-25.7876	1.58159e-17	3.61398e-14	down	0	2.86371	0	0	0.815665	0	0	0	0	0
XM_013970458.2	gene-KLHL12	KLHL12	KLHL12	transcript	0.73369	0	-10.0441	4.10923e-05	0.0024174	down	0	1.97798	0	1.12123	0.569242	0	0	0	0	0
XM_018046698.1	gene-WDR86	WDR86	WDR86	transcript	0.712332	0	-9.13184	1.28597e-05	0.000787464	down	0.076435	2.73341	0	0.706156	0.045655	0	0	0	0	0
XM_013971381.1	gene-BSPH1	BSPH1	BSPH1	transcript	0.697695	0	-21.2873	2.12623e-12	1.87434e-10	down	0	3.48848	0	0	0	0	0	0	0	0
XM_018039834.1	gene-STK25	STK25	STK25	transcript	0.690611	0.0356268	-4.11478	5.68305e-08	3.74689e-06	down	0.826978	0.531382	0.459674	0.807771	0.827249	7.1e-05	0.000974	0.001508	0.125759	0.049822
XM_018046745.1	gene-LOC108635821	LOC108635821	LOC108635821	transcript	0.688837	0	-22.8184	4.81639e-14	1.1521e-11	down	0	2.38429	1.0599	0	0	0	0	0	0	0
XR_001918296.1	gene-TMCO6	TMCO6	TMCO6	transcript	0.687745	0	-23.3521	1.21692e-14	4.43977e-12	down	0	0	0	1.68722	1.75151	0	0	0	0	0
XM_018047529.1	gene-DLX6	DLX6	DLX6	transcript	0.683583	0	-23.7152	4.69766e-15	2.39053e-12	down	0	3.41791	0	0	0	0	0	0	0	0
XM_005685299.3	gene-DMGDH	DMGDH	DMGDH	transcript	0.664954	2.08869	1.70061	0.000793797	0.0370191	up	0.565889	0.295811	1.28889	0.632482	0.541695	2.48466	1.59241	3.59248	0.579792	2.19409
Novel_004673	XLOC_050842	.	--	transcript	0.662404	0	-23.3582	1.19395e-14	4.37435e-12	down	0	1.05953	0	2.25249	0	0	0	0	0	0
XM_018043129.1	gene-LOC102180829	LOC102180829	LOC102180829	transcript	0.662387	0	-23.6531	5.53278e-15	2.66898e-12	down	0	3.27511	0.036825	0	0	0	0	0	0	0
XM_018060327.1	gene-MFN2	MFN2	MFN2	transcript	0.661141	0.0058532	-6.5688	1.33535e-05	0.000816546	down	0.002669	0.204852	0.013713	3.08112	0.003347	0.002724	0.007056	0.002282	0.00854	0.008664
XM_018044136.1	gene-THOC2	THOC2	THOC2	transcript	0.659594	0	-10.9729	7.25764e-08	4.77777e-06	down	0	1.06455	1.54503	0.683196	0.005195	0	0	0	0	0
XM_018049410.1	gene-ATP8A1	ATP8A1	ATP8A1	transcript	0.651024	0	-25.4861	3.72337e-17	6.21739e-14	down	0	0	0	1.1562	2.09892	0	0	0	0	0
XM_018045995.1	gene-PDE4DIP	PDE4DIP	PDE4DIP	transcript	0.649052	0	-25.6567	2.29655e-17	4.33503e-14	down	0	3.24526	0	0	0	0	0	0	0	0
XM_018063447.1	gene-BAZ2B	BAZ2B	BAZ2B	transcript	0.648495	0	-25.9767	9.19812e-18	2.66227e-14	down	0	0	0	1.45518	1.78729	0	0	0	0	0
XR_001918990.1	gene-MLLT10	MLLT10	MLLT10	transcript	0.645361	0.292003	-1.15607	7.34767e-07	4.74353e-05	down	0.730488	0.692561	0.558336	0.75082	0.494599	0.339038	0.288763	0.218805	0.335068	0.27834
XM_018060766.1	gene-RCOR3	RCOR3	RCOR3	transcript	0.640923	4.22376	2.70043	5.71228e-08	3.7633e-06	up	0.571005	0.530989	0.865887	0.417069	0.819666	1.04505	1.76963	3.9243	7.76574	6.6141
XM_018054437.1	gene-PPP1R14D	PPP1R14D	PPP1R14D	transcript	0.635618	0	-22.1916	2.34035e-13	3.52192e-11	down	3.17809	0	0	0	0	0	0	0	0	0
XM_018053656.1	gene-CILP	CILP	CILP	transcript	0.62061	0	-24.5292	5.29037e-16	4.93945e-13	down	0	3.10305	0	0	0	0	0	0	0	0
XM_018062131.1	gene-FHOD1	FHOD1	FHOD1	transcript	0.620573	0	-9.63912	6.74334e-05	0.00388026	down	0.919263	0	1.23669	0.946913	0	0	0	0	0	0
XM_018059785.1	gene-FN1	FN1	FN1	transcript	0.615142	0.115935	-2.41185	0.000127901	0.00711911	down	0.130448	1.02315	0.995542	0.107916	0.81866	0.091728	0.129233	0.14187	0.115163	0.101681
XM_005682294.3	gene-LOC102183952	LOC102183952	LOC102183952	transcript	0.612704	0	-8.68754	1.32328e-06	8.46735e-05	down	0.730286	0.339745	1.67863	0	0.314866	0	0	0	0	0
XM_018055762.1	gene-SCAI	SCAI	SCAI	transcript	0.599031	0	-9.03573	0.000262704	0.0138247	down	0.399916	0	2.12284	0.472399	0	0	0	0	0	0
XM_018040427.1	gene-ABCA3	ABCA3	ABCA3	transcript	0.588006	0	-25.0429	1.28856e-16	1.72134e-13	down	0	0	0	2.94003	0	0	0	0	0	0
Novel_005017	XLOC_053701	.	--	transcript	0.585996	0	-26.0083	8.39731e-18	2.58768e-14	down	0	0	2.61069	0	0.319285	0	0	0	0	0
Novel_016659	XLOC_177139	.	--	transcript	0.578322	0.020299	-4.71181	0.00106816	0.0481315	down	2.78849	0.030965	0.019603	0.013613	0.038938	0.023169	0.011028	0.044116	0	0.023182
XM_018062256.1	gene-ZNF507	ZNF507	ZNF507	transcript	0.573182	0.0055048	-6.58121	3.03576e-06	0.000191987	down	1.3629	0.001269	0.474649	0.712923	0.314165	0	0	0.01062	0.016904	0
Novel_001333	XLOC_015775	.	--	transcript	0.57301	0.250036	-1.19424	0.000355926	0.0181583	down	0.65915	0.760303	0.622972	0.309213	0.513412	0.279661	0.19823	0.241853	0.211667	0.318771
Novel_018188	XLOC_191207	.	--	transcript	0.570376	1.26615	1.13737	1.77572e-05	0.00107975	up	0.924376	0.527937	0.434742	0.442627	0.522198	0.918521	1.16452	1.38434	1.30381	1.55957
XM_018048105.1	gene-DGKA	DGKA	DGKA	transcript	0.56851	0.03837	-3.8509	5.63182e-05	0.00326664	down	0.524097	0.934536	0.666491	0.003038	0.714386	0.044148	0.021866	0.006821	0.029673	0.089342
Novel_023608	XLOC_248066	.	--	transcript	0.563982	0	-9.00239	5.83407e-07	3.76918e-05	down	0	0.491882	0.167174	1.01696	1.14389	0	0	0	0	0
XM_013965328.2	gene-KIF3A	KIF3A	KIF3A	transcript	0.554482	0	-24.5348	5.21287e-16	4.91999e-13	down	0	0	2.77241	0	0	0	0	0	0	0
XR_001917886.1	gene-LOC102186356	LOC102186356	LOC102186356	transcript	0.551978	0.0044428	-5.95322	0.000272415	0.0142838	down	0	1.52882	0	0.526601	0.704474	9.7e-05	0	0.000244	0.007663	0.01421
XM_018060214.1	gene-ENAH	ENAH	ENAH	transcript	0.550257	0.0001208	-9.44556	1.91537e-06	0.000121752	down	0.000259	0.759867	1.99108	7.5e-05	0	0	0.000191	0.000325	0	8.8e-05
XM_018059810.1	gene-FN1	FN1	FN1	transcript	0.548061	0.110435	-2.30838	0.000304813	0.0158581	down	0.101318	0.834017	0.920102	0.101253	0.783617	0.088893	0.120801	0.13644	0.111491	0.094552
Novel_009168	XLOC_101020	.	--	transcript	0.546494	0	-22.2728	1.91071e-13	3.04979e-11	down	2.73247	0	0	0	0	0	0	0	0	0
XM_018050469.1	gene-SBNO2	SBNO2	SBNO2	transcript	0.544481	0	-9.86567	5.03072e-05	0.00292777	down	1.45474	0.700938	0.566725	0	0	0	0	0	0	0
XM_018046612.1	gene-P3H2	P3H2	P3H2	transcript	0.535991	0	-23.2223	1.70393e-14	5.73465e-12	down	0	0	0	0	2.67996	0	0	0	0	0
XM_018061500.1	gene-TRPC3	TRPC3	TRPC3	transcript	0.535584	0	-24.1197	1.60092e-15	1.08856e-12	down	0	2.67792	0	0	0	0	0	0	0	0
Novel_012214	XLOC_135163	.	--	transcript	0.535057	0.0135158	-5.0978	6.0359e-09	4.0192e-07	down	0.358255	0.406378	0.885204	0.666168	0.359279	0.002365	0.061762	0.003452	0	0
Novel_011095	XLOC_122028	.	--	transcript	0.529704	0.006502	-6.28621	6.04391e-11	4.10641e-09	down	0.584441	0.850377	0.577571	0.593137	0.042994	0	0.019273	0.003462	0.009775	0
Novel_011110	XLOC_122254	.	--	transcript	0.526893	0.0350056	-3.90726	4.15833e-05	0.00244298	down	0.132208	0.918454	0.448205	0.436425	0.699175	0.003774	0.007706	0.104506	0.059042	0
XM_018039219.1	gene-SIRT5	SIRT5	SIRT5	transcript	0.526688	0	-22.8144	4.86569e-14	1.15987e-11	down	0	0	0	2.63344	0	0	0	0	0	0
XM_018055365.1	gene-IMMT	IMMT	IMMT	transcript	0.520983	0	-23.6671	5.33303e-15	2.60153e-12	down	0	0	0	1.65234	0.952575	0	0	0	0	0
XM_005697008.3	gene-MEP1B	MEP1B	MEP1B	transcript	0.519222	0.0449862	-3.61931	0.000576196	0.0278573	down	0.180197	2.16807	0.093946	0.037641	0.116256	0.047547	0.069986	0.042087	0.044392	0.020919
XM_018047219.1	gene-NRCAM	NRCAM	NRCAM	transcript	0.51396	0	-25.5409	3.18883e-17	5.4292e-14	down	0	2.5698	0	0	0	0	0	0	0	0
XM_005693141.3	gene-BCAS3	BCAS3	BCAS3	transcript	0.512084	0.010185	-5.65094	0.00111517	0.0499644	down	0.000677	2.55163	0.001072	0.00053	0.006514	0	0.014635	0.021072	0.010948	0.00427
XM_005679497.3	gene-CNOT4	CNOT4	CNOT4	transcript	0.500532	0	-9.13296	0.000234584	0.0124888	down	0.379508	0	0	0.332068	1.79109	0	0	0	0	0
XM_018066072.1	gene-MARK3	MARK3	MARK3	transcript	0.498475	0	-23.0305	2.76588e-14	7.84928e-12	down	0	2.47546	0.016915	0	0	0	0	0	0	0
XM_013976716.2	gene-ARHGEF2	ARHGEF2	ARHGEF2	transcript	0.495316	2.42334	2.29495	0.000526601	0.0257183	up	0.665817	0.503105	0.199873	0.320221	0.787563	2.14741	3.63019	2.91487	0.151572	3.27266
XM_018041924.1	gene-HGSNAT	HGSNAT	HGSNAT	transcript	0.495022	0.182364	-1.47301	0.000646436	0.030858	down	0.652503	0.803854	0.226515	0.485617	0.306619	0.182755	0.163771	0.217009	0.22462	0.123664
XM_005675149.3	gene-ADIPOQ	ADIPOQ	ADIPOQ	transcript	0.490627	0	-23.2673	1.51374e-14	5.32145e-12	down	0	0	0	0	2.45314	0	0	0	0	0
Novel_002087	XLOC_024653	.	--	transcript	0.490352	0	-23.7414	4.3833e-15	2.26551e-12	down	0.585944	0	0	0	1.86582	0	0	0	0	0
XM_013976540.2	gene-KDM5C	KDM5C	KDM5C	transcript	0.488269	0	-9.88428	1.12913e-05	0.00069436	down	0.049087	0.011074	0.043128	0	2.33806	0	0	0	0	0
XM_018046874.1	gene-HIPK2	HIPK2	HIPK2	transcript	0.487995	0	-25.3523	5.41687e-17	8.76614e-14	down	0.854022	1.58596	0	0	0	0	0	0	0	0
Novel_002030	XLOC_024263	.	--	transcript	0.482396	0	-23.2392	1.63198e-14	5.58089e-12	down	0.005724	0	0	0	2.40626	0	0	0	0	0
XM_005680546.3	gene-C5H12orf73	C5H12orf73	C5H12orf73	transcript	0.481068	1.33797	1.43221	4.86741e-05	0.00283652	up	0.381645	0.499407	0.609999	0.420323	0.493966	0.940619	1.41477	1.4994	0.823802	2.01126
XM_018053016.1	gene-MCM9	MCM9	MCM9	transcript	0.480683	0.0059342	-5.9317	0.000168008	0.00919818	down	2.38409	0.002683	0.003557	0.004827	0.00826	0.003281	0.011549	0.003261	0.005767	0.005813
XM_013967692.2	gene-RBM11	RBM11	RBM11	transcript	0.475304	0.0273902	-4.01109	0.000840179	0.0388879	down	0.510737	0.966088	0.007789	0.012398	0.879508	0.022407	0.00633	0.015534	0.004074	0.088606
XM_018055975.1	gene-FNBP1	FNBP1	FNBP1	transcript	0.464706	0.0080332	-5.60013	9.23976e-06	0.00057103	down	0.001556	0.068231	0.87156	0.008903	1.37328	0.012049	0.012576	0.003519	0.003107	0.008915
XM_018047261.1	gene-RELN	RELN	RELN	transcript	0.46335	0.0146628	-4.8751	7.25897e-05	0.00416868	down	0.95596	0.002142	0.014239	0.014644	1.32977	0.018932	0.015596	0.009064	0.011533	0.018189
XM_018049668.1	gene-LIN54	LIN54	LIN54	transcript	0.461385	0	-9.4585	3.46574e-22	1.00311e-17	down	0.425051	0.247797	0.52698	0.518419	0.588676	0	0	0	0	0
XM_013965751.2	gene-LOC108633191	LOC108633191	LOC108633191	transcript	0.457276	0.0196896	-4.49035	3.07497e-11	2.10736e-09	down	0.729762	0.354751	0.043639	0.438137	0.72009	0.023784	0.011768	0.009825	0.037242	0.015829
XM_018044576.1	gene-CASK	CASK	CASK	transcript	0.453594	0	-25.0318	1.32895e-16	1.72984e-13	down	0	0.967908	0	1.30006	0	0	0	0	0	0
XM_018061991.1	gene-AKTIP	AKTIP	AKTIP	transcript	0.453256	0	-22.9473	3.46361e-14	9.1136e-12	down	0	0.653624	0	0	1.61265	0	0	0	0	0
Novel_008690	XLOC_095304	.	--	transcript	0.449595	0	-23.401	1.06906e-14	4.01849e-12	down	0	0	0	0	2.24797	0	0	0	0	0
XM_018055745.1	gene-DENND1A	DENND1A	DENND1A	transcript	0.448213	0.0111054	-5.11615	0.000602788	0.0289976	down	0	0.002305	0.298327	0.01108	1.92935	0.013765	0.012791	0.010872	0.009114	0.008985
XM_018050196.1	gene-LARS	LARS	LARS	transcript	0.444336	0.0008802	-7.48838	1.90315e-05	0.00115561	down	1.05545	1.16369	0.000554	0.001003	0.000978	0.001939	0	0	0.000592	0.00187
XM_018059559.1	gene-LOC102172084	LOC102172084	LOC102172084	transcript	0.439685	0	-10.4302	0.000568235	0.027503	down	1.16936	0.988171	0.040889	0	0	0	0	0	0	0
XM_018040716.1	gene-RNF216	RNF216	RNF216	transcript	0.438856	1.32296	1.58605	0.000316767	0.0163917	up	0.384798	0.405304	0.470584	0.400656	0.532937	1.31698	0.505612	2.12005	2.14554	0.526619
XM_018041355.1	gene-SGMS1	SGMS1	SGMS1	transcript	0.434557	0.0206398	-4.38042	0.000733886	0.0344827	down	0.017142	2.07521	0.043107	0.008764	0.028564	0.023012	0.023414	0.015472	0.015704	0.025597
XM_018050970.1	gene-CEP63	CEP63	CEP63	transcript	0.431607	0	-23.1796	1.90389e-14	6.18408e-12	down	0.332472	1.82556	0	0	0	0	0	0	0	0
XM_013963846.2	gene-SLC38A4	SLC38A4	SLC38A4	transcript	0.417316	0	-24.0552	1.90291e-15	1.26131e-12	down	0	2.06616	0	0.020422	0	0	0	0	0	0
Novel_007915	XLOC_085758	.	--	transcript	0.41705	0	-23.8761	3.06758e-15	1.76398e-12	down	0	0	2.08525	0	0	0	0	0	0	0
XM_005692255.2	gene-LOC102190903	LOC102190903	LOC102190903	transcript	0.415599	0	-21.197	2.6772e-12	2.26132e-10	down	0	2.078	0	0	0	0	0	0	0	0
XM_018041623.1	gene-GFRA1	GFRA1	GFRA1	transcript	0.415168	0	-24.8479	2.20891e-16	2.55735e-13	down	0	0	1.57844	0.497398	0	0	0	0	0	0
XM_018043308.1	gene-SNX19	SNX19	SNX19	transcript	0.413713	0	-23.018	2.85514e-14	8.02312e-12	down	2.06215	0	0.006413	0	0	0	0	0	0	0
XM_018057561.1	gene-ARFGAP1	ARFGAP1	ARFGAP1	transcript	0.410662	1.45615	1.82762	1.55263e-08	1.02914e-06	up	0.575811	0.28013	0.355185	0.301469	0.540716	1.02853	1.47625	1.84216	0.956765	1.97706
XM_018042860.1	gene-EHBP1L1	EHBP1L1	EHBP1L1	transcript	0.407221	0	-23.6042	6.29304e-15	2.92468e-12	down	0	2.0361	0	0	0	0	0	0	0	0
Novel_019544	XLOC_203685	.	--	transcript	0.404047	1.01876	1.32779	0.000522355	0.0255387	up	0.186224	0.336569	0.673572	0.374676	0.449192	0.910871	1.06699	0.518671	1.23105	1.3662
Novel_002303	XLOC_026459	.	--	transcript	0.403794	0	-8.15716	0.000751373	0.0352091	down	0.574443	0	0	0.769505	0.675024	0	0	0	0	0
XM_013974607.2	gene-EIF4G3	EIF4G3	EIF4G3	transcript	0.402428	0.00553	-6.01288	0.00012883	0.00716621	down	0.01186	0.053086	0	1.90535	0.041848	0.006001	0.00708	0.004068	0.010501	0
XM_018039428.1	gene-PRELID3A	PRELID3A	PRELID3A	transcript	0.399619	0.0018306	-7.18312	1.07742e-06	6.91455e-05	down	0.352387	0.545654	0.80537	0	0.294682	0	0.006268	0.002885	0	0
Novel_006230	XLOC_065979	.	--	transcript	0.397744	0	-7.18955	0.000227397	0.0121284	down	0.261095	0.63862	1.05505	0	0.033959	0	0	0	0	0
XM_018050336.1	gene-FAM13B	FAM13B	FAM13B	transcript	0.390811	1.66487	2.04728	0.000484893	0.0239771	up	0.228724	0.486886	0.235801	0.259733	0.742909	0.847472	2.4912	1.97402	2.73194	0.279734
XM_018043851.1	gene-PHKA1	PHKA1	PHKA1	transcript	0.387405	0	-23.7767	3.99285e-15	2.1136e-12	down	0	0	0	1.93702	0	0	0	0	0	0
XM_018050317.1	gene-MATR3	MATR3	MATR3	transcript	0.386844	7.16847	4.21057	1.00069e-09	6.67877e-08	up	0.352088	0.223603	0.592338	0.383031	0.383161	7.61157	0.28985	5.50824	17.2895	5.14324
XR_001297541.1	gene-PIGA	PIGA	PIGA	transcript	0.385831	0.141519	-1.43574	0.00105095	0.0474054	down	0.354841	0.363503	0.150265	0.436699	0.623845	0.153202	0.181305	0.10136	0.124405	0.147325
XM_018038365.1	gene-SRGAP3	SRGAP3	SRGAP3	transcript	0.384869	0	-24.7417	2.96019e-16	3.09682e-13	down	0	0	0.006151	0	1.9182	0	0	0	0	0
Novel_021583	XLOC_220785	.	--	transcript	0.383981	0	-8.94186	0.000230967	0.0123037	down	0	0.759241	0.5581	0	0.602562	0	0	0	0	0
XM_018053466.1	gene-UNC93A	UNC93A	UNC93A	transcript	0.383494	0	-22.9784	3.19697e-14	8.5943e-12	down	0	1.91747	0	0	0	0	0	0	0	0
Novel_016637	XLOC_177066	.	--	transcript	0.382319	0.0023662	-6.75644	2.20633e-07	1.44043e-05	down	0.813386	0.029709	0.451017	0.000952	0.616533	0.002318	0.001542	0.003225	0	0.004746
XM_018055024.1	gene-TET3	TET3	TET3	transcript	0.378842	0.0003584	-8.66344	2.49303e-07	1.62517e-05	down	0	0.547395	0.639303	0.689116	0.018395	0.001501	0	0	0.000291	0
XM_005685490.3	gene-RAD51	RAD51	RAD51	transcript	0.377128	0.0039264	-6.17251	0.00097235	0.0443203	down	0.059628	1.81354	0.004899	0.007569	0	0.013763	0	0.001547	0	0.004322
Novel_012544	XLOC_139290	.	--	transcript	0.376191	0	-8.09622	0.00107743	0.0484737	down	0	0.456852	0.210431	0	1.21367	0	0	0	0	0
XM_018066710.1	gene-PBRM1	PBRM1	PBRM1	transcript	0.375461	0.003625	-6.28236	8.36382e-05	0.00477474	down	0.167812	0	0.805554	0.871769	0.032171	0.017447	0	0.000227	0	0.000451
XM_018063465.1	gene-BAZ2B	BAZ2B	BAZ2B	transcript	0.371735	0	-24.704	3.27424e-16	3.3138e-13	down	0	0.604247	1.25443	0	0	0	0	0	0	0
XM_018059006.1	gene-NCAPD3	NCAPD3	NCAPD3	transcript	0.370723	0.0261888	-3.73784	1.61404e-05	0.000982119	down	0.689511	0.124294	0.068499	0.070548	0.900765	0.027969	0.033684	0.020726	0.046435	0.00213
XM_018066715.1	gene-PBRM1	PBRM1	PBRM1	transcript	0.36946	0.0117808	-4.82782	0.000827567	0.0383428	down	0	0.032923	0.854482	0.834819	0.125075	0.004486	0.046063	0.005937	0	0.002418
XM_005679498.3	gene-CNOT4	CNOT4	CNOT4	transcript	0.36785	0	-8.69055	0.000394599	0.0198398	down	0.370223	0	0	0.343246	1.12578	0	0	0	0	0
XM_018043856.1	gene-RLIM	RLIM	RLIM	transcript	0.367382	0	-24.5221	5.39638e-16	4.98482e-13	down	0	0	0	0.524969	1.31194	0	0	0	0	0		卵巢的生卵功能有月周期性变化，一般分为三个阶段，即卵泡期、排卵期和黄体期。 1. 卵泡期:是卵泡发育并成熟的阶段。原始卵泡在发育过程中，历经初级卵泡、次级卵泡的不同发育阶段，最终成为成熟卵泡。 2. 排卵:成熟卵泡在LH分泌高峰的作用下，向卵巢表面移动，卵泡壁破裂，出现排卵孔，卵细胞与透明带、放射冠及卵液排出，此过程称为排卵。排出的卵细胞被输卵管伞捕捉送入输卵管中。 3. 黄体期:排卵后进入黄体期。残余的卵泡壁内陷，血液进入卵泡腔，凝固形成血体。随着血液被吸收，颗粒细胞与内膜细胞增殖、黄体化，形成外观为黄色的黄体。若卵子受精成功，胚胎分泌hCG，使黄体继续发育为妊娠黄体。
XM_018066244.1	gene-PPIP5K1	PPIP5K1	PPIP5K1	transcript	0.366839	0	-9.54555	9.86752e-05	0.00560004	down	1.02517	0.570001	0.239017	0	0	0	0	0	0	0
Novel_011125	XLOC_122336	.	--	transcript	0.366576	0	-24.0102	2.14604e-15	1.37017e-12	down	0	1.83288	0	0	0	0	0	0	0	0
Novel_023723	XLOC_249028	.	--	transcript	0.366436	0	-22.7973	5.08348e-14	1.19298e-11	down	0	0	0	0	1.83218	0	0	0	0	0
XM_018057926.1	gene-DBNDD2	DBNDD2	DBNDD2	transcript	0.365294	0.0886828	-2.01785	0.000167832	0.00919431	down	0.54337	0.53263	0.194121	0.396544	0.159805	0.108387	0.127456	0.089111	0.077967	0.040493
Novel_020887	XLOC_214969	.	--	transcript	0.363852	0	-9.17531	0.000193375	0.0104486	down	0.809066	0.160441	0	0	0.849755	0	0	0	0	0
XM_005676200.3	gene-ACMSD	ACMSD	ACMSD	transcript	0.361697	0	-22.3749	1.47971e-13	2.51437e-11	down	0	1.80848	0	0	0	0	0	0	0	0
XR_001918993.1	gene-MLLT10	MLLT10	MLLT10	transcript	0.359098	0.100763	-1.80118	0.0010384	0.0469365	down	0.418029	0.25334	0.381381	0.305769	0.436973	0.070788	0.178083	0.129073	0.010222	0.11565
XM_018057638.1	gene-NSFL1C	NSFL1C	NSFL1C	transcript	0.358523	0.0237388	-3.83446	0.00101459	0.0460043	down	0.004314	1.4095	0.276854	0.048539	0.053409	0.01041	0.023273	0.029815	0.029946	0.02525
XM_018046339.1	gene-KIRREL	KIRREL	KIRREL	transcript	0.355027	0.006003	-5.57578	1.28478e-05	0.000787287	down	0.138179	0.003696	0.021723	0.04438	1.56716	0.000998	0.00249	0.017233	0.001927	0.007367
XM_018063925.1	gene-ABCA6	ABCA6	ABCA6	transcript	0.354472	0.0178028	-4.38576	0.000109401	0.00613654	down	0.054898	1.34261	0.108854	0.201944	0.064054	0.005284	0.015848	0	0.041423	0.026459
Novel_007732	XLOC_083799	.	--	transcript	0.352426	0.0002584	-6.79842	3.26926e-05	0.00194567	down	0	0.450498	0.642188	0.000581	0.668861	0.000226	0	0.001027	0	3.9e-05
XM_018048495.1	gene-LOC108636060	LOC108636060	LOC108636060	transcript	0.34907	0	-22.027	3.52122e-13	4.77736e-11	down	0	1.74535	0	0	0	0	0	0	0	0
Novel_003652	XLOC_041379	.	--	transcript	0.348631	0	-24.0498	1.93062e-15	1.26998e-12	down	0	0	1.74315	0	0	0	0	0	0	0
XM_018042438.1	gene-TARBP1	TARBP1	TARBP1	transcript	0.344965	0	-23.8928	2.93405e-15	1.71814e-12	down	0.822373	0	0	0.90245	0	0	0	0	0	0
XM_018063485.1	gene-BAZ2B	BAZ2B	BAZ2B	transcript	0.344193	0.0111634	-4.82679	6.48843e-05	0.0037435	down	0.002028	0.478884	1.03181	0.154456	0.053789	0.001794	0.003659	0.001478	0.002373	0.046513
XM_018058490.1	gene-SP140	SP140	SP140	transcript	0.341332	0	-22.8222	4.73887e-14	1.143e-11	down	0	0	0	1.70666	0	0	0	0	0	0
XM_013973851.2	gene-C23H6orf89	C23H6orf89	C23H6orf89	transcript	0.33845	0.079806	-2.02567	0.000365546	0.0185727	down	0.191408	0.15632	0.63039	0.47389	0.240242	0.058019	0.035448	0.17244	0.039521	0.093602
XM_018040882.1	gene-GTF2IRD1	GTF2IRD1	GTF2IRD1	transcript	0.3383	0	-8.56124	0.00044539	0.022188	down	0	0.91176	0.402084	0.377655	0	0	0	0	0	0
XM_018045468.1	gene-FAM162A	FAM162A	FAM162A	transcript	0.336863	0.04703	-2.70507	0.00108883	0.0488854	down	0.389785	0.532475	0.028565	0.30499	0.428501	0.012071	0.019629	0.072798	0.006518	0.124134
Novel_013124	XLOC_145629	.	--	transcript	0.33398	0	-8.95577	0.000276933	0.014512	down	0.535443	0.937031	0.197426	0	0	0	0	0	0	0
XM_005678434.3	gene-OSBPL9	OSBPL9	OSBPL9	transcript	0.331807	1.44222	2.05634	0.000460102	0.0228423	up	0.272493	0.516012	0.060042	0.193415	0.617071	0.489641	1.61912	1.34159	1.97915	1.78159
Novel_003319	XLOC_036774	.	--	transcript	0.330434	0.009204	-5.01272	6.60055e-06	0.000410553	down	0.460768	0.001075	0.910975	0.147866	0.131486	0.00434	0.008875	0.000564	0.006357	0.025884
XM_018064234.1	gene-PPIG	PPIG	PPIG	transcript	0.329741	0.0025662	-6.58535	0.000148579	0.00820169	down	0.013497	0.24052	0.614877	0	0.77981	9e-06	0	0	0	0.012822
XM_018044662.1	gene-FGFRL1	FGFRL1	FGFRL1	transcript	0.328855	0	-22.8027	5.01385e-14	1.18626e-11	down	0	0	1.24147	0.402803	0	0	0	0	0	0
XM_005688773.3	gene-ZNF7	ZNF7	ZNF7	transcript	0.327866	1.08315	1.74299	0.00104369	0.0471269	up	0.209656	0.360321	0.437013	0.227295	0.405045	2.04899	0.3145	0.895793	1.66777	0.488716
XM_018060647.1	gene-ABI2	ABI2	ABI2	transcript	0.327401	0.0007966	-8.34558	3.07858e-05	0.00183596	down	0.005151	1.30675	0.118484	0.206624	0	0	0	0	0.003983	0
XM_018062067.1	gene-GINS3	GINS3	GINS3	transcript	0.327362	0	-22.8377	4.58467e-14	1.12001e-11	down	0	1.63681	0	0	0	0	0	0	0	0
XM_013977053.2	gene-TPM3	TPM3	TPM3	transcript	0.325633	0	-21.8866	4.98147e-13	6.16846e-11	down	0	1.62817	0	0	0	0	0	0	0	0
Novel_014082	XLOC_155379	.	--	transcript	0.324252	0	-23.3651	1.17648e-14	4.3286e-12	down	0	0	1.15106	0	0.470196	0	0	0	0	0
XR_001917234.1	gene-ATXN2L	ATXN2L	ATXN2L	transcript	0.321579	0	-23.5978	6.39985e-15	2.92477e-12	down	0	0	0	1.6079	0	0	0	0	0	0
XM_018039188.1	gene-FGD2	FGD2	FGD2	transcript	0.317964	0	-22.8701	4.22031e-14	1.06191e-11	down	0	0.429905	0	0	1.15991	0	0	0	0	0
XM_018039375.1	gene-KDSR	KDSR	KDSR	transcript	0.313491	0	-23.7994	3.75937e-15	2.0298e-12	down	0.341947	0	0	1.22551	0	0	0	0	0	0
XM_005685180.3	gene-PARP6	PARP6	PARP6	transcript	0.311203	0	-23.1363	2.12143e-14	6.65003e-12	down	0	0	0	1.55602	0	0	0	0	0	0
XM_018050860.1	gene-SIRT6	SIRT6	SIRT6	transcript	0.310102	0	-22.0415	3.39734e-13	4.62374e-11	down	1.55051	0	0	0	0	0	0	0	0	0
XM_018040732.1	gene-ABCC1	ABCC1	ABCC1	transcript	0.308634	0.000661	-6.84023	0.000323377	0.016684	down	0.00121	0.007921	0	0	1.53404	0.000975	0.000505	0.000766	0.000511	0.000548
Novel_019715	XLOC_205473	.	--	transcript	0.308237	0.0049528	-5.96896	4.21566e-05	0.00247331	down	1.07695	0.352506	0.021513	0.067463	0.022759	0.004747	0	0	0.020017	0
XM_018041874.1	gene-VDAC3	VDAC3	VDAC3	transcript	0.307978	0.03303	-3.02746	0.000618072	0.0296507	down	0.001484	0.480317	0.341754	0.244585	0.471748	0.036442	0.010136	0.051786	0.059853	0.006933
XM_018038403.1	gene-LRRC2	LRRC2	LRRC2	transcript	0.306727	0	-22.4746	1.13376e-13	2.13085e-11	down	0	1.53364	0	0	0	0	0	0	0	0
Novel_001638	XLOC_019568	.	--	transcript	0.305789	0	-24.2461	1.13992e-15	8.31768e-13	down	0	0	0.934245	0.594699	0	0	0	0	0	0
XM_018066709.1	gene-PBRM1	PBRM1	PBRM1	transcript	0.305425	0	-24.3704	8.14814e-16	6.49093e-13	down	0	0	0.733306	0.793821	0	0	0	0	0	0
XM_018065297.1	gene-MAPT	MAPT	MAPT	transcript	0.304832	0	-23.7566	4.21033e-15	2.20233e-12	down	0	0	0	1.22498	0.299184	0	0	0	0	0
XM_018050478.1	gene-ARHGAP45	ARHGAP45	ARHGAP45	transcript	0.304654	0.0048794	-5.5875	1.45314e-05	0.00088608	down	0.508774	0.513792	0.001023	0.477987	0.021696	0.006265	0	0.010552	0	0.00758
Novel_003055	XLOC_034414	.	--	transcript	0.304024	0.0014286	-7.21131	1.58419e-07	1.0366e-05	down	0.365228	0.517592	0.199559	0.431707	0.006035	0	0.007143	0	0	0
Novel_004744	XLOC_051176	.	--	transcript	0.303252	0	-22.4658	1.17731e-13	2.18902e-11	down	1.51626	0	0	0	0	0	0	0	0	0
XM_013973917.2	gene-MLIP	MLIP	MLIP	transcript	0.302312	0	-22.4298	1.27011e-13	2.27862e-11	down	0	1.51156	0	0	0	0	0	0	0	0
XM_018065871.1	gene-TEX22	TEX22	TEX22	transcript	0.30133	0	-8.5778	0.000500182	0.0246488	down	0.142129	0	0.60152	0.763003	0	0	0	0	0	0
XM_018052662.1	gene-COL27A1	COL27A1	COL27A1	transcript	0.296878	0	-9.57773	8.30694e-05	0.0047454	down	0	0.468913	0.774217	0.241259	0	0	0	0	0	0
XM_018061136.1	gene-PXN	PXN	PXN	transcript	0.294304	0.0157506	-4.10309	3.67477e-05	0.0021736	down	0.327729	0.342521	0.256815	0.516267	0.02819	0.021674	0.020141	0.036938	0	0
XM_018057765.1	gene-CEP250	CEP250	CEP250	transcript	0.294035	0	-24.2066	1.26787e-15	9.02378e-13	down	0	0	1.46897	0	0.001204	0	0	0	0	0
XM_005697139.3	gene-VAPA	VAPA	VAPA	transcript	0.291796	0.0217468	-3.73759	0.000372397	0.0188546	down	0.506886	0.858486	0.018166	0.021216	0.054228	0.005375	0.017221	0.022085	0.03323	0.030823
Novel_016760	XLOC_177620	.	--	transcript	0.291795	0	-24.721	3.1324e-16	3.23797e-13	down	0	0	0	0.663123	0.79585	0	0	0	0	0
XM_013969392.2	gene-PDGFD	PDGFD	PDGFD	transcript	0.291128	0	-22.6279	7.81789e-14	1.64367e-11	down	0	1.45564	0	0	0	0	0	0	0	0
XM_018043255.1	gene-CTTN	CTTN	CTTN	transcript	0.289294	0	-22.9396	3.53247e-14	9.25807e-12	down	0	0.573305	0	0.873167	0	0	0	0	0	0
XM_013969267.2	gene-SYBU	SYBU	SYBU	transcript	0.288739	0	-22.9704	3.2631e-14	8.7181e-12	down	0	0.461398	0.982296	0	0	0	0	0	0	0
XM_018042346.1	gene-CCSER2	CCSER2	CCSER2	transcript	0.288259	0	-23.489	8.45083e-15	3.44504e-12	down	0	0	0	1.44129	0	0	0	0	0	0
Novel_016037	XLOC_173637	.	--	transcript	0.287694	0	-8.48331	0.000482386	0.0238803	down	0	0.327617	0.329831	0.781022	0	0	0	0	0	0
XM_018048700.1	gene-CACNA1C	CACNA1C	CACNA1C	transcript	0.286824	0	-24.345	8.72661e-16	6.82649e-13	down	0	0.268419	1.1657	0	0	0	0	0	0	0
Novel_015477	XLOC_169606	.	--	transcript	0.286799	0.0720426	-1.97538	0.000704888	0.0333004	down	0.133099	0.088674	0.486117	0.50716	0.218945	0.036316	0.097003	0.100203	0.098448	0.028243
XM_005694464.3	gene-C19H17orf80	C19H17orf80	C19H17orf80	transcript	0.286655	0.768951	1.41576	5.57997e-06	0.000348321	up	0.49536	0.212673	0.263612	0.232402	0.229227	0.692764	0.542671	0.771336	0.89484	0.943143
Novel_002431	XLOC_028339	.	--	transcript	0.285274	0	-23.2808	1.46494e-14	5.19194e-12	down	1.42637	0	0	0	0	0	0	0	0	0
XM_018063553.1	gene-LOC102168948	LOC102168948	LOC102168948	transcript	0.284503	0	-24.3223	9.2789e-16	7.13696e-13	down	0	0.262981	0	0	1.15954	0	0	0	0	0
Novel_014154	XLOC_155933	.	--	transcript	0.281164	0	-23.1159	2.23914e-14	6.79814e-12	down	0	0	1.40582	0	0	0	0	0	0	0
XM_018043000.1	gene-HPS5	HPS5	HPS5	transcript	0.280315	0	-9.05382	0.000191855	0.01039	down	0	0.591676	0.544733	0.265168	0	0	0	0	0	0
Novel_006274	XLOC_066481	.	--	transcript	0.27949	0	-22.3338	1.64017e-13	2.73881e-11	down	0	0	0	1.33477	0.062677	0	0	0	0	0
XM_018042859.1	gene-EHBP1L1	EHBP1L1	EHBP1L1	transcript	0.27932	0	-23.1253	2.19092e-14	6.67508e-12	down	0	1.07844	0.318161	0	0	0	0	0	0	0
XM_018047618.1	gene-LUM	LUM	LUM	transcript	0.278783	0	-22.4503	1.22406e-13	2.25661e-11	down	0	1.39392	0	0	0	0	0	0	0	0
XM_018057506.1	gene-RTEL1	RTEL1	RTEL1	transcript	0.276423	0	-8.84451	0.000311707	0.0161684	down	0.162898	0.752852	0	0.466363	0	0	0	0	0	0
Novel_006193	XLOC_065792	.	--	transcript	0.275527	0	-9.39366	0.00045383	0.0225567	down	0	0.003384	0.604989	0	0.769261	0	0	0	0	0
XM_018040991.1	gene-C25H16orf59	C25H16orf59	C25H16orf59	transcript	0.274599	0	-7.30868	0.000226289	0.0120768	down	0.504624	0.352225	0	0.516144	0	0	0	0	0	0
Novel_016718	XLOC_177462	.	--	transcript	0.274341	0	-22.4304	1.26874e-13	2.27862e-11	down	0	1.37171	0	0	0	0	0	0	0	0
XM_018041594.1	gene-KIF20B	KIF20B	KIF20B	transcript	0.271636	0.0056316	-5.42076	8.51188e-08	5.59921e-06	down	0.01556	0.520792	0.325081	0.475883	0.020864	0.004864	0.002571	0.002986	0.009512	0.008225
XM_018064900.1	gene-SAMD14	SAMD14	SAMD14	transcript	0.268721	0.0022452	-6.25553	0.000533282	0.0260143	down	0.288578	0.928332	0.121717	0	0.004976	0	0	0	0.00212	0.009106
Novel_017204	XLOC_180707	.	--	transcript	0.267032	0.0006084	-7.79054	0.000367427	0.0186464	down	0.232167	0.894734	0	0.208258	0	0	0.003042	0	0	0
XM_018056279.1	gene-RNASEH2B	RNASEH2B	RNASEH2B	transcript	0.265977	1.34107	2.37108	0.000548114	0.0266779	up	0.262736	0.220127	0.265734	0.220081	0.361208	2.83061	0.464082	0.486796	0.317281	2.60659
XM_013964130.2	gene-ABCC5	ABCC5	ABCC5	transcript	0.26489	0.0025356	-6.47055	0.000794591	0.0370344	down	0	1.32213	0.000891	0.001425	0	0.002282	0.002403	0.001377	0.000942	0.005674
XM_018066610.1	gene-ASPG	ASPG	ASPG	transcript	0.263389	0	-22.4341	1.27429e-13	2.2814e-11	down	0	1.31694	0	0	0	0	0	0	0	0
Novel_013751	XLOC_151796	.	--	transcript	0.257966	0	-23.0409	2.72378e-14	7.80555e-12	down	0.577641	0	0.712189	0	0	0	0	0	0	0
XM_018054838.1	gene-ADRA2B	ADRA2B	ADRA2B	transcript	0.255951	0	-22.93	3.62087e-14	9.44156e-12	down	0.245441	0	0	1.03432	0	0	0	0	0	0
XM_005679119.3	gene-RINT1	RINT1	RINT1	transcript	0.255563	0.527085	1.04918	0.000714193	0.0336667	up	0.252593	0.137361	0.28496	0.36113	0.24177	0.549142	0.512961	0.345893	0.515184	0.712247
XM_018052680.1	gene-TNC	TNC	TNC	transcript	0.25401	0	-24.0141	2.11981e-15	1.36611e-12	down	0	1.25073	0	0	0.019321	0	0	0	0	0
XM_018067235.1	gene-TXNRD3	TXNRD3	TXNRD3	transcript	0.25333	0	-23.4654	9.05409e-15	3.60631e-12	down	0	0.668643	0	0.598005	0	0	0	0	0	0
Novel_015219	XLOC_166306	.	--	transcript	0.252447	0	-8.96319	0.000251656	0.013316	down	0.740035	0.367993	0	0.154207	0	0	0	0	0	0
Novel_007150	XLOC_076957	.	--	transcript	0.252397	0	-22.8679	4.24367e-14	1.06191e-11	down	0	0	1.24634	0	0.015649	0	0	0	0	0
Novel_009976	XLOC_110339	.	--	transcript	0.249341	0	-8.3582	0.000577577	0.0279021	down	0.646682	0.268468	0.331556	0	0	0	0	0	0	0
XM_018064435.1	gene-ATP2A3	ATP2A3	ATP2A3	transcript	0.246014	0	-23.4277	9.99046e-15	3.89623e-12	down	0	0.712582	0	0.517487	0	0	0	0	0	0
XM_018043126.1	gene-LOC102180829	LOC102180829	LOC102180829	transcript	0.245358	0	-22.3922	1.41689e-13	2.44107e-11	down	0	1.13582	0	0.090977	0	0	0	0	0	0
Novel_017777	XLOC_187689	.	--	transcript	0.245112	0	-23.6709	5.27929e-15	2.60153e-12	down	0	0	1.22556	0	0	0	0	0	0	0
Novel_003264	XLOC_036292	.	--	transcript	0.244825	0	-23.4272	1.00063e-14	3.89623e-12	down	1.22412	0	0	0	0	0	0	0	0	0
Novel_007147	XLOC_076957	.	--	transcript	0.243518	0	-21.6347	9.25078e-13	9.8438e-11	down	0	0	0	1.21759	0	0	0	0	0	0
XR_001917575.1	gene-PRRG1	PRRG1	PRRG1	transcript	0.242152	0	-23.2271	1.68408e-14	5.73451e-12	down	1.21076	0	0	0	0	0	0	0	0	0
XM_013975774.2	gene-DLG2	DLG2	DLG2	transcript	0.241397	0	-23.6672	5.31664e-15	2.60153e-12	down	0	0	0.808398	0	0.398586	0	0	0	0	0
XM_018060651.1	gene-FAM20B	FAM20B	FAM20B	transcript	0.240903	0	-23.3699	1.16189e-14	4.31146e-12	down	0	0	1.20448	4e-05	0	0	0	0	0	0
Novel_016021	XLOC_173557	.	--	transcript	0.239461	0	-8.17394	0.00107502	0.0483903	down	0	0.060391	0	0.711298	0.425615	0	0	0	0	0
Novel_015534	XLOC_169841	.	--	transcript	0.238517	0	-24.1188	1.60468e-15	1.08856e-12	down	0	0	0	0.421981	0.770603	0	0	0	0	0
XM_018054805.1	gene-ANAPC1	ANAPC1	ANAPC1	transcript	0.238458	0	-22.7292	5.95573e-14	1.36449e-11	down	1.19229	0	0	0	0	0	0	0	0	0
Novel_020680	XLOC_213960	.	--	transcript	0.237729	0	-23.037	2.75096e-14	7.84928e-12	down	0	0	0	0	1.18865	0	0	0	0	0
Novel_011821	XLOC_130860	.	--	transcript	0.237568	0	-21.8541	5.28958e-13	6.45991e-11	down	0	0	0	0	1.18784	0	0	0	0	0
Novel_011738	XLOC_130441	.	--	transcript	0.236389	0	-22.5558	9.37762e-14	1.86759e-11	down	0	0	0	0	1.18195	0	0	0	0	0
XM_005697847.3	gene-ZKSCAN5	ZKSCAN5	ZKSCAN5	transcript	0.235496	0.0001814	-7.69249	0.000399902	0.0200832	down	0	0.106968	0.634363	0.436148	0	0	0	0	0	0.000907
XM_018048709.1	gene-BCL2L13	BCL2L13	BCL2L13	transcript	0.234487	0	-22.5057	1.0647e-13	2.04081e-11	down	0	0	0	0	1.17243	0	0	0	0	0
XR_001919305.1	gene-FAAP20	FAAP20	FAAP20	transcript	0.233732	0	-22.4282	1.29413e-13	2.3074e-11	down	0	0	1.16866	0	0	0	0	0	0	0
Novel_020975	XLOC_215713	.	--	transcript	0.233567	0	-22.6661	7.09653e-14	1.53666e-11	down	0	0	0	0	1.16783	0	0	0	0	0
Novel_007457	XLOC_079446	.	--	transcript	0.232296	0	-23.4949	8.38352e-15	3.44504e-12	down	1.16148	0	0	0	0	0	0	0	0	0
Novel_008441	XLOC_091720	.	--	transcript	0.232115	0	-9.41376	3.40754e-06	0.000215029	down	0.125728	0	0.005271	0.461923	0.567651	0	0	0	0	0
XM_018044130.1	gene-ZFYVE9	ZFYVE9	ZFYVE9	transcript	0.231553	0	-23.5007	8.25635e-15	3.44504e-12	down	0.362212	0	0.795553	0	0	0	0	0	0	0
XM_018061604.1	gene-ARFIP1	ARFIP1	ARFIP1	transcript	0.230185	0	-22.8494	4.44973e-14	1.10078e-11	down	0	1.15092	0	0	0	0	0	0	0	0
XM_013970103.2	gene-SDCCAG8	SDCCAG8	SDCCAG8	transcript	0.22973	0	-22.1249	2.76322e-13	3.9593e-11	down	0	0	1.14865	0	0	0	0	0	0	0
XM_018067244.1	gene-CSRNP1	CSRNP1	CSRNP1	transcript	0.229714	0	-22.8508	4.4344e-14	1.10012e-11	down	0.339231	0.80934	0	0	0	0	0	0	0	0
Novel_016787	XLOC_177691	.	--	transcript	0.227374	0	-23.0076	2.96697e-14	8.2572e-12	down	0	0	1.13687	0	0	0	0	0	0	0
Novel_014152	XLOC_155933	.	--	transcript	0.225352	0	-22.6362	7.59415e-14	1.6044e-11	down	0	0	0	1.12676	0	0	0	0	0	0
XM_018046738.1	gene-LOC102184497	LOC102184497	LOC102184497	transcript	0.225327	0.0562772	-1.87685	0.000100909	0.00570443	down	0.181567	0.175735	0.424678	0.186663	0.157994	0.030632	0.073045	0.084058	0.07415	0.019501
XM_018039525.1	gene-GREB1L	GREB1L	GREB1L	transcript	0.222951	0	-23.6118	6.16728e-15	2.91038e-12	down	0	1.11475	0	0	0	0	0	0	0	0
XM_018065971.1	gene-ZNF774	ZNF774	ZNF774	transcript	0.22259	2.26455	3.24679	4.57877e-05	0.0026755	up	0.586971	0.261142	0.110176	0.09694	0.057723	0.489123	0.639136	1.39367	4.54085	4.25995
XM_018054556.1	gene-SALL2	SALL2	SALL2	transcript	0.222556	0	-23.0828	2.44464e-14	7.19562e-12	down	0	0	1.11278	0	0	0	0	0	0	0
Novel_019154	XLOC_200491	.	--	transcript	0.219647	0.0010414	-7.20375	0.000363357	0.0184831	down	0.007232	0	0.814094	0.260678	0.01623	0	0	0.005207	0	0
Novel_019556	XLOC_203757	.	--	transcript	0.219404	0	-21.2723	2.2293e-12	1.94937e-10	down	0	0	0	1.09702	0	0	0	0	0	0
XM_018055457.1	gene-AAK1	AAK1	AAK1	transcript	0.218131	0	-8.34517	2.33309e-06	0.00014798	down	0.154731	0.326673	0	0.108999	0.500252	0	0	0	0	0
Novel_004101	XLOC_047163	.	--	transcript	0.217965	0	-23.2234	1.70007e-14	5.73465e-12	down	0	0	0	0.180951	0.908872	0	0	0	0	0
Novel_015670	XLOC_170570	.	--	transcript	0.216606	0	-22.2992	1.78576e-13	2.90918e-11	down	0	0	1.08303	0	0	0	0	0	0	0
XM_018048326.1	gene-FGD4	FGD4	FGD4	transcript	0.216337	0.0107984	-4.35946	0.000759736	0.0355626	down	0.00613	1.01772	0.005578	0.012427	0.039826	0.005906	0.015346	0.006772	0.007685	0.018283
Novel_023674	XLOC_248737	.	--	transcript	0.216197	8e-06	-7.67441	0.000137762	0.00763858	down	0	1.3e-05	0.660717	1.7e-05	0.420237	2.6e-05	1.4e-05	0	0	0
Novel_003265	XLOC_036292	.	--	transcript	0.214769	0	-21.5174	1.23119e-12	1.2359e-10	down	0	1.07384	0	0	0	0	0	0	0	0
XM_018065554.1	gene-PDZD2	PDZD2	PDZD2	transcript	0.214465	0	-9.75714	9.58635e-05	0.00545116	down	0.81394	0	0.157096	0.101287	0	0	0	0	0	0
Novel_000629	XLOC_006958	.	--	transcript	0.21316	0	-21.636	9.22086e-13	9.83608e-11	down	0	0	0	0	1.0658	0	0	0	0	0
Novel_021935	XLOC_225831	.	--	transcript	0.21298	0	-23.5309	7.55919e-15	3.22397e-12	down	0	0	1.0649	0	0	0	0	0	0	0
XM_018065249.1	gene-ADAM11	ADAM11	ADAM11	transcript	0.212473	0	-23.2546	1.56811e-14	5.44642e-12	down	0.348818	0.713547	0	0	0	0	0	0	0	0
XM_018059896.1	gene-MMP3	MMP3	MMP3	transcript	0.211521	0	-22.0808	3.08305e-13	4.26961e-11	down	0	1.0576	0	0	0	0	0	0	0	0
Novel_003433	XLOC_037944	.	--	transcript	0.211222	0	-22.608	8.22213e-14	1.7039e-11	down	0	1.00662	0.049492	0	0	0	0	0	0	0
Novel_017451	XLOC_182962	.	--	transcript	0.210127	0	-22.2686	1.93083e-13	3.07625e-11	down	0	0	0	1.05063	0	0	0	0	0	0
XM_018053004.1	gene-GJA1	GJA1	GJA1	transcript	0.209513	0.0187152	-3.32359	0.00100381	0.0456585	down	0.035529	0.149916	0.812284	0.024663	0.025174	0.019248	0.01062	0.017298	0.019343	0.027067
Novel_008854	XLOC_097582	.	--	transcript	0.209058	0.0001166	-7.73543	0.000341342	0.0174862	down	0.170324	0	0	0.347405	0.527559	0.000583	0	0	0	0
XM_018066104.1	gene-MAN2A2	MAN2A2	MAN2A2	transcript	0.208676	0	-22.9788	3.19501e-14	8.5943e-12	down	0	0.442586	0.600796	0	0	0	0	0	0	0
XM_018055884.1	gene-ODF2	ODF2	ODF2	transcript	0.208452	0	-7.71385	4.81015e-06	0.000301567	down	0	0.2133	0.301385	0.239678	0.287897	0	0	0	0	0
Novel_009620	XLOC_105922	.	--	transcript	0.207021	0	-8.25954	7.31285e-06	0.000453558	down	0	0.412794	0.462583	0.07976	0.079967	0	0	0	0	0
XM_018049740.1	gene-CPEB2	CPEB2	CPEB2	transcript	0.20595	0	-23.5952	6.44424e-15	2.92963e-12	down	0.242211	0	0	0	0.787541	0	0	0	0	0
XM_018040891.1	gene-SH3BP4	SH3BP4	SH3BP4	transcript	0.204873	0.0003914	-6.79994	0.000799108	0.037205	down	0.000684	0.192267	0	0.831413	0	0.000922	0	0.000471	0.000564	0
Novel_004544	XLOC_050056	.	--	transcript	0.200671	0.459923	1.1858	0.00091181	0.0417141	up	0.13199	0.189444	0.122314	0.217906	0.341701	0.469054	0.305269	0.348894	0.660437	0.515959
XM_018055746.1	gene-DENND1A	DENND1A	DENND1A	transcript	0.200482	0	-23.2481	1.59448e-14	5.51594e-12	down	1.00241	0	0	0	0	0	0	0	0	0
XM_013970019.2	gene-PFKFB2	PFKFB2	PFKFB2	transcript	0.199865	0.0011526	-6.78411	0.000225627	0.0120488	down	0.239022	0	0.739944	0.007162	0.013196	0	0	0.004228	0.001535	0
XM_018047934.1	gene-KIF21A	KIF21A	KIF21A	transcript	0.199582	0	-8.74144	0.000873984	0.040238	down	0	0.03217	0.049787	0.915955	0	0	0	0	0	0
XM_018045946.1	gene-DENND2C	DENND2C	DENND2C	transcript	0.199089	0.0029644	-5.40047	0.000159704	0.00877121	down	0.00179	0.003017	0.010063	0.54379	0.436786	0.00304	0.002309	0.007442	0.002031	0
XM_005677837.3	gene-CSDE1	CSDE1	CSDE1	transcript	0.197902	0	-7.56808	0.000750353	0.0351803	down	0.47693	0	0.033095	0	0.479485	0	0	0	0	0
Novel_006240	XLOC_066009	.	--	transcript	0.196901	0	-22.1043	2.90858e-13	4.07863e-11	down	0	0	0	0.984507	0	0	0	0	0	0
XM_018039301.1	gene-IRF4	IRF4	IRF4	transcript	0.195222	0	-22.1572	2.5498e-13	3.74374e-11	down	0	0.976108	0	0	0	0	0	0	0	0
XM_018057692.1	gene-TM9SF4	TM9SF4	TM9SF4	transcript	0.194784	0.0016024	-6.50169	0.000503006	0.0247459	down	0.001388	0.961302	0.0045	0.002508	0.00422	0.003403	0	0.002947	0.001662	0
Novel_000246	XLOC_002855	.	--	transcript	0.194679	0	-23.175	1.92722e-14	6.19785e-12	down	0	0.002971	0.970426	0	0	0	0	0	0	0
Novel_020504	XLOC_212966	.	--	transcript	0.193944	0	-22.9054	3.84715e-14	9.91252e-12	down	0.969721	0	0	0	0	0	0	0	0	0
XM_018054292.1	gene-TLN2	TLN2	TLN2	transcript	0.192428	0.0008072	-7.22925	2.40557e-05	0.00144953	down	0.901846	0.003417	0.000557	0.002137	0.054184	0.001374	0.002254	0.000408	0	0
Novel_004988	XLOC_053492	.	--	transcript	0.192422	0	-21.5844	1.04596e-12	1.08899e-10	down	0	0	0.962108	0	0	0	0	0	0	0
Novel_017134	XLOC_180119	.	--	transcript	0.192381	0	-22.9284	3.63287e-14	9.44448e-12	down	0	0.961905	0	0	0	0	0	0	0	0
XM_018041300.1	gene-MMS19	MMS19	MMS19	transcript	0.191794	2.05359	3.40402	0.00068556	0.0324674	up	0.007678	0.505135	0.067022	0.198008	0.181125	6.20451	0.401512	0.220057	1.36357	2.07829
XM_013972367.2	gene-GAA	GAA	GAA	transcript	0.191756	1.34482	2.78378	0.000375543	0.0189807	up	0.291338	0.216988	0.05505	0.048241	0.347164	1.00538	0.557564	0.138536	1.98541	3.03721
XM_005680671.3	gene-CSF2RB	CSF2RB	CSF2RB	transcript	0.191307	0	-22.1981	2.30248e-13	3.48722e-11	down	0	0	0.956535	0	0	0	0	0	0	0
Novel_012183	XLOC_134851	.	--	transcript	0.191273	0	-7.95445	6.25361e-06	0.000389811	down	0.288638	0.059896	0	0.232511	0.375321	0	0	0	0	0
XM_018050132.1	gene-LOC102191423	LOC102191423	LOC102191423	transcript	0.190932	0	-22.5818	8.70318e-14	1.76567e-11	down	0.954662	0	0	0	0	0	0	0	0	0
Novel_002006	XLOC_023973	.	--	transcript	0.190684	0	-22.593	8.54102e-14	1.75316e-11	down	0	0.95342	0	0	0	0	0	0	0	0
Novel_002871	XLOC_031776	.	--	transcript	0.188976	0	-21.8958	4.87174e-13	6.09537e-11	down	0	0	0.944881	0	0	0	0	0	0	0
Novel_011013	XLOC_121561	.	--	transcript	0.188898	0	-21.8713	5.17711e-13	6.33146e-11	down	0.94449	0	0	0	0	0	0	0	0	0
Novel_016403	XLOC_175656	.	--	transcript	0.188115	0	-22.3532	1.56232e-13	2.62394e-11	down	0	0.927418	0	0	0.013158	0	0	0	0	0
XM_018050119.1	gene-LOC108636345	LOC108636345	LOC108636345	transcript	0.187815	0	-22.1262	2.75275e-13	3.95081e-11	down	0	0.939077	0	0	0	0	0	0	0	0
XM_018067087.1	gene-PDZRN3	PDZRN3	PDZRN3	transcript	0.187535	0.0110104	-4.08801	0.000827961	0.0383428	down	0.008629	0.716912	0.15644	0.008289	0.047406	0.005862	0	0.016795	0.013263	0.019132
Novel_013085	XLOC_145137	.	--	transcript	0.187398	0	-22.3242	1.67988e-13	2.78901e-11	down	0	0	0	0	0.93699	0	0	0	0	0
Novel_023936	XLOC_250678	.	--	transcript	0.18456	0.007784	-4.28374	0.000871953	0.0402085	down	0.098739	0.232653	0.232425	0.329989	0.028993	0	0	0.03892	0	0
Novel_012599	XLOC_140012	.	--	transcript	0.183584	0	-21.9359	4.41404e-13	5.6364e-11	down	0	0.917919	0	0	0	0	0	0	0	0
Novel_014007	XLOC_154445	.	--	transcript	0.182246	0.0001182	-7.86484	0.00101571	0.0460306	down	0.852027	0	0	0.048774	0.010427	0	0	0.000591	0	0
XM_005678424.3	gene-BTF3L4	BTF3L4	BTF3L4	transcript	0.181252	0.0047276	-4.81849	0.000218391	0.0116768	down	0.004101	0.623301	0.00386	0.060243	0.214754	0.000973	0.006111	0.004346	0.007056	0.005152
XM_018054479.1	gene-SPRED1	SPRED1	SPRED1	transcript	0.180707	0.0035802	-4.87739	0.000517741	0.0253845	down	0.002686	0.004017	3.1e-05	0.311927	0.584876	7e-06	0.001723	6e-06	0.00163	0.014535
Novel_013988	XLOC_154355	.	--	transcript	0.179707	0	-7.86713	0.000349977	0.0178771	down	0.01698	0.005727	0.816703	0.059125	0	0	0	0	0	0
Novel_000917	XLOC_011906	.	--	transcript	0.179051	0	-23.3817	8.97901e-17	1.29701e-13	down	0	0.029128	0	0.865761	0.000366	0	0	0	0	0
XM_018058222.1	gene-PDP1	PDP1	PDP1	transcript	0.178165	0	-8.07741	0.000964777	0.0439982	down	0.134629	0	0.525968	0.23023	0	0	0	0	0	0
XM_018058143.1	gene-COL14A1	COL14A1	COL14A1	transcript	0.178108	0.0041962	-5.29356	0.000366089	0.0185894	down	0.00284	0.861367	0.010542	0.005752	0.010039	0.00246	0.009735	0.001376	0.004294	0.003116
XM_018056987.1	gene-CELF2	CELF2	CELF2	transcript	0.177526	0	-23.7009	4.87823e-15	2.43438e-12	down	0	0.023277	0	0	0.864355	0	0	0	0	0
Novel_019269	XLOC_201478	.	--	transcript	0.176852	0	-22.427	1.29806e-13	2.30966e-11	down	0	0	0.884259	0	0	0	0	0	0	0
XM_018046536.1	gene-IFNGR2	IFNGR2	IFNGR2	transcript	0.175918	0.801713	2.17236	2.65418e-05	0.00159602	up	0.116571	0.096306	0.329068	0.103464	0.234183	0.712337	1.01498	0.781638	1.2765	0.223107
Novel_019940	XLOC_207045	.	--	transcript	0.175251	0	-23.1953	1.82838e-14	5.99094e-12	down	0.876253	0	0	0	0	0	0	0	0	0
Novel_022331	XLOC_231484	.	--	transcript	0.175088	0.0388644	-2.18409	2.89098e-05	0.00173242	down	0.230645	0.191573	0.130512	0.117685	0.205025	0.01879	0.069426	0.007944	0.044468	0.053694
XM_018059188.1	gene-PHF21A	PHF21A	PHF21A	transcript	0.173865	5.2e-06	-7.18296	0.00100664	0.0457633	down	0.215827	0	0.094725	0	0.558771	2.6e-05	0	0	0	0
XM_018041168.1	gene-GJB4	GJB4	GJB4	transcript	0.173801	0	-21.205	2.62465e-12	2.22126e-10	down	0	0.869003	0	0	0	0	0	0	0	0
Novel_006422	XLOC_068584	.	--	transcript	0.173353	0	-21.7531	6.92271e-13	7.98281e-11	down	0	0	0	0	0.866766	0	0	0	0	0
XM_018043541.1	gene-ANO5	ANO5	ANO5	transcript	0.171293	0	-23.1396	2.11196e-14	6.64432e-12	down	0	0.856467	0	0	0	0	0	0	0	0
XM_018041825.1	gene-RNF170	RNF170	RNF170	transcript	0.170885	1.53518	3.17915	0.000903124	0.0413385	up	0.091727	0.190089	0.255426	0.215499	0.101682	3.07774	0.038191	0.060016	1.85284	2.64712
XM_018063316.1	gene-LRFN3	LRFN3	LRFN3	transcript	0.168363	0	-22.3123	1.73031e-13	2.84554e-11	down	0	0	0	0.841813	0	0	0	0	0	0
XM_013972199.2	gene-CHRNB1	CHRNB1	CHRNB1	transcript	0.168248	0	-22.6505	7.38252e-14	1.57234e-11	down	0.841241	0	0	0	0	0	0	0	0	0
NM_001285580.1	gene-LOC100860959	LOC100860959	LOC100860959	transcript	0.168122	0	-21.6599	8.69901e-13	9.43001e-11	down	0	0	0	0.840611	0	0	0	0	0	0
Novel_006512	XLOC_069142	.	--	transcript	0.167688	0.0037174	-5.29405	0.000385449	0.0194248	down	0.496264	0.011499	0.2776	0.002372	0.050706	0	0.005007	0.01358	0	0
Novel_011673	XLOC_129926	.	--	transcript	0.167077	0	-21.7099	7.69674e-13	8.54624e-11	down	0	0	0	0.835386	0	0	0	0	0	0
Novel_019120	XLOC_200424	.	--	transcript	0.166739	0	-23.4877	8.52482e-15	3.45896e-12	down	0	0	0.833695	0	0	0	0	0	0	0
XM_018066730.1	gene-PTH1R	PTH1R	PTH1R	transcript	0.166061	0	-21.898	4.84718e-13	6.07983e-11	down	0	0.830306	0	0	0	0	0	0	0	0
XM_018055154.1	gene-MAP4K3	MAP4K3	MAP4K3	transcript	0.164131	0	-22.8992	3.91725e-14	1.00633e-11	down	0	0.820655	0	0	0	0	0	0	0	0
XM_018056762.1	gene-ZC3H13	ZC3H13	ZC3H13	transcript	0.163803	0.0017314	-6.15147	3.21369e-06	0.000202944	down	0.001738	0.390079	0.223192	0.0017	0.202305	0.002078	0.002105	0.001408	0.002347	0.000719
Novel_013600	XLOC_150230	.	--	transcript	0.161801	0	-22.169	2.47552e-13	3.68068e-11	down	0	0	0.809006	0	0	0	0	0	0	0
NM_001287570.1	gene-LOC102191547	LOC102191547	LOC102191547	transcript	0.161632	0	-21.3976	1.63614e-12	1.52748e-10	down	0	0.808158	0	0	0	0	0	0	0	0
XM_018055792.1	gene-RALGPS1	RALGPS1	RALGPS1	transcript	0.161294	4.4e-05	-7.98887	0.000887148	0.040693	down	0	0.370272	0.436083	0	0.000113	0	0	0	0.00022	0
XM_013973198.2	gene-SERPINA14	SERPINA14	SERPINA14	transcript	0.160567	0	-21.3162	2.00653e-12	1.79803e-10	down	0	0.802835	0	0	0	0	0	0	0	0
Novel_001958	XLOC_023554	.	--	transcript	0.160244	0	-21.6034	9.83667e-13	1.03531e-10	down	0	0.801221	0	0	0	0	0	0	0	0
Novel_011569	XLOC_128747	.	--	transcript	0.159878	0	-21.9056	4.75714e-13	5.99517e-11	down	0	0	0	0	0.799389	0	0	0	0	0
XM_018041227.1	gene-TCF7L2	TCF7L2	TCF7L2	transcript	0.158835	0	-22.6185	8.00668e-14	1.66479e-11	down	0.794174	0	0	0	0	0	0	0	0	0
XM_005697317.2	gene-SERPINB7	SERPINB7	SERPINB7	transcript	0.157985	0	-21.7337	7.26041e-13	8.21291e-11	down	0	0.789923	0	0	0	0	0	0	0	0
XM_005686939.3	gene-ASXL2	ASXL2	ASXL2	transcript	0.15689	0	-24.0643	1.85731e-15	1.25017e-12	down	0	0	0.784452	0	0	0	0	0	0	0
XM_013969187.2	gene-FAM110B	FAM110B	FAM110B	transcript	0.156622	0.0008624	-6.94017	0.000508925	0.0250088	down	0.009056	0.76274	0.002111	0.003932	0.005272	0	0.004312	0	0	0
Novel_013651	XLOC_150826	.	--	transcript	0.155985	0	-21.4143	1.58248e-12	1.50173e-10	down	0	0.779923	0	0	0	0	0	0	0	0
XM_013972621.2	gene-CXCR2	CXCR2	CXCR2	transcript	0.155129	0	-22.0761	3.11886e-13	4.31232e-11	down	0	0	0.000289	0.775358	0	0	0	0	0	0
XR_001917324.1	gene-ADAM12	ADAM12	ADAM12	transcript	0.154072	0	-22.4304	1.26874e-13	2.27862e-11	down	0	0.77036	0	0	0	0	0	0	0	0
XM_018066725.1	gene-NBEAL2	NBEAL2	NBEAL2	transcript	0.153638	0.0003956	-6.73966	0.00110644	0.0495992	down	0.0005	0	0	0.767455	0.000237	0.00024	0	0.000405	0.000864	0.000469
XM_018054319.1	gene-USP3	USP3	USP3	transcript	0.153591	0	-22.887	4.04328e-14	1.02656e-11	down	0.767957	0	0	0	0	0	0	0	0	0
Novel_006945	XLOC_074528	.	--	transcript	0.15294	0.0033244	-4.53223	0.000299347	0.0156018	down	0.212095	0.227345	0	0.158691	0.166571	0	0.002247	0.003709	0.010666	0
Novel_013275	XLOC_147170	.	--	transcript	0.152673	0	-8.84368	0.000271723	0.0142562	down	0	0	0.254146	0.189067	0.320152	0	0	0	0	0
XM_018044556.1	gene-IL3RA	IL3RA	IL3RA	transcript	0.152006	0.0004848	-5.68187	0.000265809	0.0139628	down	0.289701	0	0.231143	0.079822	0.159362	0	0	0	0.002424	0
Novel_006973	XLOC_075293	.	--	transcript	0.151124	0	-21.6474	8.96857e-13	9.62608e-11	down	0	0	0	0.755621	0	0	0	0	0	0
Novel_019892	XLOC_206720	.	--	transcript	0.150221	0	-21.8824	4.987e-13	6.16846e-11	down	0	0	0	0	0.751104	0	0	0	0	0
XM_018042423.1	gene-KCNMA1	KCNMA1	KCNMA1	transcript	0.150159	0	-22.6689	7.04585e-14	1.5295e-11	down	0	0.750793	0	0	0	0	0	0	0	0
XM_018049228.1	gene-MCUB	MCUB	MCUB	transcript	0.149797	0	-6.38681	0.00100972	0.045855	down	0.001697	0.295893	0.160947	0.290446	0	0	0	0	0	0
XM_018065957.1	gene-ADAL	ADAL	ADAL	transcript	0.148189	0	-21.2441	2.38935e-12	2.04807e-10	down	0	0	0	0.740947	0	0	0	0	0	0
Novel_021085	XLOC_216272	.	--	transcript	0.147935	0	-23.4833	8.64098e-15	3.47363e-12	down	0	0	0.739676	0	0	0	0	0	0	0
XM_005678341.3	gene-LOC102190840	LOC102190840	LOC102190840	transcript	0.147832	0.377139	1.34302	0.00107982	0.0485559	up	0.129653	0.163185	0.217303	0.115309	0.113708	0.470125	0.383442	0.155896	0.439238	0.436993
Novel_020913	XLOC_215223	.	--	transcript	0.147413	0	-20.9289	4.78239e-12	3.7958e-10	down	0	0	0	0.737067	0	0	0	0	0	0
Novel_022160	XLOC_229303	.	--	transcript	0.147383	0	-23.1271	2.18121e-14	6.67508e-12	down	0	0	0	0	0.736916	0	0	0	0	0
XM_018041981.1	gene-ANK1	ANK1	ANK1	transcript	0.145043	0	-21.2449	2.38454e-12	2.04799e-10	down	0	0.725213	0	0	0	0	0	0	0	0
Novel_022756	XLOC_235560	.	--	transcript	0.144481	0	-9.71278	6.90561e-05	0.00396837	down	0.345471	0	0.149939	0	0.226993	0	0	0	0	0
Novel_022871	XLOC_236706	.	--	transcript	0.144474	0	-21.7657	6.71149e-13	7.83287e-11	down	0	0	0	0	0.722369	0	0	0	0	0
XM_005675157.3	gene-KNG1	KNG1	KNG1	transcript	0.144279	3.96e-05	-5.88514	7.59132e-05	0.00434804	down	0.213849	0.138919	0.182161	0.186464	0	0	0	0	0.000198	0
Novel_017871	XLOC_188208	.	--	transcript	0.143539	0	-9.00992	1.43962e-07	9.43424e-06	down	0	0.123459	0.244102	0.166009	0.184127	0	0	0	0	0
Novel_005960	XLOC_063033	.	--	transcript	0.143072	0	-23.8562	3.23346e-15	1.81138e-12	down	0	0	0	0	0.715362	0	0	0	0	0
Novel_018686	XLOC_197388	.	--	transcript	0.142867	0	-24.3057	9.70468e-16	7.3166e-13	down	0	0	0	0	0.714336	0	0	0	0	0
Novel_020851	XLOC_214669	.	--	transcript	0.142688	0	-21.4856	1.33084e-12	1.30096e-10	down	0	0	0.713441	0	0	0	0	0	0	0
XM_013972806.2	gene-PRLR	PRLR	PRLR	transcript	0.142058	0	-24.059	1.88377e-15	1.25823e-12	down	0	0.710289	0	0	0	0	0	0	0	0
Novel_006701	XLOC_070746	.	--	transcript	0.142037	0	-22.6502	7.38809e-14	1.57234e-11	down	0	0.710186	0	0	0	0	0	0	0	0
Novel_006717	XLOC_070767	.	--	transcript	0.141313	0	-6.4914	1.49861e-08	9.94087e-07	down	0.197387	0.101561	0.065939	0.091477	0.250201	0	0	0	0	0
XM_013967069.2	gene-TRIM9	TRIM9	TRIM9	transcript	0.141023	0	-22.6704	7.01824e-14	1.5295e-11	down	0	0.705117	0	0	0	0	0	0	0	0
XM_018042261.1	gene-RASSF4	RASSF4	RASSF4	transcript	0.140981	0	-22.4394	1.25749e-13	2.27862e-11	down	0	0	0	0.704906	0	0	0	0	0	0
XM_005678085.3	gene-BCAR3	BCAR3	BCAR3	transcript	0.139894	0	-22.2003	2.28983e-13	3.48211e-11	down	0	0.689409	0.010063	0	0	0	0	0	0	0
Novel_000435	XLOC_004795	.	--	transcript	0.139659	2e-07	-8.72735	0.000229304	0.0122226	down	0.004193	0	0	0.154951	0.539152	0	0	0	1e-06	0
Novel_002409	XLOC_028058	.	--	transcript	0.136891	0.458573	1.77002	0.000359803	0.0183238	up	0.053118	0.054155	0.137994	0.139261	0.299928	0.508771	0.298373	0.351915	0.637826	0.49598
XM_018048461.1	gene-SHOX2	SHOX2	SHOX2	transcript	0.136567	0	-21.4711	1.37872e-12	1.33761e-10	down	0	0.682834	0	0	0	0	0	0	0	0
XM_018053158.1	gene-PLCL2	PLCL2	PLCL2	transcript	0.136338	0	-22.6689	7.04585e-14	1.5295e-11	down	0	0.681688	0	0	0	0	0	0	0	0
XM_018052529.1	gene-CDK20	CDK20	CDK20	transcript	0.134813	0	-21.4079	1.60637e-12	1.51511e-10	down	0	0	0	0	0.674065	0	0	0	0	0
XM_018046320.1	gene-ARHGEF11	ARHGEF11	ARHGEF11	transcript	0.134238	0	-22.9888	3.11362e-14	8.55564e-12	down	0	0.327267	0	0.343922	0	0	0	0	0	0
XM_013968579.2	gene-OSBPL6	OSBPL6	OSBPL6	transcript	0.134097	0.0024122	-5.34967	0.000368111	0.0186608	down	0	0.098257	0.193305	0.074837	0.304086	0	0.002065	0	0	0.009996
Novel_005840	XLOC_061800	.	--	transcript	0.133196	0	-22.4661	1.17655e-13	2.18902e-11	down	0.019928	0.646053	0	0	0	0	0	0	0	0
XM_018050802.1	gene-GNA15	GNA15	GNA15	transcript	0.133107	0	-21.5896	1.03282e-12	1.07997e-10	down	0	0.665535	0	0	0	0	0	0	0	0
Novel_019257	XLOC_201134	.	--	transcript	0.132068	0	-21.2648	2.26862e-12	1.96987e-10	down	0.660342	0	0	0	0	0	0	0	0	0
Novel_010509	XLOC_116225	.	--	transcript	0.131854	0	-23.8692	3.12419e-15	1.76946e-12	down	0.393958	0	0	0.265311	0	0	0	0	0	0
Novel_001856	XLOC_021608	.	--	transcript	0.131791	0	-21.6141	9.73064e-13	1.02788e-10	down	0	0	0	0	0.658955	0	0	0	0	0
Novel_011362	XLOC_125605	.	--	transcript	0.131783	0	-22.0738	3.13693e-13	4.32353e-11	down	0	0	0.658915	0	0	0	0	0	0	0
Novel_013851	XLOC_153358	.	--	transcript	0.131484	0	-21.6431	9.06293e-13	9.69142e-11	down	0	0	0.657418	0	0	0	0	0	0	0
Novel_018349	XLOC_193046	.	--	transcript	0.130988	0.0235516	-2.23889	0.000823997	0.0381999	down	0.106556	0.124896	0.139477	0.206465	0.077548	0.048426	0.036574	0.025953	0	0.006805
Novel_013872	XLOC_153488	.	--	transcript	0.130373	0	-22.888	4.03218e-14	1.02656e-11	down	0.361434	0	0.290433	0	0	0	0	0	0	0
Novel_017443	XLOC_182807	.	--	transcript	0.130161	0	-23.2236	1.69935e-14	5.73465e-12	down	0	0	0.650803	0	0	0	0	0	0	0
XM_018053964.1	gene-RPS6KL1	RPS6KL1	RPS6KL1	transcript	0.129152	0	-22.1262	2.75275e-13	3.95081e-11	down	0	0.645758	0	0	0	0	0	0	0	0
Novel_015316	XLOC_167572	.	--	transcript	0.129109	0	-22.0144	3.63397e-13	4.89212e-11	down	0	0.645543	0	0	0	0	0	0	0	0
Novel_009561	XLOC_105049	.	--	transcript	0.128874	0	-9.01687	0.000199725	0.0107783	down	0	0.115701	0.309693	0.218977	0	0	0	0	0	0
Novel_018589	XLOC_195930	.	--	transcript	0.1288	0	-24.8199	2.38741e-16	2.69222e-13	down	0	0.092116	0	0	0.551882	0	0	0	0	0
XM_018052148.1	gene-RGP1	RGP1	RGP1	transcript	0.127685	0.00455	-4.20195	0.000211036	0.0113324	down	0.005582	0.257042	0.055514	0.005395	0.314894	0.002483	0.006064	0.004465	0.005334	0.004404
Novel_021524	XLOC_220510	.	--	transcript	0.12747	0	-22.2472	2.03681e-13	3.19817e-11	down	0	0	0.000184	0	0.637164	0	0	0	0	0
XM_018057099.1	gene-KIAA1217	KIAA1217	KIAA1217	transcript	0.127398	0.0100058	-3.47517	0.000181116	0.00987846	down	0.015685	0.144117	0.419548	0.021592	0.036047	0.013696	0.008956	0.013088	0.009928	0.004361
Novel_021348	XLOC_218369	.	--	transcript	0.126974	0	-21.5005	1.28358e-12	1.26861e-10	down	0	0	0.634872	0	0	0	0	0	0	0
XM_018044710.1	gene-NSDHL	NSDHL	NSDHL	transcript	0.126962	0.010529	-3.16226	3.12273e-05	0.00186101	down	0.126489	0.073207	0.19173	0.173808	0.069578	0.019904	0.001808	0	0.000406	0.030527
XM_018039601.1	gene-RNF152	RNF152	RNF152	transcript	0.126432	0	-23.103	2.31122e-14	6.9325e-12	down	0	0.632159	0	0	0	0	0	0	0	0
XR_309793.3	gene-NABP1	NABP1	NABP1	transcript	0.124558	0	-22.0256	3.53436e-13	4.78771e-11	down	0	0	0	0	0.622791	0	0	0	0	0
XM_018055101.1	gene-TTC27	TTC27	TTC27	transcript	0.123597	0	-21.8343	5.67062e-13	6.82921e-11	down	0	0.617983	0	0	0	0	0	0	0	0
XM_018046690.1	gene-PRKAG2	PRKAG2	PRKAG2	transcript	0.122704	0	-22.1063	2.89281e-13	4.07769e-11	down	0	0.613521	0	0	0	0	0	0	0	0
XM_018062990.1	gene-NEB	NEB	NEB	transcript	0.122342	0	-24.585	4.54666e-16	4.38657e-13	down	0	0.001808	0	0.609904	0	0	0	0	0	0
XM_018056087.1	gene-CCDC187	CCDC187	CCDC187	transcript	0.122111	0	-23.493	8.42418e-15	3.44504e-12	down	0	0.610554	0	0	0	0	0	0	0	0
Novel_010263	XLOC_113724	.	--	transcript	0.12164	0	-22.3542	1.55858e-13	2.62274e-11	down	0	0	0.608199	0	0	0	0	0	0	0
Novel_008985	XLOC_099602	.	--	transcript	0.12156	0	-22.6055	8.27365e-14	1.7105e-11	down	0	0	0	0	0.607798	0	0	0	0	0
XM_013974426.2	gene-ST8SIA5	ST8SIA5	ST8SIA5	transcript	0.120324	0	-22.53	1.00016e-13	1.96482e-11	down	0	0.601621	0	0	0	0	0	0	0	0
Novel_010931	XLOC_121315	.	--	transcript	0.119649	0	-6.19397	0.000190346	0.0103235	down	0.174482	0	0.16049	0.115487	0.147785	0	0	0	0	0
XM_005685771.3	gene-SCG3	SCG3	SCG3	transcript	0.119626	0	-21.5427	1.15708e-12	1.17647e-10	down	0	0.596558	0	0.001571	0	0	0	0	0	0
XM_018056988.1	gene-CELF2	CELF2	CELF2	transcript	0.119542	0	-23.1618	1.99358e-14	6.33218e-12	down	0	0.023937	0	0	0.573771	0	0	0	0	0
XM_018053255.1	gene-IL20RA	IL20RA	IL20RA	transcript	0.119481	0	-21.3409	1.89092e-12	1.71777e-10	down	0	0.597404	0	0	0	0	0	0	0	0
XR_001918215.1	gene-EVC	EVC	EVC	transcript	0.119457	0	-21.2707	2.23668e-12	1.95104e-10	down	0	0	0.597283	0	0	0	0	0	0	0
Novel_023066	XLOC_239348	.	--	transcript	0.119008	0	-24.1319	1.54962e-15	1.06789e-12	down	0	0	0.595042	0	0	0	0	0	0	0
Novel_003358	XLOC_036888	.	--	transcript	0.118804	0	-22.2078	2.24763e-13	3.43599e-11	down	0	0	0.594018	0	0	0	0	0	0	0
Novel_005893	XLOC_062277	.	--	transcript	0.118467	0	-22.1038	2.91227e-13	4.07863e-11	down	0.592333	0	0	0	0	0	0	0	0	0
Novel_011081	XLOC_121921	.	--	transcript	0.11844	0	-21.7127	7.64354e-13	8.5082e-11	down	0	0.5922	0	0	0	0	0	0	0	0
Novel_014651	XLOC_160094	.	--	transcript	0.118349	0	-23.3228	1.31356e-14	4.69374e-12	down	0.020678	0	0	0	0.571069	0	0	0	0	0
XM_018047875.1	gene-HDAC7	HDAC7	HDAC7	transcript	0.11829	0.899182	2.95744	1.81164e-05	0.00110081	up	0.177783	0.083879	0.088235	0.078726	0.162826	1.74344	0.907255	1.50194	0.145799	0.197485
Novel_013838	XLOC_153285	.	--	transcript	0.117418	0	-23.0811	2.45558e-14	7.20341e-12	down	0	0	0	0	0.587088	0	0	0	0	0
Novel_011979	XLOC_132279	.	--	transcript	0.11639	0	-22.1073	2.88644e-13	4.07532e-11	down	0	0	0	0	0.581951	0	0	0	0	0
XM_018057468.1	gene-COL16A1	COL16A1	COL16A1	transcript	0.11514	0	-22.5551	9.35804e-14	1.86759e-11	down	0	0.575699	0	0	0	0	0	0	0	0
Novel_013615	XLOC_150380	.	--	transcript	0.114872	9.3e-05	-8.16374	0.000647067	0.0308711	down	0	0.454131	0.116755	0	0.003473	0	0	0	0	0.000465
Novel_017527	XLOC_184129	.	--	transcript	0.114623	0	-23.4241	1.00859e-14	3.90967e-12	down	0.012127	0	0.560986	0	0	0	0	0	0	0
Novel_018606	XLOC_195930	.	--	transcript	0.114109	0	-10.0506	3.48279e-07	2.26189e-05	down	0.01465	0.192718	0	0.017468	0.345707	0	0	0	0	0
Novel_009384	XLOC_103091	.	--	transcript	0.113897	0	-22.9792	3.15972e-14	8.56786e-12	down	0	0	0.569486	0	0	0	0	0	0	0
XM_013969201.2	gene-TMEM68	TMEM68	TMEM68	transcript	0.113835	0	-21.5829	1.05014e-12	1.09204e-10	down	0.569176	0	0	0	0	0	0	0	0	0
Novel_018404	XLOC_194153	.	--	transcript	0.113801	0	-21.5462	1.14832e-12	1.1703e-10	down	0	0	0.569006	0	0	0	0	0	0	0
XM_018043127.1	gene-LOC102180829	LOC102180829	LOC102180829	transcript	0.113631	0	-21.3162	2.00653e-12	1.79803e-10	down	0	0.568157	0	0	0	0	0	0	0	0
XM_018061618.1	gene-TRIM2	TRIM2	TRIM2	transcript	0.113366	0	-22.8349	4.61773e-14	1.12001e-11	down	0	0	0	0.566828	0	0	0	0	0	0
XM_005689359.3	gene-MMP13	MMP13	MMP13	transcript	0.112568	0	-21.7238	7.43908e-13	8.35734e-11	down	0	0.56284	0	0	0	0	0	0	0	0
Novel_023903	XLOC_250530	.	--	transcript	0.112031	0	-8.82588	6.34886e-06	0.000395465	down	0.075878	0	0.366003	0.109572	0.008703	0	0	0	0	0
Novel_017297	XLOC_181409	.	--	transcript	0.111934	0	-25.0302	1.33477e-16	1.72984e-13	down	0	0	0.559668	0	0	0	0	0	0	0
Novel_015642	XLOC_170448	.	--	transcript	0.111799	0	-8.99619	0.000550883	0.0267961	down	0	0	0.052605	0.487509	0.018879	0	0	0	0	0
Novel_011904	XLOC_131646	.	--	transcript	0.111719	0.0002252	-7.23572	3.07069e-07	1.99574e-05	down	0.037382	0.217874	0.013628	0.261236	0.028477	0	0	0.001126	0	0
XM_005677138.3	gene-OLFML2B	OLFML2B	OLFML2B	transcript	0.11057	0	-21.9688	4.06898e-13	5.27333e-11	down	0	0.552848	0	0	0	0	0	0	0	0
Novel_002315	XLOC_026700	.	--	transcript	0.109879	0	-7.97148	1.4526e-05	0.00088608	down	0.036739	0.322235	0.121201	0.069221	0	0	0	0	0	0
XM_018057901.1	gene-TTPAL	TTPAL	TTPAL	transcript	0.108603	0.0011442	-5.06713	0.000863868	0.039878	down	0.091975	0.00283	0.002263	0.444431	0.001516	0.000335	0.003379	0	0.000993	0.001014
Novel_012380	XLOC_136475	.	--	transcript	0.107895	0.002058	-5.57672	0.000861035	0.0397684	down	0.273209	0.131343	0.133035	0.001887	0	0	0	0.003423	0.006867	0
Novel_000953	XLOC_012139	.	--	transcript	0.107554	0	-21.7333	7.26412e-13	8.21291e-11	down	0	0.537768	0	0	0	0	0	0	0	0
Novel_009703	XLOC_106617	.	--	transcript	0.107272	0	-24.3966	7.58885e-16	6.15838e-13	down	0.536361	0	0	0	0	0	0	0	0	0
Novel_020298	XLOC_210471	.	--	transcript	0.106947	0	-22.3324	1.64477e-13	2.74121e-11	down	0	0	0	0	0.534734	0	0	0	0	0
Novel_009734	XLOC_107032	.	--	transcript	0.106746	0.253799	1.26224	0.0010081	0.0458056	up	0.145599	0.058231	0.132153	0.041851	0.155898	0.233273	0.269196	0.198928	0.250964	0.316632
XM_005697806.3	gene-ORAI2	ORAI2	ORAI2	transcript	0.106629	0	-22.4403	1.25521e-13	2.27862e-11	down	0	0.533144	0	0	0	0	0	0	0	0
Novel_011438	XLOC_126715	.	--	transcript	0.106345	0	-24.2236	1.20762e-15	8.73826e-13	down	0	0	0	0	0.531724	0	0	0	0	0
XM_018057761.1	gene-CEP250	CEP250	CEP250	transcript	0.106321	0	-22.987	3.12766e-14	8.56712e-12	down	0	0.001219	0	0	0.530388	0	0	0	0	0
Novel_012705	XLOC_140930	.	--	transcript	0.106237	0	-8.3074	1.50992e-06	9.64735e-05	down	0.213833	0.092951	0.067412	0.156988	0	0	0	0	0	0
NM_001290107.1	gene-ACE2	ACE2	ACE2	transcript	0.105862	0	-21.5006	1.28338e-12	1.26861e-10	down	0	0.529308	0	0	0	0	0	0	0	0
XM_018049678.1	gene-HELQ	HELQ	HELQ	transcript	0.105679	0	-21.2723	2.2293e-12	1.94937e-10	down	0	0	0	0.528395	0	0	0	0	0	0
Novel_018102	XLOC_190081	.	--	transcript	0.105229	0	-23.5659	6.91021e-15	3.05783e-12	down	0	0	0.214091	0	0.312056	0	0	0	0	0
XM_018054328.1	gene-HERC1	HERC1	HERC1	transcript	0.105215	0	-23.8433	3.34649e-15	1.86269e-12	down	0	0	0	0.526077	0	0	0	0	0	0
Novel_023125	XLOC_240334	.	--	transcript	0.105063	0.0003022	-6.94436	0.000152872	0.00841726	down	0.125867	0	0.25654	0.141648	0.001261	0	0	0	0	0.001511
Novel_010166	XLOC_112286	.	--	transcript	0.104795	0	-22.6968	6.56446e-14	1.4578e-11	down	0.081245	0	0	0	0.442728	0	0	0	0	0
Novel_009552	XLOC_104845	.	--	transcript	0.10461	0	-21.9223	4.56213e-13	5.76617e-11	down	0.523049	0	0	0	0	0	0	0	0	0
XM_013965356.2	gene-GRAMD3	GRAMD3	GRAMD3	transcript	0.104508	0	-21.6153	9.70019e-13	1.02592e-10	down	0	0.52254	0	0	0	0	0	0	0	0
Novel_001119	XLOC_013474	.	--	transcript	0.103901	0	-21.9835	3.9218e-13	5.1596e-11	down	0.519503	0	0	0	0	0	0	0	0	0
XM_018063037.1	gene-CACNG7	CACNG7	CACNG7	transcript	0.103693	0	-6.33673	0.000445034	0.022183	down	0	0.25562	0.086616	0.027967	0.148263	0	0	0	0	0
Novel_015067	XLOC_164412	.	--	transcript	0.103484	0	-23.0338	2.77355e-14	7.84928e-12	down	0.008107	0	0	0.509315	0	0	0	0	0	0
Novel_018265	XLOC_191736	.	--	transcript	0.103441	0	-23.4103	1.04561e-14	3.96769e-12	down	0	0	0	0.517205	0	0	0	0	0	0
Novel_011547	XLOC_128300	.	--	transcript	0.103135	0	-22.8877	4.03473e-14	1.02656e-11	down	0	0	0	0	0.515677	0	0	0	0	0
XM_018058750.1	gene-KIFC2	KIFC2	KIFC2	transcript	0.102736	0	-21.8244	5.81023e-13	6.97754e-11	down	0	0.513681	0	0	0	0	0	0	0	0
Novel_013845	XLOC_153341	.	--	transcript	0.102692	0	-21.7955	6.15813e-13	7.32489e-11	down	0	0	0.513462	0	0	0	0	0	0	0
Novel_003369	XLOC_037151	.	--	transcript	0.102178	0	-23.7537	4.24244e-15	2.20584e-12	down	0.156765	0.354127	0	0	0	0	0	0	0	0
Novel_010163	XLOC_112286	.	--	transcript	0.102102	0	-22.5118	1.0483e-13	2.01829e-11	down	0	0	0	0	0.510512	0	0	0	0	0
Novel_015317	XLOC_167596	.	--	transcript	0.10168	0	-21.6967	7.94847e-13	8.78539e-11	down	0	0	0.508402	0	0	0	0	0	0	0
XM_018044169.1	gene-COL4A5	COL4A5	COL4A5	transcript	0.101676	3.93778	5.31048	6.95935e-06	0.000432251	up	0.020973	0.082728	0.117038	0.122599	0.165043	8.83401	10.5794	0.071324	0.141553	0.062638
XM_018059251.1	gene-EHF	EHF	EHF	transcript	0.101664	0	-22.418	1.32788e-13	2.33403e-11	down	0	0.508318	0	0	0	0	0	0	0	0
XM_018059823.1	gene-EXPH5	EXPH5	EXPH5	transcript	0.10108	0	-22.7752	5.3776e-14	1.24992e-11	down	0.026695	0	0	0.478705	0	0	0	0	0	0
Novel_007058	XLOC_076203	.	--	transcript	0.100921	0	-22.3705	1.49595e-13	2.53206e-11	down	0.504603	0	0	0	0	0	0	0	0	0
XM_018053213.1	gene-EPB41L2	EPB41L2	EPB41L2	transcript	0.100458	0	-22.1221	2.78248e-13	3.97502e-11	down	0	0	0	0.502289	0	0	0	0	0	0
XM_018065912.1	gene-SAP130	SAP130	SAP130	transcript	0.100102	0	-21.9483	4.27909e-13	5.50456e-11	down	0.500509	0	0	0	0	0	0	0	0	0
Novel_006024	XLOC_063898	.	--	transcript	0.0999712	0	-22.147	2.60938e-13	3.80798e-11	down	0	0	0	0	0.499856	0	0	0	0	0
Novel_013663	XLOC_150856	.	--	transcript	0.0994666	0	-22.5768	8.89686e-14	1.7924e-11	down	0.441681	0.055652	0	0	0	0	0	0	0	0
Novel_006218	XLOC_065954	.	--	transcript	0.0993978	0	-22.1716	2.4596e-13	3.66328e-11	down	0	0	0	0	0.496989	0	0	0	0	0
XM_018048400.1	gene-C2CD5	C2CD5	C2CD5	transcript	0.0993936	0	-22.2848	1.85432e-13	2.98724e-11	down	0	0.496968	0	0	0	0	0	0	0	0
Novel_016176	XLOC_174205	.	--	transcript	0.0984902	0	-21.9933	3.82822e-13	5.05949e-11	down	0	0	0.492451	0	0	0	0	0	0	0
Novel_015643	XLOC_170448	.	--	transcript	0.0984282	0.000165	-8.10051	0.000100187	0.00566732	down	0.01552	0	0.228175	0	0.248446	0	0.000762	0	0	6.3e-05
Novel_000324	XLOC_003936	.	--	transcript	0.0980628	0	-23.2851	1.44856e-14	5.15493e-12	down	0	0	0	0	0.490314	0	0	0	0	0
Novel_018014	XLOC_189506	.	--	transcript	0.097967	5.26e-05	-7.77288	0.000448969	0.0223407	down	0.270806	0	0.027095	0.191934	0	0	0.000263	0	0	0
XM_018057832.1	gene-RBL1	RBL1	RBL1	transcript	0.0976926	0	-22.5178	1.03268e-13	2.00153e-11	down	0	0.488463	0	0	0	0	0	0	0	0
Novel_010766	XLOC_119104	.	--	transcript	0.0974478	0	-21.7238	7.43908e-13	8.35734e-11	down	0	0.487239	0	0	0	0	0	0	0	0
Novel_019192	XLOC_200687	.	--	transcript	0.097054	0.0001208	-7.34132	0.000644047	0.030772	down	0	0.104304	0	0.089476	0.29149	0	0.000604	0	0	0
Novel_002723	XLOC_030467	.	--	transcript	0.096392	0	-21.4363	1.50006e-12	1.43291e-10	down	0.48196	0	0	0	0	0	0	0	0	0
XR_001917536.1	gene-LURAP1	LURAP1	LURAP1	transcript	0.096193	0	-22.7067	6.40136e-14	1.43999e-11	down	0	0	0	0.480965	0	0	0	0	0	0
Novel_016555	XLOC_176565	.	--	transcript	0.0943392	0	-22.0808	3.08305e-13	4.26961e-11	down	0	0.471696	0	0	0	0	0	0	0	0
XM_018056429.1	gene-MBNL2	MBNL2	MBNL2	transcript	0.0941622	0	-21.9995	3.76988e-13	5.01015e-11	down	0	0	0.470811	0	0	0	0	0	0	0
Novel_005255	XLOC_056198	.	--	transcript	0.0937012	0	-23.2404	1.62695e-14	5.58089e-12	down	0	0	0	0.468506	0	0	0	0	0	0
XM_018059506.1	gene-ST5	ST5	ST5	transcript	0.0929172	0.44554	2.21834	5.51005e-05	0.00319815	up	0.096316	0.143614	0.117738	0.072221	0.034697	0.586246	0.626742	0.141161	0.648209	0.225342
Novel_002392	XLOC_027740	.	--	transcript	0.092836	8e-07	-8.53287	0.000202494	0.0109156	down	0.135464	0.007115	0.321601	0	0	0	0	4e-06	0	0
Novel_015071	XLOC_164420	.	--	transcript	0.092203	0	-22.2564	1.99038e-13	3.1423e-11	down	0.461015	0	0	0	0	0	0	0	0	0
Novel_016630	XLOC_177005	.	--	transcript	0.0912396	0	-22.4388	1.25975e-13	2.27862e-11	down	0	0	0	0	0.456198	0	0	0	0	0
Novel_012095	XLOC_133928	.	--	transcript	0.0911642	0	-22.0474	3.32414e-13	4.55266e-11	down	0	0	0.455821	0	0	0	0	0	0	0
XM_013968356.2	gene-MBNL2	MBNL2	MBNL2	transcript	0.0910558	0	-21.972	4.03542e-13	5.26126e-11	down	0	0	0.455279	0	0	0	0	0	0	0
Novel_003597	XLOC_040657	.	--	transcript	0.090973	0	-22.0863	3.04099e-13	4.22484e-11	down	0	0	0.454865	0	0	0	0	0	0	0
XR_001918487.1	gene-PXDN	PXDN	PXDN	transcript	0.0908398	0	-22.4234	1.30591e-13	2.31888e-11	down	0	0.454199	0	0	0	0	0	0	0	0
Novel_006189	XLOC_065690	.	--	transcript	0.0903434	0	-8.96334	0.00025201	0.0133266	down	0	0	0.153638	0.066539	0.23154	0	0	0	0	0
Novel_007452	XLOC_079379	.	--	transcript	0.0900132	0.0015048	-5.93203	0.000309954	0.0160871	down	0.019606	0.004615	0.008294	0.36043	0.057121	0	0	0	0.007524	0
XM_018057487.1	gene-COL16A1	COL16A1	COL16A1	transcript	0.0899082	0	-22.3962	1.40223e-13	2.43028e-11	down	0	0.449541	0	0	0	0	0	0	0	0
XM_005677182.3	gene-NECTIN4	NECTIN4	NECTIN4	transcript	0.089907	0	-21.6584	8.73186e-13	9.45382e-11	down	0.449535	0	0	0	0	0	0	0	0	0
XM_013962440.2	gene-ECM1	ECM1	ECM1	transcript	0.0897014	0	-21.2281	2.47892e-12	2.11466e-10	down	0	0.448507	0	0	0	0	0	0	0	0
Novel_018934	XLOC_198826	.	--	transcript	0.0895006	0	-22.113	2.846e-13	4.03133e-11	down	0.447503	0	0	0	0	0	0	0	0	0
Novel_006699	XLOC_070746	.	--	transcript	0.0892224	0	-21.5362	1.17668e-12	1.19122e-10	down	0	0	0	0	0.446112	0	0	0	0	0
Novel_012232	XLOC_135494	.	--	transcript	0.0888836	0	-21.7425	7.10184e-13	8.09265e-11	down	0.444418	0	0	0	0	0	0	0	0	0
Novel_010442	XLOC_115900	.	--	transcript	0.0886152	0	-21.8866	4.98147e-13	6.16846e-11	down	0	0.443076	0	0	0	0	0	0	0	0
Novel_001178	XLOC_013859	.	--	transcript	0.088381	0	-21.9671	4.05209e-13	5.27266e-11	down	0	0	0	0.441905	0	0	0	0	0	0
Novel_011919	XLOC_131787	.	--	transcript	0.0879368	0	-22.189	2.35554e-13	3.53865e-11	down	0	0	0	0.439684	0	0	0	0	0	0
Novel_011397	XLOC_126123	.	--	transcript	0.0877464	0	-20.2452	2.33009e-11	1.61215e-09	down	0	0	0	0.438732	0	0	0	0	0	0
XM_018042853.1	gene-EHBP1L1	EHBP1L1	EHBP1L1	transcript	0.0875608	0	-21.6967	7.94847e-13	8.78539e-11	down	0	0	0.437804	0	0	0	0	0	0	0
Novel_019828	XLOC_206262	.	--	transcript	0.0873496	0	-22.8565	4.3702e-14	1.0873e-11	down	0	0	0.436748	0	0	0	0	0	0	0
XM_013966062.2	gene-INVS	INVS	INVS	transcript	0.0871016	3.00624	5.03748	0.000331657	0.0170605	up	0.029147	0.008957	0.016691	0.061555	0.319158	0.045748	0.247323	0.156124	14.5472	0.034807
Novel_016639	XLOC_177066	.	--	transcript	0.0868084	0	-6.83452	0.000237258	0.0126156	down	0.219515	0.052339	0.01709	0	0.145098	0	0	0	0	0
XM_005679467.3	gene-UBE2H	UBE2H	UBE2H	transcript	0.0866982	0.0007008	-5.08482	0.000328204	0.0169129	down	0	0.143028	0.157771	0.13068	0.002012	0.000573	0.00094	0.000634	0.001357	0
Novel_016647	XLOC_177089	.	--	transcript	0.0864652	0	-21.5681	1.08851e-12	1.1252e-10	down	0	0	0	0.432326	0	0	0	0	0	0
Novel_010408	XLOC_115507	.	--	transcript	0.0859114	0	-22.5009	1.07749e-13	2.05626e-11	down	0	0	0	0.429557	0	0	0	0	0	0
Novel_022213	XLOC_230006	.	--	transcript	0.0858062	0.0006662	-6.54269	4.0572e-05	0.00239003	down	0.009173	0.006719	0.287145	0.114857	0.011137	0	0	0	0.003331	0
Novel_009844	XLOC_108855	.	--	transcript	0.0848322	0	-19.7666	6.77051e-11	4.58931e-09	down	0	0	0	0	0.424161	0	0	0	0	0
Novel_014856	XLOC_162834	.	--	transcript	0.084491	0	-23.0891	2.40517e-14	7.15067e-12	down	0	0.283214	0.139241	0	0	0	0	0	0	0
Novel_022511	XLOC_234217	.	--	transcript	0.0842	0	-23.4489	9.45469e-15	3.73164e-12	down	0	0	0.421	0	0	0	0	0	0	0
XM_018052520.1	gene-SECISBP2	SECISBP2	SECISBP2	transcript	0.0837824	0	-21.3851	1.69868e-12	1.5658e-10	down	0	0	0	0	0.418912	0	0	0	0	0
Novel_007207	XLOC_077830	.	--	transcript	0.0834852	0	-22.5826	8.76817e-14	1.77471e-11	down	0	0	0.417426	0	0	0	0	0	0	0
Novel_009704	XLOC_106617	.	--	transcript	0.0833698	1.22e-05	-9.26795	0.000118083	0.00660221	down	0.416412	0.000217	0.000201	0	1.9e-05	0	0	0	6.1e-05	0
Novel_014250	XLOC_156744	.	--	transcript	0.0817394	0	-21.2295	2.47499e-12	2.11466e-10	down	0	0.408697	0	0	0	0	0	0	0	0
XM_018042857.1	gene-EHBP1L1	EHBP1L1	EHBP1L1	transcript	0.0810424	0	-20.8775	5.59865e-12	4.38355e-10	down	0	0	0.405212	0	0	0	0	0	0	0
Novel_024023	XLOC_251491	.	--	transcript	0.0807426	0	-21.2441	2.38935e-12	2.04807e-10	down	0	0	0	0.403713	0	0	0	0	0	0
Novel_015543	XLOC_169884	.	--	transcript	0.0797962	0	-21.346	1.8675e-12	1.70154e-10	down	0.398981	0	0	0	0	0	0	0	0	0
Novel_015388	XLOC_169098	.	--	transcript	0.0792996	0	-8.36439	0.000820554	0.038081	down	0.040639	0	0.301159	0.0547	0	0	0	0	0	0
XR_001917256.1	gene-IFT140	IFT140	IFT140	transcript	0.0791234	0	-21.9772	3.98578e-13	5.21218e-11	down	0	0.395617	0	0	0	0	0	0	0	0
XM_018056666.1	gene-SUPT20H	SUPT20H	SUPT20H	transcript	0.0784604	0	-21.308	2.04538e-12	1.82157e-10	down	0	0	0	0.392302	0	0	0	0	0	0
XM_018060212.1	gene-ENAH	ENAH	ENAH	transcript	0.0784202	0	-23.0879	2.4129e-14	7.15067e-12	down	0	0.073771	0.31833	0	0	0	0	0	0	0
XM_018058749.1	gene-KIFC2	KIFC2	KIFC2	transcript	0.0783692	0	-21.4573	1.42556e-12	1.3769e-10	down	0	0.391846	0	0	0	0	0	0	0	0
Novel_004042	XLOC_046051	.	--	transcript	0.078153	0	-23.275	1.48692e-14	5.2484e-12	down	0	0	0	0.390765	0	0	0	0	0	0
XM_005695434.3	gene-BAG5	BAG5	BAG5	transcript	0.0781042	0	-21.7801	6.4726e-13	7.5949e-11	down	0	0.390521	0	0	0	0	0	0	0	0
XM_018042220.1	gene-RUFY2	RUFY2	RUFY2	transcript	0.0780116	0.0007402	-5.82282	0.000192051	0.01039	down	0.187596	0.004507	0.01966	0.167184	0.011111	0	0	0.003701	0	0
Novel_012893	XLOC_143566	.	--	transcript	0.0780052	0	-20.2452	2.33009e-11	1.61215e-09	down	0	0	0	0.390026	0	0	0	0	0	0
XM_018045991.1	gene-PDE4DIP	PDE4DIP	PDE4DIP	transcript	0.0776962	0	-22.6534	7.32836e-14	1.57118e-11	down	0	0	0	0.388481	0	0	0	0	0	0
Novel_008813	XLOC_097151	.	--	transcript	0.0774318	0	-8.62189	0.000384092	0.0193902	down	0.074026	0.189022	0	0.124111	0	0	0	0	0	0
Novel_023609	XLOC_248066	.	--	transcript	0.076126	0.228823	1.57458	0.00103576	0.0468418	up	0.032	0.028824	0.088842	0.166896	0.064068	0.212071	0.242314	0.20901	0.297173	0.183546
Novel_019285	XLOC_201665	.	--	transcript	0.0760262	0	-22.1043	2.90858e-13	4.07863e-11	down	0	0	0	0.380131	0	0	0	0	0	0
Novel_023228	XLOC_241361	.	--	transcript	0.0754346	0	-22.4714	1.16082e-13	2.16992e-11	down	0	0	0	0.377173	0	0	0	0	0	0
Novel_003288	XLOC_036554	.	--	transcript	0.075401	0	-21.3976	1.63614e-12	1.52748e-10	down	0	0.377005	0	0	0	0	0	0	0	0
Novel_020953	XLOC_215622	.	--	transcript	0.0753612	0	-22.7992	5.04933e-14	1.19141e-11	down	0.376806	0	0	0	0	0	0	0	0	0
Novel_006963	XLOC_075277	.	--	transcript	0.0748292	0.0149298	-2.27456	0.00038478	0.0194091	down	0.101161	0.008984	0.113833	0.07297	0.077198	0.007416	0.015291	0.005845	0.022501	0.023596
Novel_020020	XLOC_208028	.	--	transcript	0.074816	0	-22.2003	2.28927e-13	3.48211e-11	down	0	0	0	0.37408	0	0	0	0	0	0
XM_018060973.1	gene-FAM126B	FAM126B	FAM126B	transcript	0.0743836	0.658754	3.05584	6.56555e-05	0.00378297	up	0.00326	0.178859	0.09294	0.061912	0.034947	0.383972	0.59718	0.762698	1.2709	0.279022
XM_018044776.1	gene-PLXNB3	PLXNB3	PLXNB3	transcript	0.0741034	0	-22.0448	3.37056e-13	4.5945e-11	down	0	0	0	0	0.370517	0	0	0	0	0
Novel_007025	XLOC_075829	.	--	transcript	0.0739486	0	-22.3593	1.5384e-13	2.59885e-11	down	0	0.36466	0.005083	0	0	0	0	0	0	0
XM_018050639.1	gene-CDHR2	CDHR2	CDHR2	transcript	0.07353	0	-21.5888	1.03481e-12	1.07997e-10	down	0.36765	0	0	0	0	0	0	0	0	0
Novel_008309	XLOC_090307	.	--	transcript	0.0735226	0	-22.6637	7.13883e-14	1.54197e-11	down	0	0	0.367613	0	0	0	0	0	0	0
XM_018057250.1	gene-RIN2	RIN2	RIN2	transcript	0.0731244	0	-21.8791	5.07796e-13	6.24539e-11	down	0	0.365622	0	0	0	0	0	0	0	0
Novel_006991	XLOC_075440	.	--	transcript	0.0730598	0	-21.5638	1.10013e-12	1.13182e-10	down	0	0.365299	0	0	0	0	0	0	0	0
Novel_015574	XLOC_170024	.	--	transcript	0.0729886	0	-21.4727	1.37341e-12	1.33761e-10	down	0	0	0	0	0.364943	0	0	0	0	0
Novel_003017	XLOC_034029	.	--	transcript	0.0726898	0	-21.8734	5.14952e-13	6.3066e-11	down	0	0	0	0.363449	0	0	0	0	0	0
XM_018054196.1	gene-GLDN	GLDN	GLDN	transcript	0.0725012	0	-21.364	1.78726e-12	1.63529e-10	down	0	0.362506	0	0	0	0	0	0	0	0
XM_018067168.1	gene-TMCC1	TMCC1	TMCC1	transcript	0.0722054	0.196164	1.40429	0.000819221	0.0380394	up	0.109185	0.060311	0.09795	0.053146	0.040435	0.092141	0.295851	0.255744	0.204657	0.132426
Novel_009915	XLOC_109770	.	--	transcript	0.071967	0	-22.1351	2.69302e-13	3.89995e-11	down	0.359835	0	0	0	0	0	0	0	0	0
XM_018040739.1	gene-ELN	ELN	ELN	transcript	0.0719218	0	-21.4989	1.28777e-12	1.27066e-10	down	0	0.359609	0	0	0	0	0	0	0	0
XM_018049737.1	gene-CPEB2	CPEB2	CPEB2	transcript	0.0718282	0.0028216	-4.24129	0.000435438	0.0217546	down	0.154408	0.002687	0.00941	0.003922	0.188714	0.002041	0.002805	0.001739	0.003266	0.004257
XM_018055893.1	gene-SPTAN1	SPTAN1	SPTAN1	transcript	0.0715092	0	-22.3141	1.7218e-13	2.83692e-11	down	0	0	0.357546	0	0	0	0	0	0	0
Novel_023702	XLOC_248811	.	--	transcript	0.0714354	0	-21.3976	1.63614e-12	1.52748e-10	down	0	0.357177	0	0	0	0	0	0	0	0
XM_018052904.1	gene-TTK	TTK	TTK	transcript	0.0712852	0.0013758	-5.49091	4.22145e-05	0.00247504	down	0.074401	0.152901	0.091376	0.028897	0.008851	0	0	0.006879	0	0
Novel_020012	XLOC_207919	.	--	transcript	0.0710918	0	-21.346	1.8675e-12	1.70154e-10	down	0.355459	0	0	0	0	0	0	0	0	0
Novel_020531	XLOC_213077	.	--	transcript	0.0710538	0	-23.7104	4.75563e-15	2.40079e-12	down	0.007939	0.34733	0	0	0	0	0	0	0	0
Novel_015009	XLOC_164123	.	--	transcript	0.0710384	0.147582	1.06974	0.000720019	0.0338678	up	0.077773	0.042937	0.09779	0.051596	0.085096	0.122206	0.12335	0.118966	0.23678	0.13661
XM_018056664.1	gene-SUPT20H	SUPT20H	SUPT20H	transcript	0.0703494	0	-21.1682	2.86775e-12	2.40589e-10	down	0	0	0	0.351747	0	0	0	0	0	0
Novel_006838	XLOC_071305	.	--	transcript	0.070231	0	-22.9102	3.80924e-14	9.84406e-12	down	0	0	0	0	0.351155	0	0	0	0	0
XM_018041977.1	gene-ANK1	ANK1	ANK1	transcript	0.0701862	0	-22.288	1.83922e-13	2.97914e-11	down	0	0.350931	0	0	0	0	0	0	0	0
Novel_011359	XLOC_125519	.	--	transcript	0.0700192	0	-23.6374	5.76644e-15	2.75113e-12	down	0.350096	0	0	0	0	0	0	0	0	0
XM_018064505.1	gene-ALOX12	ALOX12	ALOX12	transcript	0.0699316	0	-21.3064	2.05498e-12	1.82813e-10	down	0	0.349658	0	0	0	0	0	0	0	0
Novel_005350	XLOC_056786	.	--	transcript	0.069919	0	-21.3113	2.03089e-12	1.81424e-10	down	0.349595	0	0	0	0	0	0	0	0	0
Novel_000040	XLOC_000752	.	--	transcript	0.0698032	0	-21.4618	1.41006e-12	1.36496e-10	down	0	0	0	0.349016	0	0	0	0	0	0
XM_005679214.3	gene-RELN	RELN	RELN	transcript	0.0694726	3.94e-05	-6.43308	2.18249e-05	0.00132153	down	0.132034	4.4e-05	5.9e-05	0.040484	0.174742	4.9e-05	0	8.5e-05	0	6.3e-05
Novel_015348	XLOC_167994	.	--	transcript	0.0694672	0	-21.5006	1.28338e-12	1.26861e-10	down	0	0.347336	0	0	0	0	0	0	0	0
XM_018066324.1	gene-NOVA1	NOVA1	NOVA1	transcript	0.068983	0	-21.4171	1.57198e-12	1.4934e-10	down	0	0	0	0.344915	0	0	0	0	0	0
XM_005683737.3	gene-TRPM3	TRPM3	TRPM3	transcript	0.0684812	0	-22.1453	2.6262e-13	3.81969e-11	down	0	0.342406	0	0	0	0	0	0	0	0
Novel_015131	XLOC_165465	.	--	transcript	0.0681362	0	-22.4388	1.25975e-13	2.27862e-11	down	0	0	0	0	0.340681	0	0	0	0	0
Novel_019929	XLOC_206944	.	--	transcript	0.067994	0	-8.58797	3.87696e-05	0.00229007	down	0	0.011785	0.002021	0.143207	0.182957	0	0	0	0	0
XM_018040927.1	gene-RBFOX1	RBFOX1	RBFOX1	transcript	0.067876	0	-21.3891	1.6822e-12	1.55534e-10	down	0	0	0.33938	0	0	0	0	0	0	0
Novel_015290	XLOC_166981	.	--	transcript	0.0671748	0	-22.5406	9.63374e-14	1.90548e-11	down	0	0	0	0.335874	0	0	0	0	0	0
XM_005687862.3	gene-MASTL	MASTL	MASTL	transcript	0.0665954	0	-21.4711	1.37872e-12	1.33761e-10	down	0	0.332977	0	0	0	0	0	0	0	0
Novel_005743	XLOC_060992	.	--	transcript	0.0665402	0	-23.1284	2.17376e-14	6.67508e-12	down	0	0.019522	0	0.313179	0	0	0	0	0	0
Novel_008428	XLOC_091366	.	--	transcript	0.0660104	0	-23.2385	1.63253e-14	5.58089e-12	down	0	0	0.330052	0	0	0	0	0	0	0
XM_013969812.2	gene-EMSY	EMSY	EMSY	transcript	0.0657928	0	-21.8891	4.95456e-13	6.16846e-11	down	0	0	0	0.328964	0	0	0	0	0	0
Novel_004127	XLOC_047257	.	--	transcript	0.0656842	0	-23.2167	1.72994e-14	5.79972e-12	down	0.328421	0	0	0	0	0	0	0	0	0
Novel_005675	XLOC_060455	.	--	transcript	0.0655914	0	-23.3337	1.27659e-14	4.59949e-12	down	0	0.039037	0	0.28892	0	0	0	0	0	0
XM_013962435.2	gene-TARS2	TARS2	TARS2	transcript	0.0653694	0.637174	3.14115	0.000260831	0.0137429	up	0.038214	0.144759	0.054206	0.039594	0.050074	0.077862	1.46141	1.30105	0.182544	0.16301
XR_001919364.1	gene-SGSM1	SGSM1	SGSM1	transcript	0.0649774	0	-21.5888	1.03481e-12	1.07997e-10	down	0.324887	0	0	0	0	0	0	0	0	0
Novel_003008	XLOC_033981	.	--	transcript	0.0645532	0	-8.61777	0.000365079	0.0185598	down	0.105613	0.07289	0.144263	0	0	0	0	0	0	0
Novel_012072	XLOC_133337	.	--	transcript	0.0642578	0	-23.9498	2.52119e-15	1.53089e-12	down	0	0	0	0	0.321289	0	0	0	0	0
Novel_021029	XLOC_215948	.	--	transcript	0.0642178	0	-21.4071	1.61053e-12	1.51511e-10	down	0	0	0.321089	0	0	0	0	0	0	0
Novel_012895	XLOC_143566	.	--	transcript	0.0641172	0	-22.0956	2.97203e-13	4.14228e-11	down	0	0	0.320586	0	0	0	0	0	0	0
XM_018052359.1	gene-ADRA1A	ADRA1A	ADRA1A	transcript	0.0640016	0	-21.4071	1.61053e-12	1.51511e-10	down	0	0	0.320008	0	0	0	0	0	0	0
Novel_020110	XLOC_209179	.	--	transcript	0.0639042	0	-22.0488	3.3361e-13	4.56184e-11	down	0	0	0	0	0.319521	0	0	0	0	0
XM_018062251.1	gene-ZNF536	ZNF536	ZNF536	transcript	0.0634302	0	-22.0012	3.75457e-13	5.01015e-11	down	0	0	0	0.317151	0	0	0	0	0	0
Novel_003022	XLOC_034144	.	--	transcript	0.0632864	0	-21.7657	6.71149e-13	7.83287e-11	down	0	0	0	0	0.316432	0	0	0	0	0
XM_018042894.1	gene-CDC42BPG	CDC42BPG	CDC42BPG	transcript	0.0630528	0	-21.9009	4.81199e-13	6.04674e-11	down	0	0	0	0.315264	0	0	0	0	0	0
XM_005683741.3	gene-TRPM3	TRPM3	TRPM3	transcript	0.0628954	0	-21.9998	3.76663e-13	5.01015e-11	down	0	0.314477	0	0	0	0	0	0	0	0
Novel_011589	XLOC_128924	.	--	transcript	0.0628698	0	-21.6546	8.81275e-13	9.50584e-11	down	0	0	0	0	0.314349	0	0	0	0	0
Novel_004229	XLOC_047560	.	--	transcript	0.0628396	0	-21.7699	6.6362e-13	7.76588e-11	down	0	0	0.314198	0	0	0	0	0	0	0
XM_018066879.1	gene-LRRFIP2	LRRFIP2	LRRFIP2	transcript	0.0626036	0	-6.30637	0.000144001	0.00796416	down	0.060359	0.052661	0	0.102631	0.097367	0	0	0	0	0
Novel_015647	XLOC_170448	.	--	transcript	0.0625412	0	-21.9372	4.39805e-13	5.62426e-11	down	0	0	0.312706	0	0	0	0	0	0	0
Novel_011109	XLOC_122253	.	--	transcript	0.0623536	0	-21.5462	1.14832e-12	1.1703e-10	down	0	0	0.311768	0	0	0	0	0	0	0
Novel_002900	XLOC_032308	.	--	transcript	0.0622788	0	-22.8869	4.04316e-14	1.02656e-11	down	0	0	0	0.311394	0	0	0	0	0	0
Novel_002814	XLOC_030943	.	--	transcript	0.0621238	0	-21.4171	1.57198e-12	1.4934e-10	down	0	0	0	0.310619	0	0	0	0	0	0
XM_018061723.1	gene-LOC106503077	LOC106503077	LOC106503077	transcript	0.0612672	0	-21.2628	2.28362e-12	1.97894e-10	down	0.306336	0	0	0	0	0	0	0	0	0
Novel_007996	XLOC_086949	.	--	transcript	0.0611848	0.0008656	-5.09404	0.000331343	0.0170544	down	0.013497	0.008709	0.192206	0.083428	0.008084	0.00131	0	0.003018	0	0
Novel_008417	XLOC_091212	.	--	transcript	0.060251	0	-22.5244	1.01446e-13	1.97503e-11	down	0	0	0.301255	0	0	0	0	0	0	0
Novel_007971	XLOC_086619	.	--	transcript	0.0597638	0	-23.0436	2.70436e-14	7.8014e-12	down	0.107439	0	0	0	0.19138	0	0	0	0	0
XM_018048678.1	gene-ERC1	ERC1	ERC1	transcript	0.0596724	0	-22.1305	2.71747e-13	3.91962e-11	down	0.298361	0	1e-06	0	0	0	0	0	0	0
XM_005680351.3	gene-PAN2	PAN2	PAN2	transcript	0.0592688	0	-21.5896	1.03282e-12	1.07997e-10	down	0	0.296344	0	0	0	0	0	0	0	0
Novel_008881	XLOC_098220	.	--	transcript	0.0587158	0	-22.1343	2.69935e-13	3.89995e-11	down	0	0	0.293579	0	0	0	0	0	0	0
Novel_021130	XLOC_216517	.	--	transcript	0.058279	0	-21.6825	8.22197e-13	9.02556e-11	down	0.00166	0	0	0	0.289735	0	0	0	0	0
Novel_007287	XLOC_078209	.	--	transcript	0.0582126	0	-21.7699	6.6362e-13	7.76588e-11	down	0	0	0.291063	0	0	0	0	0	0	0
XM_018038560.1	gene-COL11A2	COL11A2	COL11A2	transcript	0.0579852	0	-21.7909	6.30357e-13	7.44879e-11	down	0.289926	0	0	0	0	0	0	0	0	0
XM_018059477.1	gene-DCHS1	DCHS1	DCHS1	transcript	0.0579054	0	-22.7326	5.99323e-14	1.36587e-11	down	0	0.286753	0.002774	0	0	0	0	0	0	0
Novel_007406	XLOC_078763	.	--	transcript	0.05749	0	-22.4558	1.20431e-13	2.23443e-11	down	0	0	0	0	0.28745	0	0	0	0	0
XM_005678444.3	gene-ELAVL4	ELAVL4	ELAVL4	transcript	0.0573836	0	-21.364	1.78726e-12	1.63529e-10	down	0	0.286918	0	0	0	0	0	0	0	0
Novel_016131	XLOC_174126	.	--	transcript	0.056122	0	-21.6967	7.94847e-13	8.78539e-11	down	0	0	0.28061	0	0	0	0	0	0	0
Novel_017131	XLOC_180119	.	--	transcript	0.0561088	0	-22.1043	2.90858e-13	4.07863e-11	down	0	0	0	0.280544	0	0	0	0	0	0
XR_001297168.2	gene-GMEB1	GMEB1	GMEB1	transcript	0.0560428	0	-21.9957	3.77358e-13	5.01015e-11	down	0.280214	0	0	0	0	0	0	0	0	0
XM_018064339.1	gene-MYO18A	MYO18A	MYO18A	transcript	0.0557072	0.857579	3.8713	0.000351501	0.0179431	up	0.09921	0.074979	0.044085	0.035164	0.025098	0.004812	2.22561	1.69967	0.04219	0.315616
Novel_001356	XLOC_015981	.	--	transcript	0.0556928	0	-21.7386	7.16462e-13	8.13217e-11	down	0	0	0	0.278464	0	0	0	0	0	0
XM_018046036.1	gene-ADAMTSL4	ADAMTSL4	ADAMTSL4	transcript	0.055615	0	-21.2845	2.16669e-12	1.90807e-10	down	0	0	0.278075	0	0	0	0	0	0	0
Novel_000373	XLOC_004337	.	--	transcript	0.0555826	0	-21.7873	6.36128e-13	7.48451e-11	down	0	0	0	0	0.277913	0	0	0	0	0
XM_018047967.1	gene-CPM	CPM	CPM	transcript	0.055579	0	-21.2279	2.48452e-12	2.11466e-10	down	0	0	0	0.277895	0	0	0	0	0	0
Novel_018000	XLOC_189328	.	--	transcript	0.0554608	0	-22.2003	2.28927e-13	3.48211e-11	down	0	0	0	0.277304	0	0	0	0	0	0
Novel_018276	XLOC_192319	.	--	transcript	0.0550798	0	-22.0144	3.63397e-13	4.89212e-11	down	0	0.275399	0	0	0	0	0	0	0	0
XM_005680352.3	gene-PAN2	PAN2	PAN2	transcript	0.0547876	0	-21.4711	1.37872e-12	1.33761e-10	down	0	0.273938	0	0	0	0	0	0	0	0
Novel_011876	XLOC_131468	.	--	transcript	0.0547212	0	-21.6274	9.41734e-13	9.99655e-11	down	0	0.273606	0	0	0	0	0	0	0	0
XR_001919757.1	gene-BRCA1	BRCA1	BRCA1	transcript	0.0546424	0	-21.504	1.27278e-12	1.26861e-10	down	0	0	0	0	0.273212	0	0	0	0	0
XM_018055143.1	gene-EIF4G3	EIF4G3	EIF4G3	transcript	0.0544564	0	-21.6965	7.95259e-13	8.78539e-11	down	0	0	0	0.272282	0	0	0	0	0	0
Novel_007726	XLOC_083793	.	--	transcript	0.0537378	0	-21.4533	1.43855e-12	1.38072e-10	down	0	0	0.268689	0	0	0	0	0	0	0
Novel_019370	XLOC_202601	.	--	transcript	0.053619	0	-21.6705	8.47718e-13	9.24726e-11	down	0	0	0.268095	0	0	0	0	0	0	0
Novel_007721	XLOC_083793	.	--	transcript	0.0534626	0	-21.7123	7.65268e-13	8.5082e-11	down	0	0	7.3e-05	0.26724	0	0	0	0	0	0
Novel_011433	XLOC_126587	.	--	transcript	0.053385	0	-21.2582	2.27183e-12	1.97068e-10	down	0	0	0	0	0.266925	0	0	0	0	0
Novel_011304	XLOC_125053	.	--	transcript	0.053363	0	-19.4334	1.42045e-10	9.55377e-09	down	0	0	0	0.266815	0	0	0	0	0	0
Novel_009288	XLOC_102060	.	--	transcript	0.0531994	0	-22.9955	3.0609e-14	8.46436e-12	down	0	0.116062	0	0.149935	0	0	0	0	0	0
Novel_023377	XLOC_244814	.	--	transcript	0.0530928	0	-22.3922	1.41668e-13	2.44107e-11	down	0	0	0	0	0.265464	0	0	0	0	0
Novel_000439	XLOC_004795	.	--	transcript	0.0527224	0	-21.5911	1.0289e-12	1.07899e-10	down	0	0	0	0.263612	0	0	0	0	0	0
Novel_007823	XLOC_085060	.	--	transcript	0.0526582	0	-21.7909	6.30357e-13	7.44879e-11	down	0.263291	0	0	0	0	0	0	0	0	0
XM_013969794.2	gene-SLC1A2	SLC1A2	SLC1A2	transcript	0.0526548	0	-20.5204	1.28139e-11	9.20302e-10	down	0.263274	0	0	0	0	0	0	0	0	0
Novel_023474	XLOC_246411	.	--	transcript	0.052496	0	-22.6972	6.55648e-14	1.4578e-11	down	0	0	0	0	0.26248	0	0	0	0	0
Novel_019249	XLOC_201020	.	--	transcript	0.0519638	0	-22.4503	1.22406e-13	2.25661e-11	down	0	0.259819	0	0	0	0	0	0	0	0
Novel_008703	XLOC_095447	.	--	transcript	0.0516302	0	-22.3234	1.68325e-13	2.78928e-11	down	0.253511	0	0.00464	0	0	0	0	0	0	0
Novel_004714	XLOC_050992	.	--	transcript	0.0511596	0	-21.3193	1.99116e-12	1.79165e-10	down	0.255798	0	0	0	0	0	0	0	0	0
Novel_010419	XLOC_115639	.	--	transcript	0.0511418	0	-20.5446	1.21358e-11	8.8107e-10	down	0.255709	0	0	0	0	0	0	0	0	0
XM_018062690.1	gene-C18H19orf68	C18H19orf68	C18H19orf68	transcript	0.0507152	0	-6.01195	0.000334558	0.017169	down	0.1001	0.026562	0.076749	0.050165	0	0	0	0	0	0
Novel_018710	XLOC_197554	.	--	transcript	0.0506284	0	-22.2129	2.19392e-13	3.37361e-11	down	0	0	0	0	0.253142	0	0	0	0	0
Novel_018555	XLOC_195871	.	--	transcript	0.0505564	0	-21.7531	6.92271e-13	7.98281e-11	down	0	0	0	0	0.252782	0	0	0	0	0
Novel_017275	XLOC_181256	.	--	transcript	0.050304	0.14946	1.56712	0.000322701	0.016659	up	0.039865	0.039645	0.101605	0.04976	0.020645	0.089995	0.214964	0.154341	0.145624	0.142377
Novel_016873	XLOC_178468	.	--	transcript	0.0502936	0	-8.36161	0.000674496	0.0320214	down	0.159868	0	0.052664	0.038936	0	0	0	0	0	0
Novel_017841	XLOC_188067	.	--	transcript	0.0500302	0	-23.2657	1.52342e-14	5.33388e-12	down	1e-05	0	0	0	0.250141	0	0	0	0	0
Novel_014277	XLOC_156923	.	--	transcript	0.0499178	0.392625	2.98097	0.000391284	0.0196846	up	0	0.045583	0.058178	0.045264	0.100564	0.612629	0.467541	0.650256	0.135769	0.09693
Novel_012807	XLOC_142671	.	--	transcript	0.0495044	0	-22.7236	6.13215e-14	1.39024e-11	down	0	0	0	0	0.247522	0	0	0	0	0
Novel_001505	XLOC_018767	.	--	transcript	0.0494774	0	-21.2873	2.12623e-12	1.87434e-10	down	0	0.247387	0	0	0	0	0	0	0	0
Novel_001577	XLOC_019107	.	--	transcript	0.0492708	0	-22.4923	1.10128e-13	2.08334e-11	down	0	0	0	0.006512	0.239842	0	0	0	0	0
Novel_014738	XLOC_160470	.	--	transcript	0.0487494	0.0001624	-6.81391	2.73122e-06	0.000172853	down	0.003224	0.009072	0.005912	0.001275	0.224264	2e-06	0	1e-06	0.000223	0.000586
XM_018058608.1	gene-TRAPPC9	TRAPPC9	TRAPPC9	transcript	0.0487178	0	-21.2449	2.38454e-12	2.04799e-10	down	0	0.243589	0	0	0	0	0	0	0	0
Novel_014905	XLOC_163237	.	--	transcript	0.0487072	4e-06	-9.3671	0.000901437	0.0412831	down	0	0	0.075553	0	0.167983	0	0	0	0	2e-05
XM_018055453.1	gene-AAK1	AAK1	AAK1	transcript	0.0480514	0	-21.4556	1.43175e-12	1.3798e-10	down	0	0	0.240257	0	0	0	0	0	0	0
XM_018039530.1	gene-ATP9B	ATP9B	ATP9B	transcript	0.0480456	1.33796	4.63716	1.22497e-05	0.000751696	up	0.009944	0.163985	0.03205	0.001609	0.03264	1.29407	0.151008	0.142661	1.15742	3.94466
Novel_000420	XLOC_004688	.	--	transcript	0.0478742	0	-22.0928	2.96627e-13	4.1409e-11	down	0	0	0	0.239371	0	0	0	0	0	0
Novel_009672	XLOC_106381	.	--	transcript	0.0474008	0	-22.0225	3.56175e-13	4.81729e-11	down	0	0	0	0.237004	0	0	0	0	0	0
XM_005695650.3	gene-GRM7	GRM7	GRM7	transcript	0.0472646	0	-21.1395	3.07363e-12	2.55638e-10	down	0	0.236323	0	0	0	0	0	0	0	0
XM_018048693.1	gene-CACNA1C	CACNA1C	CACNA1C	transcript	0.04718	0	-22.0997	2.94116e-13	4.11247e-11	down	0	0.2359	0	0	0	0	0	0	0	0
Novel_012847	XLOC_143049	.	--	transcript	0.0471726	0	-23.4965	8.34656e-15	3.44504e-12	down	0	0	0	0	0.235863	0	0	0	0	0
XM_018051367.1	gene-MYO9B	MYO9B	MYO9B	transcript	0.0471142	0	-21.4914	1.28955e-12	1.27097e-10	down	0	0.235571	0	0	0	0	0	0	0	0
Novel_020152	XLOC_209376	.	--	transcript	0.0470374	0	-6.78726	0.000132713	0.00737274	down	0.071163	0	0.015513	0.043411	0.1051	0	0	0	0	0
Novel_017102	XLOC_179919	.	--	transcript	0.0467888	0	-21.1923	2.70735e-12	2.28235e-10	down	0	0	0	0.233944	0	0	0	0	0	0
Novel_002697	XLOC_030355	.	--	transcript	0.0467786	0	-21.1395	3.07363e-12	2.55638e-10	down	0	0.233893	0	0	0	0	0	0	0	0
Novel_000438	XLOC_004795	.	--	transcript	0.0467068	0	-21.3417	1.88707e-12	1.71757e-10	down	0	0	0	0.233534	0	0	0	0	0	0
Novel_008663	XLOC_095110	.	--	transcript	0.0464652	0	-23.587	6.58356e-15	2.96196e-12	down	0	0	0	0.232326	0	0	0	0	0	0
Novel_012796	XLOC_142615	.	--	transcript	0.0458732	0	-21.972	4.03542e-13	5.26126e-11	down	0	0	0.229366	0	0	0	0	0	0	0
Novel_021447	XLOC_219389	.	--	transcript	0.0451288	0	-22.6181	8.01422e-14	1.66479e-11	down	0	0	0.225644	0	0	0	0	0	0	0
Novel_000557	XLOC_005725	.	--	transcript	0.0446632	0	-23.1458	2.07829e-14	6.56217e-12	down	0	0	0	0.222169	0.001147	0	0	0	0	0
Novel_015032	XLOC_164233	.	--	transcript	0.0444502	0.20331	2.233	0.000606878	0.0291621	up	0.043237	0.009166	0.061559	0.014896	0.093393	0.213404	0.432179	0.093972	0.187578	0.089416
Novel_021132	XLOC_216517	.	--	transcript	0.0444348	0	-21.3366	1.90731e-12	1.72514e-10	down	0	0	0	0	0.222174	0	0	0	0	0
Novel_020669	XLOC_213886	.	--	transcript	0.0437412	0	-22.7419	5.85234e-14	1.34435e-11	down	0	0	0	0.218706	0	0	0	0	0	0
Novel_023329	XLOC_243786	.	--	transcript	0.043702	0	-23.368	1.16751e-14	4.31389e-12	down	0	0	0	0	0.21851	0	0	0	0	0
XM_018064918.1	gene-ZNF652	ZNF652	ZNF652	transcript	0.043244	0.428896	3.37341	2.70052e-05	0.00162164	up	0.04141	0.033122	0.042463	0.035588	0.063637	1.25216	0.467811	0.324566	0.048413	0.051526
Novel_012868	XLOC_143231	.	--	transcript	0.0429228	0	-21.5669	1.09192e-12	1.12604e-10	down	0.214614	0	0	0	0	0	0	0	0	0
Novel_017854	XLOC_188067	.	--	transcript	0.0425824	0	-22.474	1.13971e-13	2.13742e-11	down	0	0	0	0.212912	0	0	0	0	0	0
Novel_009715	XLOC_106767	.	--	transcript	0.0423682	0	-21.4079	1.60637e-12	1.51511e-10	down	0	0	0	0	0.211841	0	0	0	0	0
Novel_011862	XLOC_131260	.	--	transcript	0.0420666	0	-21.7641	6.73901e-13	7.8439e-11	down	0	0	0.210333	0	0	0	0	0	0	0
XM_013968475.2	gene-ROBO1	ROBO1	ROBO1	transcript	0.0420442	0.932492	4.51788	3.91081e-05	0.00230692	up	0.101177	0.006637	0	0.001436	0.100971	1.49954	1.44502	1.02174	0.205788	0.490376
Novel_002403	XLOC_028056	.	--	transcript	0.0419628	0	-21.5669	1.09192e-12	1.12604e-10	down	0.209814	0	0	0	0	0	0	0	0	0
Novel_000597	XLOC_006146	.	--	transcript	0.0416138	0	-22.5264	1.01056e-13	1.97484e-11	down	0	0	0.208069	0	0	0	0	0	0	0
XM_018060362.1	gene-KIF1B	KIF1B	KIF1B	transcript	0.041105	0	-22.1453	2.6262e-13	3.81969e-11	down	0	0.205525	0	0	0	0	0	0	0	0
Novel_005133	XLOC_054957	.	--	transcript	0.0409976	0	-21.952	4.23981e-13	5.4687e-11	down	0	0	0	0	0.204988	0	0	0	0	0
XM_018039004.1	gene-GLTSCR1L	GLTSCR1L	GLTSCR1L	transcript	0.0403196	0	-21.3851	1.69868e-12	1.5658e-10	down	0	0	0	0	0.201598	0	0	0	0	0
Novel_005028	XLOC_054057	.	--	transcript	0.040291	0	-21.5681	1.08851e-12	1.1252e-10	down	0	0	0	0.201455	0	0	0	0	0	0
XM_018042899.1	gene-CDC42BPG	CDC42BPG	CDC42BPG	transcript	0.040201	0	-21.2529	2.33593e-12	2.01822e-10	down	0	0	0	0.201005	0	0	0	0	0	0
Novel_008733	XLOC_095789	.	--	transcript	0.0399364	0	-21.669	8.50649e-13	9.26759e-11	down	0	0	0	0	0.199682	0	0	0	0	0
Novel_004578	XLOC_050358	.	--	transcript	0.0384088	0	-21.6431	9.06293e-13	9.69142e-11	down	0	0	0.192044	0	0	0	0	0	0	0
XM_018052105.1	gene-PHF24	PHF24	PHF24	transcript	0.0383984	0	-21.3162	2.00653e-12	1.79803e-10	down	0	0.191992	0	0	0	0	0	0	0	0
XM_018050705.1	gene-SLC12A2	SLC12A2	SLC12A2	transcript	0.0383274	0	-21.2449	2.37994e-12	2.04799e-10	down	0.191637	0	0	0	0	0	0	0	0	0
Novel_018592	XLOC_195930	.	--	transcript	0.0380566	0	-22.8686	4.23648e-14	1.06191e-11	down	0	0.190283	0	0	0	0	0	0	0	0
Novel_004878	XLOC_053070	.	--	transcript	0.0379268	0	-22.4308	1.26537e-13	2.27862e-11	down	0	0	0.138851	0	0.050783	0	0	0	0	0
XM_005680611.3	gene-RBFOX2	RBFOX2	RBFOX2	transcript	0.0373714	0	-21.3193	1.99116e-12	1.79165e-10	down	0.186857	0	0	0	0	0	0	0	0	0
Novel_009987	XLOC_110406	.	--	transcript	0.036858	0	-21.6546	8.81275e-13	9.50584e-11	down	0	0	0	0	0.18429	0	0	0	0	0
Novel_007840	XLOC_085083	.	--	transcript	0.0367224	0	-21.5005	1.28358e-12	1.26861e-10	down	0	0	0.183612	0	0	0	0	0	0	0
Novel_017454	XLOC_182972	.	--	transcript	0.0365772	0.351916	3.22792	0.000182153	0.00992879	up	0.020362	0.017111	0.03024	0.115173	0	0.32642	0.669876	0.153638	0.388505	0.221142
Novel_021802	XLOC_223962	.	--	transcript	0.036315	0	-22.2645	1.95057e-13	3.09634e-11	down	0.181575	0	0	0	0	0	0	0	0	0
XM_018054602.1	gene-EFS	EFS	EFS	transcript	0.0360652	0.333707	3.08661	0.000564819	0.0273682	up	0.015077	0.085572	0.026753	0.015559	0.037365	0.007248	0.301813	0.339847	0.197801	0.821824
Novel_022300	XLOC_231284	.	--	transcript	0.035863	0	-21.7955	6.15813e-13	7.32489e-11	down	0	0	0.179315	0	0	0	0	0	0	0
Novel_003858	XLOC_042879	.	--	transcript	0.0352788	0	-23.8193	3.56605e-15	1.97225e-12	down	0.028439	0	0	0	0.147955	0	0	0	0	0
Novel_020372	XLOC_211063	.	--	transcript	0.0351902	0	-21.513	1.24429e-12	1.24617e-10	down	0.175951	0	0	0	0	0	0	0	0	0
Novel_003010	XLOC_033981	.	--	transcript	0.0348238	0	-22.4925	1.08805e-13	2.06732e-11	down	0.174119	0	0	0	0	0	0	0	0	0
Novel_021442	XLOC_219389	.	--	transcript	0.0346154	0	-21.51	1.22227e-12	1.22837e-10	down	5.9e-05	0	0	0.173018	0	0	0	0	0	0
Novel_014768	XLOC_160617	.	--	transcript	0.0345054	0	-23.0966	2.35968e-14	7.041e-12	down	0	0.172527	0	0	0	0	0	0	0	0
Novel_010887	XLOC_120967	.	--	transcript	0.0344676	0	-21.2279	2.48452e-12	2.11466e-10	down	0	0	0	0.172338	0	0	0	0	0	0
Novel_019007	XLOC_199922	.	--	transcript	0.03444	0	-24.1622	1.4242e-15	9.97297e-13	down	0.1722	0	0	0	0	0	0	0	0	0
Novel_013542	XLOC_149822	.	--	transcript	0.034422	0	-7.04342	0.000740664	0.0347636	down	0.001882	0.003173	0.075636	0	0.091419	0	0	0	0	0
Novel_010194	XLOC_112730	.	--	transcript	0.0342618	0	-21.7488	6.99555e-13	8.02419e-11	down	0	0	0.171309	0	0	0	0	0	0	0
Novel_001717	XLOC_020029	.	--	transcript	0.0339888	0	-22.6872	6.72637e-14	1.48422e-11	down	0	0.0041	0	0	0.165844	0	0	0	0	0
XM_018065057.1	gene-HNRNPA3	HNRNPA3	HNRNPA3	transcript	0.0335214	0.888399	4.50572	0.000533677	0.0260189	up	0.033949	0.02176	0.008789	0.069076	0.034033	0.039952	0.019661	0.029642	4.26142	0.091317
Novel_007588	XLOC_082412	.	--	transcript	0.0331204	0	-21.3891	1.6822e-12	1.55534e-10	down	0	0	0.165602	0	0	0	0	0	0	0
Novel_004822	XLOC_052933	.	--	transcript	0.032872	0	-21.4546	1.43509e-12	1.37996e-10	down	0	0	0	0	0.16436	0	0	0	0	0
Novel_007749	XLOC_083923	.	--	transcript	0.032607	0	-23.2118	1.75186e-14	5.82818e-12	down	0	0.163035	0	0	0	0	0	0	0	0
Novel_015425	XLOC_169337	.	--	transcript	0.0317374	0	-21.3366	1.90731e-12	1.72514e-10	down	0	0	0	0	0.158687	0	0	0	0	0
NM_001285748.1	gene-MTOR	MTOR	MTOR	transcript	0.0308042	0.526193	4.04176	0.00066447	0.0315973	up	0.00646	0.029831	0.002036	0.029496	0.086198	0.018646	0.773216	0.344611	0.002166	1.49233
Novel_018434	XLOC_194522	.	--	transcript	0.030715	0	-21.3888	1.68375e-12	1.55534e-10	down	0	0	0	0.153575	0	0	0	0	0	0
Novel_004083	XLOC_046831	.	--	transcript	0.0306386	0	-21.6034	9.83667e-13	1.03531e-10	down	0	0.153193	0	0	0	0	0	0	0	0
Novel_003843	XLOC_042879	.	--	transcript	0.03051	0	-21.6875	8.12584e-13	8.95399e-11	down	0	0.152049	0.000501	0	0	0	0	0	0	0
Novel_007717	XLOC_083782	.	--	transcript	0.03047	0	-21.9396	4.36934e-13	5.59579e-11	down	0	0	0.15235	0	0	0	0	0	0	0
Novel_023326	XLOC_243786	.	--	transcript	0.0302624	0	-22.7978	5.07591e-14	1.19298e-11	down	0	0.151312	0	0	0	0	0	0	0	0
Novel_011597	XLOC_129010	.	--	transcript	0.0296874	0	-22.2163	2.20027e-13	3.37361e-11	down	0	0	0	0	0.148437	0	0	0	0	0
Novel_006833	XLOC_071277	.	--	transcript	0.0294946	0.190232	2.67412	0.000596529	0.0287762	up	0.034045	0.014557	0.024846	0.023916	0.050109	0.016477	0.025583	0.433315	0.217651	0.258134
XM_018050482.1	gene-TMEM259	TMEM259	TMEM259	transcript	0.0293496	0.22934	2.89562	0.000680353	0.0322466	up	0.015534	0.01152	0.065399	0.047672	0.006623	0.338032	0.011062	0.42015	0.226514	0.150943
Novel_005631	XLOC_059765	.	--	transcript	0.02784	0.0016514	-3.82471	0.000977745	0.0444961	down	0.050429	0.00689	0.000138	0.039993	0.04175	9.8e-05	6.5e-05	5.6e-05	0.007702	0.000336
XM_018042072.1	gene-LOC100861104	LOC100861104	LOC100861104	transcript	0.026765	0.309052	3.37062	0.000511027	0.0250978	up	0.072986	0.033849	0	0.024985	0.002005	0.247983	0.075014	0.91487	0.161286	0.146107
Novel_022402	XLOC_232273	.	--	transcript	0.0262508	0	-21.4071	1.61053e-12	1.51511e-10	down	0	0	0.131254	0	0	0	0	0	0	0
Novel_004650	XLOC_050711	.	--	transcript	0.0262418	0.170032	2.61606	0.000256135	0.01352	up	0	0.0172	0.028137	0.038681	0.047191	0.205406	0.135592	0.071421	0.114389	0.323353
Novel_010787	XLOC_119510	.	--	transcript	0.026016	0	-21.9452	4.30947e-13	5.52726e-11	down	0	0	0	0.13008	0	0	0	0	0	0
Novel_011022	XLOC_121586	.	--	transcript	0.02586	0	-21.5326	1.18699e-12	1.19846e-10	down	0	0	0.1293	0	0	0	0	0	0	0
Novel_002745	XLOC_030585	.	--	transcript	0.0254936	0	-21.9769	3.95299e-13	5.19277e-11	down	0	0.127468	0	0	0	0	0	0	0	0
Novel_022625	XLOC_234404	.	--	transcript	0.0250002	0	-22.2752	1.89905e-13	3.04689e-11	down	0	0	0.125001	0	0	0	0	0	0	0
XR_001919226.1	gene-RNF121	RNF121	RNF121	transcript	0.024932	0.380482	3.83937	1.80582e-06	0.000115041	up	0.028166	0.018039	0.039252	0	0.039203	0.399754	0.061361	0.601211	0.202526	0.63756
Novel_012403	XLOC_137281	.	--	transcript	0.0249118	0	-21.3982	1.64537e-12	1.52965e-10	down	0	0	0	0	0.124559	0	0	0	0	0
Novel_004451	XLOC_049355	.	--	transcript	0.0246874	0	-21.722	7.47226e-13	8.37192e-11	down	0.123437	0	0	0	0	0	0	0	0	0
XM_018066646.1	gene-USP19	USP19	USP19	transcript	0.0246162	0.500611	4.28298	9.52452e-05	0.00541955	up	0.022295	0.021922	0.030925	0.013447	0.034492	0.023388	0.03964	0.022566	0.609898	1.80756
Novel_008878	XLOC_098201	.	--	transcript	0.024588	0	-21.5326	1.18699e-12	1.19846e-10	down	0	0	0.12294	0	0	0	0	0	0	0
Novel_018596	XLOC_195930	.	--	transcript	0.0245552	0	-22.3356	1.63287e-13	2.73464e-11	down	0.007368	0.115408	0	0	0	0	0	0	0	0
Novel_008031	XLOC_087901	.	--	transcript	0.0241324	0	-22.418	1.32788e-13	2.33403e-11	down	0	0.120662	0	0	0	0	0	0	0	0
Novel_021801	XLOC_223962	.	--	transcript	0.0240834	0	-21.6347	9.25078e-13	9.8438e-11	down	0	0	0	0.120417	0	0	0	0	0	0
XM_005700243.3	gene-TMEM164	TMEM164	TMEM164	transcript	0.0237482	2.00478	6.50715	0.000190565	0.0103289	up	0.016468	0.002683	0.029228	0	0.070362	9.95948	0.034823	0.004082	0.01029	0.015221
XM_018047210.1	gene-NRCAM	NRCAM	NRCAM	transcript	0.023525	0	-21.4002	1.63776e-12	1.52748e-10	down	0	0.117625	0	0	0	0	0	0	0	0
Novel_001710	XLOC_019961	.	--	transcript	0.0230854	0	-21.4002	1.63776e-12	1.52748e-10	down	0	0.115427	0	0	0	0	0	0	0	0
Novel_022482	XLOC_234071	.	--	transcript	0.0230302	0	-21.553	1.12941e-12	1.15783e-10	down	0	0	0	0	0.115151	0	0	0	0	0
XM_018038327.1	gene-ABHD5	ABHD5	ABHD5	transcript	0.0229356	0.377935	3.7596	0.000127614	0.00710767	up	0.016411	0.008044	0.02426	0.007266	0.058697	0.051011	0.070549	0.842107	0.874004	0.052002
Novel_009013	XLOC_099828	.	--	transcript	0.0219018	0	-21.6043	9.96598e-13	1.04765e-10	down	0	0	0.109509	0	0	0	0	0	0	0
Novel_004896	XLOC_053070	.	--	transcript	0.021452	0	-22.5118	1.0483e-13	2.01829e-11	down	0	0	0	0	0.10726	0	0	0	0	0
Novel_018590	XLOC_195930	.	--	transcript	0.0213968	0	-22.4429	1.24326e-13	2.27862e-11	down	0	0.106984	0	0	0	0	0	0	0	0
Novel_002081	XLOC_024653	.	--	transcript	0.0213074	0.320398	3.7687	2.69447e-05	0.00161913	up	0.017969	0	0.022821	0.047785	0.017962	0.244633	0.059483	0.109021	0.922377	0.266476
Novel_012410	XLOC_137388	.	--	transcript	0.0204724	0.217405	3.42924	0.000191966	0.01039	up	0.012298	0.015779	0.017109	0.020533	0.036643	0.580188	0.028692	0.404377	0.032385	0.041385
Novel_019407	XLOC_202796	.	--	transcript	0.020169	0	-22.8359	4.60541e-14	1.12001e-11	down	0	0	0	0	0.100845	0	0	0	0	0
XM_018054306.1	gene-TPM1	TPM1	TPM1	transcript	0.019902	1.48826	5.88109	4.68437e-05	0.00273536	up	0.012022	0.025616	0.008619	0.013181	0.040072	0.008895	4.05828	0.01201	0.011439	3.35066
Novel_006435	XLOC_068623	.	--	transcript	0.0198856	0	-21.2648	2.26862e-12	1.96987e-10	down	0.099428	0	0	0	0	0	0	0	0	0
Novel_012060	XLOC_133321	.	--	transcript	0.019743	0	-22.1981	2.30248e-13	3.48722e-11	down	0	0	0.098715	0	0	0	0	0	0	0
Novel_016876	XLOC_178468	.	--	transcript	0.0195216	0	-21.7641	6.73901e-13	7.8439e-11	down	0	0	0.097608	0	0	0	0	0	0	0
Novel_022330	XLOC_231484	.	--	transcript	0.0193722	0	-21.6097	9.8366e-13	1.03531e-10	down	0.096861	0	0	0	0	0	0	0	0	0
Novel_005672	XLOC_060402	.	--	transcript	0.0187474	0	-22.8737	7.39498e-15	3.21376e-12	down	0	0.093133	0.000325	0.000279	0	0	0	0	0	0
Novel_002917	XLOC_032902	.	--	transcript	0.0186038	0	-21.7386	7.16462e-13	8.13217e-11	down	0	0	0	0.093019	0	0	0	0	0	0
Novel_006426	XLOC_068623	.	--	transcript	0.0182032	0	-21.308	2.04538e-12	1.82157e-10	down	0	0	0	0.091016	0	0	0	0	0	0
Novel_005584	XLOC_058997	.	--	transcript	0.017236	0	-23.5026	8.20839e-15	3.4432e-12	down	0	0	0	0	0.08618	0	0	0	0	0
Novel_005642	XLOC_059791	.	--	transcript	0.0169982	0	-20.2452	2.33009e-11	1.61215e-09	down	0	0	0	0.084991	0	0	0	0	0	0
Novel_012804	XLOC_142671	.	--	transcript	0.0169216	0.292201	4.14659	0.000124314	0.00693276	up	0.006016	0	0.020768	0.004421	0.053403	0.105797	0.690433	0.527676	0.080247	0.056853
Novel_018562	XLOC_195898	.	--	transcript	0.016839	0.10535	2.62767	0.000205236	0.0110414	up	0.0248	0	0.03558	0.008378	0.015437	0.144539	0.050092	0.142055	0.09546	0.094606
Novel_021099	XLOC_216306	.	--	transcript	0.0167902	0	-21.5859	1.04252e-12	1.08671e-10	down	0	0	0	0.083951	0	0	0	0	0	0
XR_001918693.1	gene-VPS39	VPS39	VPS39	transcript	0.0160116	1.87187	6.7448	9.68607e-06	0.000597762	up	0.00169	0.014708	0.025232	0.016398	0.02203	0	5.56595	0.002216	0.092674	3.69851
XM_018067221.1	gene-SLC4A7	SLC4A7	SLC4A7	transcript	0.0136438	0.401943	4.51244	0.000189092	0.0102683	up	0.008011	0.037113	0.012446	0.004514	0.006135	0.018448	0.014019	0.022479	1.21821	0.736558
XM_013976203.2	gene-TMEM164	TMEM164	TMEM164	transcript	0.0136382	0.661797	5.53058	0.000373441	0.0188854	up	0.002611	0	0.024988	0.010127	0.030465	0.002742	0.011305	0.004898	0.607507	2.68253
XM_018040455.1	gene-HAGHL	HAGHL	HAGHL	transcript	0.0133802	1.19434	5.87759	0.000206187	0.0110857	up	0.013067	0.003894	0.025359	0.004217	0.020364	0.049387	0.005139	0.003637	5.90724	0.006299
Novel_004300	XLOC_048114	.	--	transcript	0.0129304	0	-21.6521	8.86589e-13	9.55129e-11	down	0	0.064652	0	0	0	0	0	0	0	0
XM_018052346.1	gene-PPP2R2A	PPP2R2A	PPP2R2A	transcript	0.01213	1.19735	6.3792	5.52193e-07	3.57284e-05	up	0.005374	0.006801	0	0.005942	0.042533	1.78023	2.2764	0.650861	0	1.27923
Novel_010673	XLOC_117228	.	--	transcript	0.0120514	0	-22.2406	2.07081e-13	3.22242e-11	down	0	0	0.060257	0	0	0	0	0	0	0
Novel_014551	XLOC_159476	.	--	transcript	0.011575	0.599793	5.65481	5.80779e-05	0.00336422	up	0	0	0	0.057875	0	0.747587	1.10525	0.899846	0.18219	0.064093
Novel_003306	XLOC_036645	.	--	transcript	0.0110322	0.378395	5.04942	2.53882e-06	0.000160911	up	0.017149	0.002913	0.006917	0.002874	0.025308	0.438058	0.034535	0.844855	0.57221	0.002316
Novel_011595	XLOC_129010	.	--	transcript	0.0109738	0	-21.1682	2.86775e-12	2.40589e-10	down	0	0	0	0.054869	0	0	0	0	0	0
Novel_017817	XLOC_188067	.	--	transcript	0.0109066	0	-21.4711	1.37872e-12	1.33761e-10	down	0	0.054533	0	0	0	0	0	0	0	0
XM_018052993.1	gene-PKIB	PKIB	PKIB	transcript	0.0108512	0.845023	6.11193	0.000822054	0.0381302	up	0	0.054256	0	0	0	1.71952	0	0.225095	1.12309	1.15741
Novel_020043	XLOC_208247	.	--	transcript	0.0107568	0.238073	4.36888	0.000938811	0.0428816	up	0	0	0.020163	0.033621	0	0.008096	0.07585	0.305956	0.389903	0.410558
XM_018053748.1	gene-APC	APC	APC	transcript	0.0102742	0.774033	6.06839	0.000174004	0.00950247	up	0.003659	3.2e-05	0.022035	0.022551	0.003094	0.002022	0.020004	0.001603	3.84128	0.005254
XM_018061874.1	gene-ACSF3	ACSF3	ACSF3	transcript	0.0096508	0.342079	4.41814	0.000135235	0.00750803	up	0.015686	0.001486	0.01126	0.005263	0.014559	0.137506	1.30576	0.020644	0.23472	0.011762
XM_018066281.1	gene-CTAGE5	CTAGE5	CTAGE5	transcript	0.009502	0.840375	6.05824	0.000177189	0.00967035	up	0.002041	0.041104	0.001236	0.001578	0.001551	0.001089	2.61494	0.001739	0.000796	1.58331
Novel_004617	XLOC_050545	.	--	transcript	0.0090368	0.086126	3.25012	0.000780672	0.036464	up	0.014675	0.001495	0	0.014684	0.01433	0.126024	0.203239	0.032492	0.012898	0.055977
XM_018056009.1	gene-PRRC2B	PRRC2B	PRRC2B	transcript	0.0082314	0.396133	5.63626	0.000519699	0.0254251	up	0.037466	0.003691	0	0	0	1.21312	0.642716	0.091723	0.027479	0.005623
Novel_004967	XLOC_053409	.	--	transcript	0.0081354	0.148917	3.65954	0.000250632	0.0132699	up	0.019222	0	0	0	0.021455	0.171015	0.182704	0.041098	0.183245	0.166524
Novel_005583	XLOC_058997	.	--	transcript	0.0081002	0	-22.5426	9.70109e-14	1.91444e-11	down	0	0	0.03877	0.001731	0	0	0	0	0	0
Novel_022910	XLOC_236866	.	--	transcript	0.0079664	0.245974	4.80839	1.11291e-05	0.000684872	up	0.003429	0	0.017004	0.003039	0.01636	0.48989	0.085611	0.568816	0.013088	0.072464
Novel_019409	XLOC_202796	.	--	transcript	0.0078878	0	-21.573	1.07518e-12	1.1154e-10	down	0	0	0	0	0.039439	0	0	0	0	0
Novel_017219	XLOC_180784	.	--	transcript	0.0074528	0.051332	2.72646	0.000885624	0.0406661	up	0.002494	0.003339	0.018878	0.004168	0.008385	0.01494	0.019057	0.069702	0.135106	0.017855
XM_005697930.3	gene-HMOX2	HMOX2	HMOX2	transcript	0.0073824	0.149728	4.03043	0.000189932	0.0103075	up	0.008177	0.004361	0.009404	0.007842	0.007128	0.01099	0.012824	0.262856	0.323712	0.138259
Novel_018616	XLOC_195930	.	--	transcript	0.0072664	0.176101	4.50707	0.00030835	0.0160265	up	0.020396	0.00723	0.004827	0	0.003879	0.60678	0.00391	0.227808	0.023213	0.018796
Novel_002614	XLOC_029456	.	--	transcript	0.0071826	0.185106	4.57087	0.000430589	0.0215371	up	0.019665	0.000501	0.006831	0.008916	0	0.203689	0.488223	0.024427	0	0.209191
Novel_014400	XLOC_157874	.	--	transcript	0.006819	0.177965	4.60635	0.000373419	0.0188854	up	0	0	0	0.034095	0	0.228937	0.098614	0.304739	0.094117	0.163416
XM_018061385.1	gene-NCOR2	NCOR2	NCOR2	transcript	0.0067398	0.604643	6.49921	0.000537079	0.0261701	up	0	0.016806	0.012224	0.004669	0	2.7431	0	0.273628	0.002331	0.004158
Novel_023309	XLOC_243289	.	--	transcript	0.0065916	0.281949	5.19668	1.15143e-06	7.38404e-05	up	0.001719	0.016682	0.004179	0.010378	0	0.550893	0.065665	0.050867	0.049358	0.692961
XM_018046881.1	gene-LOC102172789	LOC102172789	LOC102172789	transcript	0.0062878	0.195071	4.62593	0.000604266	0.0290526	up	0.010005	0	0.00639	0.004521	0.010523	0.005321	0.669254	0.283024	0.012624	0.005133
XM_018046275.1	gene-ARHGEF2	ARHGEF2	ARHGEF2	transcript	0.0057666	0.433362	5.85884	0.000297843	0.0155327	up	0.011195	0.007659	0.002348	0	0.007631	0.004062	0.011327	0.002694	2.14093	0.007796
XM_018046535.1	gene-ATP13A3	ATP13A3	ATP13A3	transcript	0.0053686	0.326529	5.6834	1.82872e-06	0.000116415	up	0.006492	0.001622	0.01344	0.005289	0	0.660342	0	0.356523	0.280452	0.33533
XM_018052891.1	gene-PHIP	PHIP	PHIP	transcript	0.005245	1.4522	7.79843	2.3944e-07	1.56204e-05	up	0.000618	0.001086	0.008734	0.006542	0.009245	0.003629	0.004953	0.045424	7.11537	0.091613
Novel_014104	XLOC_155563	.	--	transcript	0.0050096	0.180293	5.18265	3.53008e-05	0.00209229	up	0.001127	0	0.014494	0.001525	0.007902	0.235672	0.007597	0.612855	0.010668	0.034671
XM_018061463.1	gene-ZNF605	ZNF605	ZNF605	transcript	0.0048308	0.728745	7.06167	2.6491e-06	0.000167778	up	0.005369	0.001856	0.00566	0.011269	0	2.81132	0.008437	0.798091	0.022667	0.003205
Novel_010583	XLOC_116444	.	--	transcript	0.0046582	0.347558	6.12842	0.000123897	0.00691638	up	0.010218	0	0.013073	0	0	0.019128	0.87375	0.826408	0.004709	0.013795
XM_018038616.1	gene-LOC102180547	LOC102180547	LOC102180547	transcript	0.0046578	0.225248	4.79059	0.00109671	0.0491883	up	0	0.023245	0	4.4e-05	0	0.108501	0.316201	0	0.481878	0.219661
XM_018057706.1	gene-NOL4L	NOL4L	NOL4L	transcript	0.0044202	0.403631	6.439	0.000107324	0.00602396	up	0.017831	0	0	0	0.00427	0.765667	0.023731	0.539172	0.689585	0
XM_018064137.1	gene-YPEL2	YPEL2	YPEL2	transcript	0.0043088	0.191084	5.21942	0.000635854	0.030403	up	0.006983	0	0.004555	0.005268	0.004738	0.92699	0.00886	0.008813	0.001758	0.009
Novel_007651	XLOC_083189	.	--	transcript	0.0042512	0.340591	6.13756	0.000252635	0.0133515	up	0.021256	0	0	0	0	0	0.415415	0.403782	0.361047	0.522713
Novel_018103	XLOC_190081	.	--	transcript	0.00424	0.0876162	4.26175	0.000714939	0.0336836	up	0	0.00081	0.017492	0.001056	0.001842	0.140847	0.137039	0.001726	0.150271	0.008198
XM_018050048.1	gene-MORC1	MORC1	MORC1	transcript	0.0042028	0.0896558	4.51019	2.99905e-05	0.0017947	up	0.009874	0	0.01114	0	0	0.068641	0.053077	0.030059	0.075683	0.220819
Novel_002867	XLOC_031761	.	--	transcript	0.0034902	0.754699	7.4789	1.53816e-06	9.82058e-05	up	0	0	0	0	0.017451	0.767976	0	0.817305	0.884873	1.30334
XM_005691431.2	gene-VPS29	VPS29	VPS29	transcript	0.0033352	3.47685	8.1793	3.32037e-05	0.00197203	up	0.003186	0	0.003961	0.005388	0.004141	0	0.008028	0.032465	0.002444	17.3413
Novel_013566	XLOC_149924	.	--	transcript	0.0029286	0.44847	7.00221	0.000482905	0.0238924	up	0	0.004995	0	0.009648	0	0	0	0.175509	0.834743	1.2321
XM_018046974.1	gene-POT1	POT1	POT1	transcript	0.0028764	0.325923	5.82868	0.000619798	0.0297007	up	0.005205	0.001203	0.000782	0	0.007192	0.200281	0.00032	0.002436	0	1.42658
Novel_000835	XLOC_010692	.	--	transcript	0.002864	0.0934136	4.97092	0.000709806	0.0334781	up	0.003187	0.001793	0.008119	0	0.001221	0.001769	0.0016	0.000858	0.380982	0.081859
XM_018066604.1	gene-GABRA5	GABRA5	GABRA5	transcript	0.0028474	0.285593	6.17314	0.00109413	0.0490978	up	0	0	0	0	0.014237	0.313462	0.807909	0	0.295036	0.011556
XM_013974903.2	gene-SLX4	SLX4	SLX4	transcript	0.0025876	0.165034	5.83414	0.000390697	0.0196664	up	0	0	0.00782	0.005118	0	0	0.463301	0.123254	0.009507	0.229109
XM_018066145.1	gene-POLG	POLG	POLG	transcript	0.0024718	0.356271	6.18628	4.48344e-06	0.000281287	up	0.00364	0.003402	0.002818	0.001037	0.001462	0.004467	0.761436	0.004147	0.023761	0.987544
XM_018046992.1	gene-CDK13	CDK13	CDK13	transcript	0.002389	0.324849	6.59162	6.20681e-05	0.00358579	up	0.000732	0.001288	0.003703	0.002123	0.004099	0.001502	0.002053	1.61634	0.000934	0.00342
XM_018061983.1	gene-CHD9	CHD9	CHD9	transcript	0.0023726	0.164374	5.60519	0.000384914	0.0194091	up	0.000344	0.000287	0.004902	0.001363	0.004967	0.000469	0.813814	0.000234	0.005263	0.002092
XM_005697176.3	gene-PIAS2	PIAS2	PIAS2	transcript	0.0023494	0.161932	5.07023	3.335e-05	0.00197937	up	0.003336	0.000878	0.001563	0.000806	0.005164	0.241689	0.003359	0.237871	0.001197	0.325546
Novel_016577	XLOC_176690	.	--	transcript	0.0022682	0.484345	7.3961	0.000217128	0.0116236	up	0.003741	0	0	0.0076	0	0	0.351168	0.871673	1.19888	0
XM_018046358.1	gene-CFAP45	CFAP45	CFAP45	transcript	0.0022056	0.206177	4.99912	0.000765286	0.0358031	up	0.003235	0	0.003247	0.001108	0.003438	0.595934	0.001791	0.002948	0.427457	0.002755
XM_018052995.1	gene-PKIB	PKIB	PKIB	transcript	0.0021532	0.318031	6.54139	4.06751e-05	0.00239448	up	0	0	0.009429	0.001337	0	0.713924	0	0.17846	0.069964	0.627806
XM_018049776.1	gene-AFAP1	AFAP1	AFAP1	transcript	0.0020436	0.179391	5.90878	0.000729294	0.0342855	up	0.00225	0.002529	0	0.003301	0.002138	0	0.004208	0.007502	0.0147	0.870547
XM_018048528.1	gene-TIAM1	TIAM1	TIAM1	transcript	0.00196	0.389141	7.74772	3.90251e-06	0.000245728	up	0	0	0	0	0.0098	0.663981	0.471049	0.375961	0	0.434712
Novel_015135	XLOC_165465	.	--	transcript	0.0018904	0.061137	4.70371	0.000886632	0.0406909	up	0.006112	0.001944	0	0.001396	0	0.018563	0.091678	0.193812	0.000659	0.000973
Novel_011382	XLOC_125946	.	--	transcript	0.0018404	0.133247	5.77133	0.000161442	0.00885544	up	0.002267	0	0	1.1e-05	0.006924	0.61684	0.005237	0.003954	0.024576	0.01563
XM_005691031.3	gene-SERTAD4	SERTAD4	SERTAD4	transcript	0.0018062	0.10653	4.78821	0.000598737	0.0288507	up	0.000666	0.001752	0.001217	0.000969	0.004427	0.000802	0.219061	0.001066	0.310698	0.001023
XM_018050283.1	gene-SLC4A9	SLC4A9	SLC4A9	transcript	0.001702	0.169772	6.08504	0.000344254	0.0176146	up	0	0	0	0.00851	0	0.296233	0.06512	0	0.25669	0.230817
XM_018047789.1	gene-ATF1	ATF1	ATF1	transcript	0.0016806	0.136172	4.83639	0.000872584	0.0402162	up	0.001318	0.001364	0.001886	0	0.003835	0.369808	0.002038	0.305606	0.002653	0.000755
Novel_014501	XLOC_159082	.	--	transcript	0.0016754	0.0599528	4.3848	0.00020252	0.0109156	up	0	0.008377	0	0	0	0.009227	0.089226	0.063895	0.078856	0.05856
Novel_019945	XLOC_207057	.	--	transcript	0.0016692	0.759126	8.8684	0.000560223	0.0271758	up	0	0	0	0	0.008346	0	3.76861	0.007436	0	0.019587
XM_018040581.1	gene-ACHE	ACHE	ACHE	transcript	0.0016682	0.253636	5.48024	0.000150592	0.00830755	up	0.00019	0.007639	0.000178	0.000193	0.000141	0.000276	0.468745	0.000191	0.798184	0.000782
XM_018054998.1	gene-RTKN	RTKN	RTKN	transcript	0.0015074	0.222414	5.38299	0.000446192	0.0222152	up	0.000783	0.002498	0.001486	0	0.00277	0	0.361081	0.000577	0.065123	0.68529
Novel_011011	XLOC_121561	.	--	transcript	0.0015024	0.153582	5.83391	0.000155932	0.00857488	up	0.000613	0.002124	0.003357	0.001418	0	0.311342	0	0.012434	0.437658	0.006477
XM_018048546.1	gene-ATN1	ATN1	ATN1	transcript	0.0015014	0.113216	5.31174	6.14094e-05	0.00355009	up	0.002164	0.001046	0.00218	0.002117	0	0.177832	0.185009	0.00125	0.199344	0.002643
XM_018066025.1	gene-TECPR2	TECPR2	TECPR2	transcript	0.0013754	0.150102	6.09899	0.000868253	0.0400591	up	0	0.001997	0.001984	0.001759	0.001137	0	0.002054	0.540179	0.208277	0
Novel_012440	XLOC_137626	.	--	transcript	0.0013262	0.169271	7.09357	5.5084e-06	0.000344101	up	0	0	0.006631	0	0	0.038587	0.026652	0.007078	0.282454	0.491585
Novel_021659	XLOC_222125	.	--	transcript	0.0013062	0.157687	6.14282	0.000519741	0.0254251	up	0	0.006531	0	0	0	0.198457	0	0.165614	0.418972	0.005394
Novel_004177	XLOC_047556	.	--	transcript	0.0013022	0.054965	5.01244	0.000161619	0.00885956	up	0.001293	0.002225	0.002954	0	3.9e-05	0.002269	0.217039	0.029454	0.025964	9.9e-05
Novel_023234	XLOC_241522	.	--	transcript	0.0012986	0.242568	5.8182	0.000379249	0.0191568	up	0	0.001345	0.00203	0	0.003118	0.000797	0.001706	0.795777	0.001514	0.413046
XM_018038865.1	gene-DDR1	DDR1	DDR1	transcript	0.0012354	1.35926	8.7367	9.46636e-06	0.000584619	up	0.0011	0.000249	0.001998	0.00283	0	0.000596	5.52548	1.27024	0	0
Novel_011177	XLOC_123389	.	--	transcript	0.001228	0.0834606	5.89763	0.000471679	0.0233903	up	0	0	0.00614	0	0	0.337503	0.012636	0.008607	0.003151	0.055406
XM_013963599.2	gene-TMEM176B	TMEM176B	TMEM176B	transcript	0.0012212	0.213267	5.94474	0.000157507	0.00865601	up	0	0.006106	0	0	0	0.131715	0.250343	0.155862	0	0.528414
Novel_018573	XLOC_195929	.	--	transcript	0.0012184	0.258483	7.23493	0.00013699	0.00760065	up	0.006092	0	0	0	0	0.51826	0.001797	0.259122	0.513234	0
Novel_022197	XLOC_229986	.	--	transcript	0.001176	0.060484	5.44717	0.000662377	0.031515	up	0.000572	0	0	0.004562	0.000746	0.158267	0	0.003933	0.010289	0.129931
XM_018041900.1	gene-TACC1	TACC1	TACC1	transcript	0.0011204	0.539098	8.42012	9.11041e-07	5.86844e-05	up	0	0.005602	0	0	0	1.4583	0.523718	0.276344	0.437124	0
XM_005680780.3	gene-ABCC9	ABCC9	ABCC9	transcript	0.0011166	0.0268172	4.71154	0.000976055	0.0444658	up	0	0	0	0	0.005583	0.05049	0.001941	0.053248	0.023591	0.004816
Novel_003897	XLOC_043575	.	--	transcript	0.00108	0.239735	7.84083	2.21835e-05	0.00134231	up	0.0054	0	0	0	0	0.609826	0	0.184437	0.014136	0.390278
Novel_013334	XLOC_147702	.	--	transcript	0.0010778	0.612211	7.15374	6.04643e-05	0.00349779	up	0.000641	0.003655	0	0.001093	0	0	0.604696	0.012229	0.018658	2.42547
Novel_002480	XLOC_028804	.	--	transcript	0.0009818	0.0636928	5.72858	0.000257644	0.0135832	up	0	0.004909	0	0	0	0.02391	0.010386	0.006165	0.245533	0.03247
Novel_015259	XLOC_166720	.	--	transcript	0.000969	0.332141	8.4466	2.57016e-07	1.67294e-05	up	0	0	0	0	0.004845	0	0.292459	0.516539	0.31971	0.531998
XM_013971270.2	gene-AP1G1	AP1G1	AP1G1	transcript	0.000943	0.205219	6.47239	0.000131108	0.00728827	up	0.000591	0.001183	0.001138	0.000721	0.001082	0.000641	1.02241	0.000748	0.000894	0.001405
Novel_009627	XLOC_105987	.	--	transcript	0.0009174	0.114497	6.64795	4.82137e-05	0.00281158	up	0.001377	0	0.00321	0	0	0.385737	0.000329	0.169142	0.005307	0.01197
XM_018048755.1	gene-TMEM184B	TMEM184B	TMEM184B	transcript	0.0008908	0.22158	6.01374	0.000319263	0.0165011	up	0.001746	0.000558	0.000771	0.001379	0	0.00112	0.402784	0.703314	0.000684	0
Novel_005916	XLOC_062641	.	--	transcript	0.0008868	0.061132	4.90571	0.000463411	0.0229934	up	0	0.004434	0	0	0	0.093433	0.005377	0.006872	0.10198	0.097998
Novel_009724	XLOC_106823	.	--	transcript	0.0008434	0.167716	7.35148	3.75988e-05	0.00222242	up	0	0	0.003608	0.000609	0	1.6e-05	0.214071	0.435283	0	0.189211
Novel_007116	XLOC_076542	.	--	transcript	0.0008424	0.11852	6.29236	0.00106926	0.0481561	up	0.004212	0	0	0	0	0.131696	0.010032	0	0.018948	0.431925
Novel_001603	XLOC_019391	.	--	transcript	0.0008138	0.318538	7.54249	3.31258e-05	0.00196875	up	0	0.004069	0	0	0	0.013897	0.459566	0.393228	0	0.725998
Novel_010207	XLOC_113279	.	--	transcript	0.0007752	0.140859	6.99105	5.30904e-06	0.000331886	up	0.001029	0	5.9e-05	0.002788	0	0.000432	0.00016	0.256177	0.397861	0.049663
XM_018039214.1	gene-ADGRF2	ADGRF2	ADGRF2	transcript	0.0007386	0.163054	7.20847	0.000917221	0.0419395	up	0.001798	0	0.001895	0	0	0.423399	0	0.390999	0	0.000872
XM_005680343.3	gene-TIMELESS	TIMELESS	TIMELESS	transcript	0.0006266	0.406448	8.69322	7.2571e-11	4.90383e-09	up	0	0	0	0.003133	0	0.2192	0.887532	0.524553	0.388226	0.012727
Novel_005861	XLOC_061934	.	--	transcript	0.0006264	0.173865	7.62298	3.88335e-05	0.00229229	up	0	0.003132	0	0	0	0.118985	0	0.363209	0.380045	0.007085
Novel_019905	XLOC_206873	.	--	transcript	0.0005464	0.0951916	7.01898	0.000552361	0.0268394	up	0.002732	0	0	0	0	0.105471	0.356917	0	0.012679	0.000891
Novel_013368	XLOC_148110	.	--	transcript	0.0004846	0.0825952	7.23559	3.58666e-05	0.00212293	up	0.001687	0.000736	0	0	0	0.190773	0.142904	0.078483	0	0.000816
Novel_023977	XLOC_251045	.	--	transcript	0.000483	0.0530548	5.92345	0.000363153	0.0184831	up	0	0	0.002415	0	0	0.137932	0.004849	0.002843	0.003541	0.116109
Novel_000339	XLOC_004096	.	--	transcript	0.0004428	0.0512594	6.01375	2.62973e-05	0.00158241	up	0	0	0	0.002214	0	0.089025	0.049649	0.106932	0.00613	0.004561
XM_018062467.1	gene-CIC	CIC	CIC	transcript	0.00043	0.273325	8.47658	2.03708e-10	1.368e-08	up	0	0	0.001273	0	0.000877	0.4408	0.296496	0.277078	0.348538	0.003712
Novel_018683	XLOC_197388	.	--	transcript	0.0004008	0.0638878	6.93258	0.000519247	0.0254251	up	0	0	0.000168	0	0.001836	0.140731	3e-06	0	6.7e-05	0.178638
XM_005699158.3	gene-PSAP	PSAP	PSAP	transcript	0.0003916	2.5885	9.4782	4.16785e-06	0.000261866	up	0	0.000578	0.000978	0	0.000402	0.000319	12.94	0.000701	0.001058	0.000409
Novel_015982	XLOC_173342	.	--	transcript	0.0003648	0.108763	6.71573	1.49897e-05	0.000913384	up	0	0	0.001824	0	0	0.090276	0.134539	0.215209	0	0.103791
Novel_015470	XLOC_169564	.	--	transcript	0.0003212	0.0764228	7.19267	0.000880509	0.040474	up	0.001606	0	0	0	0	0.124204	0	0.105508	0.152402	0
XM_018052425.1	gene-NTRK2	NTRK2	NTRK2	transcript	0.0003174	0.056682	6.37419	0.000596955	0.0287808	up	0	0.001587	0	0	0	0.124872	0.005196	0.140421	0.012921	0
Novel_015958	XLOC_173265	.	--	transcript	0.0001874	0.0147856	5.2391	0.000106921	0.00600523	up	0.00027	5.9e-05	1.6e-05	0.000592	0	0.002544	0.066563	0.001431	0.001811	0.001579
XM_018058596.1	gene-ST3GAL1	ST3GAL1	ST3GAL1	transcript	0.0001496	0.088718	5.53968	0.000294451	0.0153651	up	9.3e-05	0	0.000394	4.4e-05	0.000217	0.27071	0.172552	0.000201	6.5e-05	6.2e-05
XM_018066391.1	gene-MBIP	MBIP	MBIP	transcript	0.000136	0.29733	6.23177	0.00015088	0.00831813	up	0	0	0	0	0.00068	0.353095	0	0.448077	0.058125	0.627354
Novel_008313	XLOC_090307	.	--	transcript	0.000111	0.186484	8.7472	4.91292e-06	0.000307566	up	0.000555	0	0	0	0	0	0.323396	0.198338	0.001077	0.40961
Novel_011691	XLOC_130188	.	--	transcript	9.1e-05	0.151753	8.19619	0.000146592	0.00809717	up	0	0.000455	0	0	0	0	0.139278	0.186853	0.432635	0
XM_018057142.1	gene-EPB41	EPB41	EPB41	transcript	8.38e-05	0.247006	7.79975	6.52715e-06	0.000406279	up	0	0	0.000174	0.000245	0	0	0.512335	0.651375	0.022319	0.049002
XM_018041853.1	gene-FAT1	FAT1	FAT1	transcript	7.4e-05	0.538417	10.2669	0.000308418	0.0160265	up	0	0.000327	4.3e-05	0	0	0	0.000142	0.131317	2.56062	0
Novel_003352	XLOC_036774	.	--	transcript	3.74e-05	0.0705292	8.08248	2.97498e-05	0.00178152	up	0	0	1.7e-05	0.00017	0	0.000177	0.188065	0.003147	0	0.161257
Novel_019237	XLOC_200958	.	--	transcript	7.2e-06	0.08445	8.57787	7.34123e-05	0.00421313	up	0	0	3.6e-05	0	0	0	0	0.173749	0.17042	0.078081
Novel_007035	XLOC_075903	.	--	transcript	3.8e-06	0.0369548	7.1118	2.378e-05	0.00143591	up	0	1.9e-05	0	0	0	0.007188	0.041944	0	0.086772	0.04887
Novel_017845	XLOC_188067	.	--	transcript	2e-06	0.158691	10.0816	0.000350003	0.0178771	up	1e-05	0	0	0	0	0	0	0	0.488754	0.3047
Novel_018577	XLOC_195930	.	--	transcript	2e-07	0.470746	11.7251	0.000106882	0.00600523	up	0	0	0	1e-06	0	0	2.35373	0	0	0
Novel_000215	XLOC_002719	.	--	transcript	0	0.054518	20.9234	4.96156e-12	3.93124e-10	up	0	0	0	0	0	0	0.27259	0	0	0
Novel_001698	XLOC_019913	.	--	transcript	0	0.427869	23.0435	2.6797e-14	7.78197e-12	up	0	0	0	0	0	0	0	2.00008	0.139267	0
Novel_001737	XLOC_020330	.	--	transcript	0	59.4846	13.0504	4.44473e-06	0.00027906	up	0	0	0	0	0	0.481321	149.756	0	3.48347	143.702
Novel_002343	XLOC_027185	.	--	transcript	0	0.0234538	20.5391	1.22266e-11	8.86182e-10	up	0	0	0	0	0	0	0	0.117269	0	0
Novel_002430	XLOC_028339	.	--	transcript	0	0.388009	23.1228	2.18573e-14	6.67508e-12	up	0	0	0	0	0	0	0	0	0	1.94004
Novel_004328	XLOC_048230	.	--	transcript	0	0.0459258	20.3244	2.01339e-11	1.40421e-09	up	0	0	0	0	0	0	0	0.229629	0	0
Novel_004849	XLOC_053070	.	--	transcript	0	0.0518232	21.9143	4.56214e-13	5.76617e-11	up	0	0	0	0	0	0	0	0.259116	0	0
Novel_004858	XLOC_053070	.	--	transcript	0	0.0226492	21.3284	1.89125e-12	1.71777e-10	up	0	0	0	0	0	0	0	0	0.113246	0
Novel_005407	XLOC_057008	.	--	transcript	0	0.105363	21.9897	3.79112e-13	5.02576e-11	up	0	0	0	0	0	0.526815	0	0	0	0
Novel_006171	XLOC_065679	.	--	transcript	0	0.0449822	20.8392	6.05301e-12	4.71803e-10	up	0	0	0	0	0	0	0.224911	0	0	0
Novel_006354	XLOC_067763	.	--	transcript	0	0.0584056	21.6765	8.15698e-13	8.96555e-11	up	0	0	0	0	0	0	0	0.292028	0	0
Novel_006986	XLOC_075400	.	--	transcript	0	0.0745968	22.8307	4.6173e-14	1.12001e-11	up	0	0	0	0	0	0	0	0.372984	0	0
Novel_007800	XLOC_084326	.	--	transcript	0	0.0617806	22.3017	1.7502e-13	2.87281e-11	up	0	0	0	0	0	0.140248	0	0.168655	0	0
Novel_008157	XLOC_089304	.	--	transcript	0	0.12309	23.3392	1.24901e-14	4.53777e-12	up	0	0	0	0	0	0	0.615451	0	0	0
Novel_008162	XLOC_089304	.	--	transcript	0	0.023101	21.8004	6.03072e-13	7.20293e-11	up	0	0	0	0	0	0	0	0.006139	0	0.109366
Novel_008603	XLOC_094273	.	--	transcript	0	0.047284	19.8373	5.82366e-11	3.95986e-09	up	0	0	0	0	0	0	0	0	0	0.23642
Novel_008948	XLOC_099231	.	--	transcript	0	0.252336	21.1744	2.73311e-12	2.30183e-10	up	0	0	0	0	0	0	0	0	0	1.26168
Novel_010436	XLOC_115860	.	--	transcript	0	0.0589274	20.5201	1.27816e-11	9.20302e-10	up	0	0	0	0	0	0.294637	0	0	0	0
Novel_012899	XLOC_143566	.	--	transcript	0	0.104769	21.8643	5.12783e-13	6.2978e-11	up	0	0	0	0	0	0	0	0	0	0.523847
Novel_013562	XLOC_149924	.	--	transcript	0	0.564618	23.5977	6.36036e-15	2.92468e-12	up	0	0	0	0	0	0	0	2.82309	0	0
Novel_013640	XLOC_150697	.	--	transcript	0	1.80623	26.4758	2.15783e-18	8.51666e-15	up	0	0	0	0	0	9.03117	0	0	0	0
Novel_013949	XLOC_154309	.	--	transcript	0	0.0125902	20.8016	6.61392e-12	5.12762e-10	up	0	0	0	0	0	0	0	0	0.062951	0
Novel_014273	XLOC_156874	.	--	transcript	0	0.254957	22.3836	1.40892e-13	2.43701e-11	up	0	0	0	0	0	0.791505	0	0.483281	0	0
Novel_014741	XLOC_160470	.	--	transcript	0	0.013123	20.2563	2.35642e-11	1.62777e-09	up	0	0	0	0	0	0	0	0.065615	0	0
Novel_015035	XLOC_164233	.	--	transcript	0	0.0227472	20.3061	2.03169e-11	1.41471e-09	up	0	0	0	0	0	0	0	0.113736	0	0
Novel_015148	XLOC_165611	.	--	transcript	0	0.0363516	20.8797	5.39147e-12	4.23662e-10	up	0	0	0	0	0	0.181758	0	0	0	0
Novel_016141	XLOC_174126	.	--	transcript	0	0.0174446	20.3355	1.86665e-11	1.31135e-09	up	0	0	0	0	0	0.087223	0	0	0	0
Novel_016868	XLOC_178468	.	--	transcript	0	0.0643946	22.5258	9.97556e-14	1.96415e-11	up	0	0	0	0	0	0	0	0	0.321973	0
Novel_017078	XLOC_179779	.	--	transcript	0	0.970615	9.18223	0.000708037	0.033431	up	0	0	0	0	0	0	0	2.9336	0	1.91948
Novel_017755	XLOC_187486	.	--	transcript	0	0.067553	21.2822	2.11246e-12	1.86789e-10	up	0	0	0	0	0	0	0	0	0.337765	0
Novel_017825	XLOC_188067	.	--	transcript	0	0.0431154	21.872	5.06142e-13	6.23387e-11	up	0	0	0	0	0	0	0	0.215577	0	0
Novel_018461	XLOC_194641	.	--	transcript	0	0.13987	23.8122	3.61262e-15	1.98536e-12	up	0	0	0	0	0	0	0.301801	0	0.397549	0
Novel_019745	XLOC_205770	.	--	transcript	0	5.0042	25.3501	5.45164e-17	8.76614e-14	up	0	0	0	0	0	0	0	0	0	25.021
Novel_019761	XLOC_205797	.	--	transcript	0	0.511222	23.4184	1.01632e-14	3.92213e-12	up	0	0	0	0	0	0	0.718526	1.83759	0	0
Novel_022328	XLOC_231484	.	--	transcript	0	0.108419	22.3691	1.47914e-13	2.51437e-11	up	0	0	0	0	0	0	0	0.321326	0.220771	0
Novel_022474	XLOC_234071	.	--	transcript	0	0.190581	23.7903	1.06402e-15	7.82968e-13	up	0	0	0	0	0	0	0.00062	0.001773	0	0.950512
Novel_022631	XLOC_234424	.	--	transcript	0	0.126311	21.9269	4.42374e-13	5.6405e-11	up	0	0	0	0	0	0	0	0	0	0.631553
XM_005692360.3	gene-ZNF569	ZNF569	ZNF569	transcript	0	0.914083	24.3205	9.28788e-16	7.13696e-13	up	0	0	0	0	0	0	0	0	4.57041	0
XM_013970102.2	gene-SDCCAG8	SDCCAG8	SDCCAG8	transcript	0	0.293077	22.4461	1.21993e-13	2.25661e-11	up	0	0	0	0	0	0.440873	0	0	0	1.02451
XM_018038703.1	gene-ANKS1A	ANKS1A	ANKS1A	transcript	0	0.062685	21.0581	3.60565e-12	2.95919e-10	up	0	0	0	0	0	0	0.313425	0	0	0
XM_018038704.1	gene-ANKS1A	ANKS1A	ANKS1A	transcript	0	0.0377408	20.581	1.10898e-11	8.13293e-10	up	0	0	0	0	0	0	0.188704	0	0	0
XM_018040015.1	gene-FBXL19	FBXL19	FBXL19	transcript	0	0.088454	21.3184	1.93749e-12	1.7488e-10	up	0	0	0	0	0	0.44227	0	0	0	0
XM_018041567.1	gene-COL8A2	COL8A2	COL8A2	transcript	0	0.113824	21.4751	1.32841e-12	1.30096e-10	up	0	0	0	0	0	0	0	0.569119	0	0
XM_018043742.1	gene-XG	XG	XG	transcript	0	2.15099	24.3575	8.37634e-16	6.61205e-13	up	0	0	0	0	0	0	0	0.201071	7.35411	3.19978
XM_018046079.1	gene-POGZ	POGZ	POGZ	transcript	0	0.144112	22.2789	1.85221e-13	2.98724e-11	up	0	0	0	0	0	0	0.720562	0	0	0
XM_018046080.1	gene-POGZ	POGZ	POGZ	transcript	0	0.432364	23.7723	4.01635e-15	2.1136e-12	up	0	0	0	0	0	0	2.16182	0	0	0
XM_018047071.1	gene-MPP6	MPP6	MPP6	transcript	0	0.0997954	21.4358	1.43906e-12	1.38072e-10	up	0	0	0	0	0	0	0	0.498977	0	0
XM_018048695.1	gene-CACNA1C	CACNA1C	CACNA1C	transcript	0	0.101013	22.2255	2.11558e-13	3.27448e-11	up	0	0	0	0	0	0	0	0.489526	0.01554	0
XM_018049000.1	gene-SHANK3	SHANK3	SHANK3	transcript	0	0.626986	24.5029	5.66616e-16	5.12498e-13	up	0	0	0	0	0	0	0	1.77765	1.35728	0
XM_018049217.1	gene-ALPK1	ALPK1	ALPK1	transcript	0	0.178433	22.1491	2.55673e-13	3.74374e-11	up	0	0	0	0	0	0	0	0	0	0.892164
XM_018049665.1	gene-TFDP2	TFDP2	TFDP2	transcript	0	1.279	25.6155	2.57701e-17	4.76095e-14	up	0	0	0	0	0	0	0	6.39499	0	0
XM_018051934.1	gene-BNC2	BNC2	BNC2	transcript	0	0.471205	10.9975	0.000279189	0.0146214	up	0	0	0	0	0	0.505856	0	0	0.847306	1.00286
XM_018054873.1	gene-TMCO4	TMCO4	TMCO4	transcript	0	0.345468	22.518	1.01835e-13	1.97818e-11	up	0	0	0	0	0	1.72734	0	0	0	0
XM_018054949.1	gene-MAP4K4	MAP4K4	MAP4K4	transcript	0	0.0807804	21.6765	8.15698e-13	8.96555e-11	up	0	0	0	0	0	0	0	0.403902	0	0
XM_018057135.1	gene-LOC102176896	LOC102176896	LOC102176896	transcript	0	0.213847	21.9142	4.53151e-13	5.75177e-11	up	0	0	0	0	0	0	0	1.06923	0	0
XM_018058538.1	gene-ATAD2	ATAD2	ATAD2	transcript	0	0.0661796	19.2391	2.14821e-10	1.43818e-08	up	0	0	0	0	0	0.330898	0	0	0	0
XM_018059054.1	gene-CLP1	CLP1	CLP1	transcript	0	1.58004	9.93921	3.94973e-05	0.0023283	up	0	0	0	0	0	0	2.71446	2.23961	0	2.94614
XM_018059072.1	gene-SLC43A3	SLC43A3	SLC43A3	transcript	0	0.271408	21.8758	5.0143e-13	6.19342e-11	up	0	0	0	0	0	0	0	0	1.35704	0
XM_018059523.1	gene-DENND5A	DENND5A	DENND5A	transcript	0	0.607871	23.8048	3.68532e-15	2.01258e-12	up	0	0	0	0	0	3.03936	0	0	0	0
XM_018060073.1	gene-SRGAP2	SRGAP2	SRGAP2	transcript	0	0.0685088	21.372	1.70329e-12	1.56838e-10	up	0	0	0	0	0	0	0.342544	0	0	0
XM_018060994.1	gene-MTMR3	MTMR3	MTMR3	transcript	0	0.183476	22.7107	6.26169e-14	1.41591e-11	up	0	0	0	0	0	0.91738	0	0	0	0
XM_018060998.1	gene-MTMR3	MTMR3	MTMR3	transcript	0	0.179788	22.5854	8.58646e-14	1.75373e-11	up	0	0	0	0	0	0.898939	0	0	0	0
XM_018064274.1	gene-LOC102189340	LOC102189340	LOC102189340	transcript	0	0.129347	8.1595	0.000677525	0.0321301	up	0	0	0	0	0	0.163854	0.251203	0.231679	0	0
XM_018065314.1	gene-TLK2	TLK2	TLK2	transcript	0	1.18974	24.947	1.67656e-16	2.07967e-13	up	0	0	0	0	0	0	5.94872	0	0	0
XM_018067137.1	gene-CLASP2	CLASP2	CLASP2	transcript	0	2.43613	25.8041	1.50552e-17	3.53312e-14	up	0	0	0	0	0	0	0	0	12.1807	0
Novel_000041	XLOC_000752	.	--	transcript	0	0.100984	20.7179	8.04901e-12	6.11464e-10	up	0	0	0	0	0	0	0	0	0.504918	0
Novel_000068	XLOC_001653	.	--	transcript	0	1.15736	24.5409	5.10934e-16	4.87527e-13	up	0	0	0	0	0	0	0	5.7868	0	0
Novel_000109	XLOC_001898	.	--	transcript	0	0.0292004	21.0185	3.96168e-12	3.22698e-10	up	0	0	0	0	0	0	0	0	0	0.146002
Novel_000119	XLOC_001906	.	--	transcript	0	0.0998378	22.6176	7.92342e-14	1.66053e-11	up	0	0	0	0	0	0	0.36645	0.132739	0	0
Novel_000232	XLOC_002731	.	--	transcript	0	0.152334	21.7246	7.25667e-13	8.21291e-11	up	0	0	0	0	0	0	0	0	0.761668	0
Novel_000283	XLOC_003532	.	--	transcript	0	0.0934032	6.29408	0.000320628	0.0165618	up	0	0	0	0	0	0.038152	0.135458	0	0.19237	0.101036
Novel_000321	XLOC_003936	.	--	transcript	0	0.0501352	21.2578	2.2402e-12	1.95104e-10	up	0	0	0	0	0	0.250676	0	0	0	0
Novel_000336	XLOC_004060	.	--	transcript	0	0.0943308	22.4147	1.31963e-13	2.33371e-11	up	0	0	0	0	0	0	0.267225	0	0.204429	0
Novel_000340	XLOC_004096	.	--	transcript	0	0.0820634	21.1208	3.10691e-12	2.58159e-10	up	0	0	0	0	0	0	0.410317	0	0	0
Novel_000519	XLOC_005444	.	--	transcript	0	0.13775	21.2051	2.54113e-12	2.15688e-10	up	0	0	0	0	0	0	0	0	0.68875	0
Novel_000551	XLOC_005566	.	--	transcript	0	0.0419554	20.7077	8.23208e-12	6.19947e-10	up	0	0	0	0	0	0	0	0.209777	0	0
Novel_000591	XLOC_006146	.	--	transcript	0	0.110382	22.1143	2.78733e-13	3.97502e-11	up	0	0	0	0	0	0	0.551911	0	0	0
Novel_000856	XLOC_011287	.	--	transcript	0	0.212241	21.1438	2.94107e-12	2.4579e-10	up	0	0	0	0	0	0	0	0	0	1.0612
Novel_000858	XLOC_011337	.	--	transcript	0	0.0490742	20.915	5.06095e-12	3.99497e-10	up	0	0	0	0	0	0	0	0	0	0.245371
Novel_000994	XLOC_012406	.	--	transcript	0	0.0260328	21.0338	3.82048e-12	3.12076e-10	up	0	0	0	0	0	0	0	0	0	0.130164
Novel_001014	XLOC_012462	.	--	transcript	0	0.157116	21.5047	1.23701e-12	1.24031e-10	up	0	0	0	0	0	0	0	0.78558	0	0
Novel_001067	XLOC_013155	.	--	transcript	0	0.0584018	21.7403	6.94303e-13	7.98503e-11	up	0	0	0	0	0	0	0	0	0.292009	0
Novel_001075	XLOC_013211	.	--	transcript	0	0.129622	23.6006	6.31171e-15	2.92468e-12	up	0	0	0	0	0	0.64811	0	0	0	0
Novel_001228	XLOC_014233	.	--	transcript	0	0.158696	21.319	1.92666e-12	1.74083e-10	up	0	0	0	0	0	0.793482	0	0	0	0
Novel_001290	XLOC_015184	.	--	transcript	0	0.167581	20.581	1.10898e-11	8.13293e-10	up	0	0	0	0	0	0	0.837904	0	0	0
Novel_001434	XLOC_017318	.	--	transcript	0	0.0115058	21.9616	4.06238e-13	5.27266e-11	up	0	0	0	0	0	0	0	0	0.057529	0
Novel_001442	XLOC_017318	.	--	transcript	0	0.023605	20.3029	2.11564e-11	1.46962e-09	up	0	0	0	0	0	0	0	0.118025	0	0
Novel_001450	XLOC_017440	.	--	transcript	0	0.0536972	20.7706	7.11298e-12	5.47057e-10	up	0	0	0	0	0	0.266629	0	0.001857	0	0
Novel_001551	XLOC_018971	.	--	transcript	0	0.076043	20.8117	6.45799e-12	5.0112e-10	up	0	0	0	0	0	0	0	0.380215	0	0
Novel_001580	XLOC_019107	.	--	transcript	0	0.0405108	21.7302	7.15759e-13	8.13217e-11	up	0	0	0	0	0	0	0	0.000281	0.202273	0
Novel_001750	XLOC_020400	.	--	transcript	0	0.0742456	22.0124	3.58499e-13	4.84118e-11	up	0	0	0	0	0	0	0	0	0.371228	0
Novel_001833	XLOC_021073	.	--	transcript	0	0.0843896	22.4127	1.32633e-13	2.33403e-11	up	0	0	0	0	0	0	0	0	0.421948	0
Novel_001890	XLOC_022085	.	--	transcript	0	0.0227044	20.6411	9.63718e-12	7.15219e-10	up	0	0	0	0	0	0	0	0	0.113522	0
Novel_001962	XLOC_023702	.	--	transcript	0	0.0427304	23.3205	1.31074e-14	4.69374e-12	up	0	0	0	0	0	0	0	0	0	0.213652
Novel_002032	XLOC_024263	.	--	transcript	0	0.0890432	22.0795	3.03742e-13	4.22484e-11	up	0	0	0	0	0	0	0.445216	0	0	0
Novel_002272	XLOC_026061	.	--	transcript	0	0.0548134	20.8957	5.29644e-12	4.16571e-10	up	0	0	0	0	0	0	0.274067	0	0	0
Novel_002450	XLOC_028617	.	--	transcript	0	0.0978122	8.73305	0.00036814	0.0186608	up	0	0	0	0	0	0	0.23842	0	0.164716	0.085925
Novel_002501	XLOC_028863	.	--	transcript	0	0.317821	8.0739	4.84128e-06	0.0003033	up	0	0	0	0	0	0.253792	0.52771	0.132866	0	0.674736
Novel_002546	XLOC_029171	.	--	transcript	0	1.55374	23.4937	8.29992e-15	3.44504e-12	up	0	0	0	0	0	0	0	7.76868	0	0
Novel_002548	XLOC_029171	.	--	transcript	0	0.978132	23.9897	2.25571e-15	1.41356e-12	up	0	0	0	0	0	0	4.89066	0	0	0
Novel_002551	XLOC_029171	.	--	transcript	0	0.722686	23.3359	1.25965e-14	4.55737e-12	up	0	0	0	0	0	0	0	0	0	3.61343
Novel_002758	XLOC_030652	.	--	transcript	0	0.110128	20.7958	6.7032e-12	5.18295e-10	up	0	0	0	0	0	0	0.550642	0	0	0
Novel_002777	XLOC_030723	.	--	transcript	0	1.27242	25.3393	5.61836e-17	8.76918e-14	up	0	0	0	0	0	0	0	3.56937	2.79275	0
Novel_002790	XLOC_030807	.	--	transcript	0	0.0312438	20.8842	5.44345e-12	4.26974e-10	up	0	0	0	0	0	0	0	0	0	0.156219
Novel_002973	XLOC_033602	.	--	transcript	0	0.237089	22.8739	4.13593e-14	1.04397e-11	up	0	0	0	0	0	0	0	0	0	1.18545
Novel_003061	XLOC_034416	.	--	transcript	0	0.11757	19.2448	2.12118e-10	1.42117e-08	up	0	0	0	0	0	0	0	0	0.587848	0
Novel_003135	XLOC_035159	.	--	transcript	0	0.0576724	21.7088	7.54142e-13	8.41452e-11	up	0	0	0	0	0	0.288362	0	0	0	0
Novel_003226	XLOC_035942	.	--	transcript	0	0.114181	20.7304	7.81562e-12	5.94775e-10	up	0	0	0	0	0	0	0	0	0	0.570903
Novel_003237	XLOC_036065	.	--	transcript	0	0.0862602	7.7247	0.00070394	0.0332737	up	0	0	0	0	0	0.041729	0.000363	0	0.386636	0.002573
Novel_003250	XLOC_036268	.	--	transcript	0	0.0538366	21.1511	2.89027e-12	2.42011e-10	up	0	0	0	0	0	0.269183	0	0	0	0
Novel_003294	XLOC_036558	.	--	transcript	0	0.0168516	19.487	1.26143e-10	8.49079e-09	up	0	0	0	0	0	0	0	0.084258	0	0
Novel_003304	XLOC_036645	.	--	transcript	0	0.097104	23.1744	1.91344e-14	6.18408e-12	up	0	0	0	0	0	0	0	0.48552	0	0
Novel_003320	XLOC_036774	.	--	transcript	0	0.11829	7.14793	3.01143e-05	0.00180086	up	0	0	0	0	0	0.180279	0.1369	0	0.122548	0.151722
Novel_003375	XLOC_037170	.	--	transcript	0	0.237567	21.738	7.02318e-13	8.03857e-11	up	0	0	0	0	0	0	0	0	1.18784	0
Novel_003487	XLOC_038986	.	--	transcript	0	0.0702926	21.5183	1.19707e-12	1.20583e-10	up	0	0	0	0	0	0	0	0.351463	0	0
Novel_003886	XLOC_043263	.	--	transcript	0	0.0077926	20.7138	8.12238e-12	6.13816e-10	up	0	0	0	0	0	0	0	0.038963	0	0
Novel_004024	XLOC_045599	.	--	transcript	0	0.0381504	21.1409	2.96171e-12	2.47039e-10	up	0	0	0	0	0	0.190752	0	0	0	0
Novel_004075	XLOC_046741	.	--	transcript	0	0.0416088	22.6519	7.26596e-14	1.56166e-11	up	0	0	0	0	0	0	0	0	0.208044	0
Novel_004102	XLOC_047163	.	--	transcript	0	0.0648614	20.8117	6.45799e-12	5.0112e-10	up	0	0	0	0	0	0	0	0.324307	0	0
Novel_004121	XLOC_047257	.	--	transcript	0	0.13152	23.025	2.79736e-14	7.88628e-12	up	0	0	0	0	0	0	0	0.657599	0	0
Novel_004156	XLOC_047463	.	--	transcript	0	0.488993	22.3143	1.6958e-13	2.80472e-11	up	0	0	0	0	0	1.52916	0	0.915807	0	0
Novel_004203	XLOC_047560	.	--	transcript	0	0.0306282	8.28997	0.000573003	0.0277184	up	0	0	0	0	0	0.060375	0.037337	0.055429	0	0
Novel_004208	XLOC_047560	.	--	transcript	0	0.0519768	21.7378	7.0266e-13	8.03857e-11	up	0	0	0	0	0	0	0.259884	0	0	0
Novel_004214	XLOC_047560	.	--	transcript	0	0.129849	22.5905	8.48368e-14	1.74561e-11	up	0	0	0	0	0	0.309443	0	0	0	0.3398
Novel_004215	XLOC_047560	.	--	transcript	0	0.0907958	8.37225	0.000526622	0.0257183	up	0	0	0	0	0	0	0.097128	0.204472	0.152379	0
Novel_004222	XLOC_047560	.	--	transcript	0	0.0341788	6.89002	0.000238431	0.0126703	up	0	0	0	0	0	0.036601	0.009937	0	0.107472	0.016884
Novel_004230	XLOC_047560	.	--	transcript	0	0.104723	22.1054	2.82834e-13	4.01287e-11	up	0	0	0	0	0	0.523616	0	0	0	0
Novel_004458	XLOC_049355	.	--	transcript	0	0.0198578	6.48536	0.000739192	0.0347133	up	0	0	0	0	0	0.0021	0	0.009248	0.042291	0.04565
Novel_004487	XLOC_049510	.	--	transcript	0	0.0789486	22.5553	9.27238e-14	1.85942e-11	up	0	0	0	0	0	0	0	0	0.279609	0.115134
Novel_004529	XLOC_049793	.	--	transcript	0	0.0501274	21.0249	3.90218e-12	3.1815e-10	up	0	0	0	0	0	0.249093	0.001544	0	0	0
Novel_004550	XLOC_050100	.	--	transcript	0	0.0281174	20.4828	1.39412e-11	9.93865e-10	up	0	0	0	0	0	0	0	0	0.140587	0
Novel_004571	XLOC_050256	.	--	transcript	0	0.078724	20.7124	8.15321e-12	6.15075e-10	up	0	0	0	0	0	0.39362	0	0	0	0
Novel_004803	XLOC_052512	.	--	transcript	0	0.0339864	20.2402	2.44559e-11	1.68668e-09	up	0	0	0	0	0	0	0	0.169932	0	0
Novel_004860	XLOC_053070	.	--	transcript	0	0.0120212	21.537	1.14417e-12	1.17019e-10	up	0	0	0	0	0	0	0.060106	0	0	0
Novel_004875	XLOC_053070	.	--	transcript	0	0.016046	21.6633	8.42336e-13	9.2117e-11	up	0	0	0	0	0	0	0.08023	0	0	0
Novel_004876	XLOC_053070	.	--	transcript	0	0.0156372	21.4892	1.28423e-12	1.26861e-10	up	0	0	0	0	0	0	0.078186	0	0	0
Novel_005059	XLOC_054485	.	--	transcript	0	0.122286	7.82603	1.18845e-05	0.000729802	up	0	0	0	0	0	0.264351	0.039777	0.17922	0	0.128081
Novel_005135	XLOC_054957	.	--	transcript	0	0.10138	23.038	2.71778e-14	7.80555e-12	up	0	0	0	0	0	0	0	0.189031	0.317869	0
Novel_005248	XLOC_056191	.	--	transcript	0	0.0568604	21.4782	1.31895e-12	1.29408e-10	up	0	0	0	0	0	0	0	0.284302	0	0
Novel_005421	XLOC_057209	.	--	transcript	0	1.14806	9.50685	0.000101705	0.00574572	up	0	0	0	0	0	0	2.11054	0	1.18338	2.44638
Novel_005485	XLOC_057429	.	--	transcript	0	0.0485226	19.8889	5.09693e-11	3.4766e-09	up	0	0	0	0	0	0	0	0	0	0.242613
Novel_005634	XLOC_059771	.	--	transcript	0	0.3177	9.56675	1.0309e-06	6.62576e-05	up	0	0	0	0	0	0	0.416543	0.570005	0.592346	0.009606
Novel_005703	XLOC_060690	.	--	transcript	0	0.169404	22.3232	1.65851e-13	2.75881e-11	up	0	0	0	0	0	0	0	0	0.847022	0
Novel_005820	XLOC_061643	.	--	transcript	0	0.172062	22.4976	1.0719e-13	2.05009e-11	up	0	0	0	0	0	0	0	0.860308	0	0
Novel_005821	XLOC_061643	.	--	transcript	0	0.07312	20.67	9.00497e-12	6.7348e-10	up	0	0	0	0	0	0	0	0	0.3656	0
Novel_005832	XLOC_061733	.	--	transcript	0	0.0802596	20.7843	6.88765e-12	5.31138e-10	up	0	0	0	0	0	0	0	0	0	0.401298
Novel_005843	XLOC_061800	.	--	transcript	0	0.131239	21.0994	3.26879e-12	2.70059e-10	up	0	0	0	0	0	0	0	0.656196	0	0
Novel_005846	XLOC_061804	.	--	transcript	0	0.452991	8.42978	9.36754e-07	6.02513e-05	up	0	0	0	0	0	0.475323	0	0.282645	0.719072	0.787917
Novel_005879	XLOC_062142	.	--	transcript	0	0.139641	22.978	3.1674e-14	8.56786e-12	up	0	0	0	0	0	0	0	0.698206	0	0
Novel_005882	XLOC_062142	.	--	transcript	0	0.091471	23.4843	7.18333e-16	6.11505e-13	up	0	0	0	0	0	0	0.455581	0.000807	0.000967	0
Novel_006157	XLOC_065322	.	--	transcript	0	0.0834248	6.75282	0.00055116	0.0267961	up	0	0	0	0	0	0.003339	0.146382	0.17795	0.089453	0
Novel_006212	XLOC_065919	.	--	transcript	0	0.20949	19.8373	5.82366e-11	3.95986e-09	up	0	0	0	0	0	0	0	0	0	1.04745
Novel_006242	XLOC_066009	.	--	transcript	0	0.123269	20.7647	7.2123e-12	5.53225e-10	up	0	0	0	0	0	0	0	0.616345	0	0
Novel_006269	XLOC_066481	.	--	transcript	0	0.171474	7.37807	0.000977546	0.0444961	up	0	0	0	0	0	0.788948	0	0.008526	0.040282	0.019615
Novel_006450	XLOC_068724	.	--	transcript	0	0.0467468	21.0068	4.07258e-12	3.30492e-10	up	0	0	0	0	0	0	0	0.233734	0	0
Novel_006452	XLOC_068856	.	--	transcript	0	0.0755488	21.0889	3.35164e-12	2.76378e-10	up	0	0	0	0	0	0	0	0	0	0.377744
Novel_006493	XLOC_069096	.	--	transcript	0	0.419835	22.9629	3.29525e-14	8.77699e-12	up	0	0	0	0	0	0.822375	1.2768	0	0	0
Novel_006584	XLOC_070333	.	--	transcript	0	0.0654842	20.6354	9.76636e-12	7.24187e-10	up	0	0	0	0	0	0.327421	0	0	0	0
Novel_006600	XLOC_070441	.	--	transcript	0	0.114731	20.9481	4.66212e-12	3.71364e-10	up	0	0	0	0	0	0.573657	0	0	0	0
Novel_006603	XLOC_070442	.	--	transcript	0	0.055333	20.4868	1.38124e-11	9.86305e-10	up	0	0	0	0	0	0	0	0.276665	0	0
Novel_006640	XLOC_070563	.	--	transcript	0	0.419568	8.28015	0.000652784	0.0310927	up	0	0	0	0	0	0	0.9077	0.374438	0	0.815704
Novel_006647	XLOC_070588	.	--	transcript	0	0.43378	22.1591	2.49427e-13	3.6959e-11	up	0	0	0	0	0	0	0	0	1.52597	0.642932
Novel_006661	XLOC_070610	.	--	transcript	0	0.142562	22.068	3.12397e-13	4.31251e-11	up	0	0	0	0	0	0	0	0.712808	0	0
Novel_006688	XLOC_070703	.	--	transcript	0	0.105115	20.9742	4.39952e-12	3.55032e-10	up	0	0	0	0	0	0	0	0	0	0.525573
Novel_006787	XLOC_071023	.	--	transcript	0	0.0927062	19.834	5.76372e-11	3.92525e-09	up	0	0	0	0	0	0	0	0.463531	0	0
Novel_006876	XLOC_071519	.	--	transcript	0	0.0981934	21.3918	1.62412e-12	1.52624e-10	up	0	0	0	0	0	0	0.490967	0	0	0
Novel_006885	XLOC_071554	.	--	transcript	0	0.0955516	8.2586	0.000635671	0.030403	up	0	0	0	0	0	0	0.195258	0.116584	0	0.165916
Novel_006890	XLOC_071564	.	--	transcript	0	0.125065	22.494	1.08174e-13	2.05984e-11	up	0	0	0	0	0	0	0	0.16028	0	0.465045
Novel_006933	XLOC_074518	.	--	transcript	0	0.0723396	20.4828	1.39412e-11	9.93865e-10	up	0	0	0	0	0	0	0	0	0.361698	0
Novel_007007	XLOC_075556	.	--	transcript	0	0.0672836	21.5715	1.05267e-12	1.09335e-10	up	0	0	0	0	0	0	0.336418	0	0	0
Novel_007037	XLOC_075903	.	--	transcript	0	0.0165046	20.6242	1.00261e-11	7.42177e-10	up	0	0	0	0	0	0	0	0	0.082523	0
Novel_007043	XLOC_075914	.	--	transcript	0	0.10908	21.037	3.79155e-12	3.10004e-10	up	0	0	0	0	0	0.545399	0	0	0	0
Novel_007145	XLOC_076934	.	--	transcript	0	0.0070466	20.6817	8.76322e-12	6.56531e-10	up	0	0	0	0	0	0.035233	0	0	0	0
Novel_007204	XLOC_077830	.	--	transcript	0	0.0884052	21.7403	6.94303e-13	7.98503e-11	up	0	0	0	0	0	0	0	0	0.442026	0
Novel_007480	XLOC_079872	.	--	transcript	0	0.0221466	20.1693	2.87908e-11	1.97623e-09	up	0	0	0	0	0	0	0	0.110733	0	0
Novel_007740	XLOC_083832	.	--	transcript	0	0.411636	22.8042	4.93847e-14	1.17162e-11	up	0	0	0	0	0	0	0	0	2.05818	0
Novel_007751	XLOC_083923	.	--	transcript	0	0.080617	22.2392	2.03167e-13	3.19587e-11	up	0	0	0	0	0	0	0	0.403085	0	0
Novel_007843	XLOC_085083	.	--	transcript	0	0.206886	10.7645	3.04543e-07	1.98081e-05	up	0	0	0	0	0	0.060392	0.817136	0.002431	0	0.154473
Novel_007847	XLOC_085124	.	--	transcript	0	0.0505796	8.11417	0.00106474	0.0480025	up	0	0	0	0	0	0.175319	0.026817	0.050762	0	0
Novel_007890	XLOC_085333	.	--	transcript	0	0.0901954	21.5384	1.14048e-12	1.1678e-10	up	0	0	0	0	0	0	0	0.450977	0	0
Novel_007904	XLOC_085542	.	--	transcript	0	0.218314	8.46904	0.000512758	0.0251686	up	0	0	0	0	0	0.205377	0.204248	0.681945	0	0
Novel_008005	XLOC_087537	.	--	transcript	0	0.109846	22.1427	2.59794e-13	3.79767e-11	up	0	0	0	0	0	0	0.546468	0.002762	0	0
Novel_008011	XLOC_087654	.	--	transcript	0	0.0509546	19.8487	5.60298e-11	3.81878e-09	up	0	0	0	0	0	0	0.002528	0.252245	0	0
Novel_008021	XLOC_087867	.	--	transcript	0	0.30071	21.8892	4.85232e-13	6.07983e-11	up	0	0	0	0	0	1.50355	0	0	0	0
Novel_008048	XLOC_087906	.	--	transcript	0	0.0210276	22.3819	1.43247e-13	2.46303e-11	up	0	0	0	0	0	0	0.011369	0.093769	0	0
Novel_008164	XLOC_089304	.	--	transcript	0	0.0293682	22.2344	2.06798e-13	3.22242e-11	up	0	0	0	0	0	0	0	0.146841	0	0
Novel_008180	XLOC_089473	.	--	transcript	0	0.140082	20.0978	3.39346e-11	2.31831e-09	up	0	0	0	0	0	0	0	0.700408	0	0
Novel_008188	XLOC_089541	.	--	transcript	0	0.087542	21.6544	8.60784e-13	9.35453e-11	up	0	0	0	0	0	0	0	0	0.43771	0
Novel_008215	XLOC_089630	.	--	transcript	0	0.066232	22.617	7.93632e-14	1.66053e-11	up	0	0	0	0	0	0	0	0	0	0.33116
Novel_008226	XLOC_089630	.	--	transcript	0	0.0408178	7.68588	0.000143644	0.00794948	up	0	0	0	0	0	0.002234	0.0002	0.068193	0	0.133462
Novel_008228	XLOC_089630	.	--	transcript	0	0.186623	9.27857	0.000153953	0.00847141	up	0	0	0	0	0	0	0.128472	0.265933	0	0.53871
Novel_008231	XLOC_089630	.	--	transcript	0	0.118216	23.2056	1.76538e-14	5.83874e-12	up	0	0	0	0	0	0	0	0	0	0.59108
Novel_008285	XLOC_089977	.	--	transcript	0	0.079568	6.34402	0.000189088	0.0102683	up	0	0	0	0	0	0.095407	0.074866	0	0.090784	0.136783
Novel_008320	XLOC_090307	.	--	transcript	0	0.108517	7.07608	3.72402e-10	2.48931e-08	up	0	0	0	0	0	0.056387	0.164591	0.165257	0.054164	0.102184
Novel_008324	XLOC_090307	.	--	transcript	0	0.106318	7.07995	1.52525e-11	1.08113e-09	up	0	0	0	0	0	0.093597	0.13914	0.055722	0.14662	0.096511
Novel_008332	XLOC_090337	.	--	transcript	0	0.0467502	20.8165	6.386e-12	4.96866e-10	up	0	0	0	0	0	0.233751	0	0	0	0
Novel_008354	XLOC_090662	.	--	transcript	0	0.141476	20.943	4.73325e-12	3.76022e-10	up	0	0	0	0	0	0	0	0.702357	0	0.005023
Novel_008408	XLOC_091155	.	--	transcript	0	0.137044	8.00615	0.000927543	0.0423892	up	0	0	0	0	0	0	0	0.30893	0.216455	0.159835
Novel_008412	XLOC_091197	.	--	transcript	0	0.121118	22.3699	1.47605e-13	2.51437e-11	up	0	0	0	0	0	0	0	0.60559	0	0
Novel_008445	XLOC_091728	.	--	transcript	0	0.112306	24.411	7.25823e-16	6.11883e-13	up	0	0	0	0	0	0	0.536557	0	0	0.024974
Novel_008553	XLOC_093553	.	--	transcript	0	0.0463212	20.7329	7.77055e-12	5.92904e-10	up	0	0	0	0	0	0	0	0	0.231606	0
Novel_008921	XLOC_098866	.	--	transcript	0	0.041852	20.923	4.96663e-12	3.93124e-10	up	0	0	0	0	0	0	0	0	0.20926	0
Novel_008936	XLOC_099120	.	--	transcript	0	0.0394882	21.1893	2.62221e-12	2.22126e-10	up	0	0	0	0	0	0	0	0.193372	0.004069	0
Novel_008937	XLOC_099120	.	--	transcript	0	0.035288	21.4443	1.43116e-12	1.3798e-10	up	0	0	0	0	0	0	0.004313	0.172127	0	0
Novel_008980	XLOC_099602	.	--	transcript	0	0.0251022	20.6682	9.04533e-12	6.73598e-10	up	0	0	0	0	0	0	0.125511	0	0	0
Novel_008987	XLOC_099602	.	--	transcript	0	0.0924586	22.2483	1.99879e-13	3.14986e-11	up	0	0	0	0	0	0	0.462293	0	0	0
Novel_009033	XLOC_099894	.	--	transcript	0	0.0376818	21.2141	2.48652e-12	2.11466e-10	up	0	0	0	0	0	0	0.188409	0	0	0
Novel_009055	XLOC_099907	.	--	transcript	0	0.0809186	20.3976	1.69922e-11	1.19761e-09	up	0	0	0	0	0	0	0	0.404593	0	0
Novel_009161	XLOC_100982	.	--	transcript	0	0.152253	21.813	5.84868e-13	7.00478e-11	up	0	0	0	0	0	0	0	0	0.761264	0
Novel_009237	XLOC_101506	.	--	transcript	0	0.297281	8.44126	0.00049814	0.0245761	up	0	0	0	0	0	0	0.319075	0.507508	0	0.659823
Novel_009391	XLOC_103428	.	--	transcript	0	0.0686576	6.97657	5.13487e-06	0.000321229	up	0	0	0	0	0	0.08273	0.210482	0.025665	0.003682	0.020729
Novel_009544	XLOC_104830	.	--	transcript	0	0.0719678	21.9141	4.53751e-13	5.75177e-11	up	0	0	0	0	0	0	0	0	0	0.359839
Novel_009548	XLOC_104845	.	--	transcript	0	0.11841	22.9454	3.44588e-14	9.09451e-12	up	0	0	0	0	0	0.59205	0	0	0	0
Novel_009578	XLOC_105270	.	--	transcript	0	0.309265	9.1004	1.36044e-07	8.92206e-06	up	0	0	0	0	0	0	0.245826	0.279291	0.563889	0.457319
Novel_009613	XLOC_105804	.	--	transcript	0	0.0686756	22.5851	8.56075e-14	1.75316e-11	up	0	0	0	0	0	0	0.343378	0	0	0
Novel_009626	XLOC_105987	.	--	transcript	0	0.0289376	20.3557	1.87288e-11	1.31361e-09	up	0	0	0	0	0	0	0	0.144688	0	0
Novel_009646	XLOC_106021	.	--	transcript	0	0.0481948	20.6786	8.8107e-12	6.59519e-10	up	0	0	0	0	0	0	0	0.240974	0	0
Novel_009775	XLOC_108020	.	--	transcript	0	0.119508	22.6389	7.50954e-14	1.59126e-11	up	0	0	0	0	0	0	0.304203	0.293338	0	0
Novel_009817	XLOC_108587	.	--	transcript	0	0.310155	23.9298	2.64544e-15	1.59518e-12	up	0	0	0	0	0	0	0.923315	0	0.627461	0
Novel_009934	XLOC_109930	.	--	transcript	0	0.02742	22.112	2.80296e-13	3.9899e-11	up	0	0	0	0	0	0	0	0.1371	0	0
Novel_009942	XLOC_109949	.	--	transcript	0	0.086366	21.5592	1.08431e-12	1.12353e-10	up	0	0	0	0	0	0.43183	0	0	0	0
Novel_009955	XLOC_110110	.	--	transcript	0	0.046932	21.1792	2.70318e-12	2.28105e-10	up	0	0	0	0	0	0	0	0.23466	0	0
Novel_010063	XLOC_111222	.	--	transcript	0	0.0770834	20.5725	1.13129e-11	8.25474e-10	up	0	0	0	0	0	0	0	0	0.385417	0
Novel_010065	XLOC_111222	.	--	transcript	0	0.083109	20.7647	7.2123e-12	5.53225e-10	up	0	0	0	0	0	0	0	0.415545	0	0
Novel_010127	XLOC_111769	.	--	transcript	0	0.188342	21.4002	1.59159e-12	1.50544e-10	up	0	0	0	0	0	0	0	0	0.941712	0
Novel_010188	XLOC_112725	.	--	transcript	0	0.288979	20.8006	6.62868e-12	5.13448e-10	up	0	0	0	0	0	0	0	1.4449	0	0
Novel_010257	XLOC_113650	.	--	transcript	0	0.0202894	20.9716	4.41218e-12	3.55724e-10	up	0	0	0	0	0	0.101447	0	0	0	0
Novel_010258	XLOC_113650	.	--	transcript	0	0.061667	22.2798	1.84243e-13	2.97914e-11	up	0	0	0	0	0	0	0	0	0	0.308335
Novel_010282	XLOC_114021	.	--	transcript	0	0.0407464	21.1255	3.07127e-12	2.55638e-10	up	0	0	0	0	0	0	0	0	0	0.203732
Novel_010357	XLOC_114707	.	--	transcript	0	0.141471	6.90754	0.000333654	0.0171389	up	0	0	0	0	0	0.0223	0.470466	0.170822	0.043766	0
Novel_010425	XLOC_115801	.	--	transcript	0	0.0608372	6.5183	0.000110209	0.00617789	up	0	0	0	0	0	0.124398	0	0.067639	0.06117	0.050979
Novel_010516	XLOC_116251	.	--	transcript	0	0.0981554	22.3051	4.85897e-15	2.43438e-12	up	0	0	0	0	0	0	0	0.483689	0.003244	0.003844
Novel_010584	XLOC_116444	.	--	transcript	0	0.0348588	21.5307	1.16193e-12	1.18002e-10	up	0	0	0	0	0	0	0	0	0	0.174294
Novel_010639	XLOC_116896	.	--	transcript	0	0.0240396	20.8705	5.62165e-12	4.39364e-10	up	0	0	0	0	0	0	0.120198	0	0	0
Novel_010670	XLOC_117228	.	--	transcript	0	0.278546	23.7121	4.70777e-15	2.39053e-12	up	0	0	0	0	0	0	0	1.39273	0	0
Novel_010796	XLOC_119774	.	--	transcript	0	0.138535	8.82908	0.000312389	0.0161941	up	0	0	0	0	0	0.073329	0	0.428981	0.190366	0
Novel_010850	XLOC_120526	.	--	transcript	0	0.0150584	20.3626	1.84212e-11	1.29517e-09	up	0	0	0	0	0	0	0	0.075292	0	0
Novel_010945	XLOC_121352	.	--	transcript	0	0.0727452	21.0828	3.40048e-12	2.79609e-10	up	0	0	0	0	0	0	0.363726	0	0	0
Novel_010980	XLOC_121416	.	--	transcript	0	0.0707082	21.1169	3.13594e-12	2.59825e-10	up	0	0	0	0	0	0	0	0	0	0.353541
Novel_011093	XLOC_122028	.	--	transcript	0	0.119824	21.4792	1.3157e-12	1.29234e-10	up	0	0	0	0	0	0	0	0	0.599122	0
Novel_011189	XLOC_123530	.	--	transcript	0	0.099075	20.7138	8.12238e-12	6.13816e-10	up	0	0	0	0	0	0	0	0.495375	0	0
Novel_011310	XLOC_125074	.	--	transcript	0	0.902131	9.48609	1.31683e-20	1.63345e-16	up	0	0	0	0	0	1.11063	0.949504	0.891661	0.439557	1.1193
Novel_011318	XLOC_125155	.	--	transcript	0	0.136071	20.7607	7.27923e-12	5.57375e-10	up	0	0	0	0	0	0	0.680357	0	0	0
Novel_011534	XLOC_127953	.	--	transcript	0	0.0347138	20.5656	1.14934e-11	8.37236e-10	up	0	0	0	0	0	0	0	0.173569	0	0
Novel_011687	XLOC_130050	.	--	transcript	0	0.226147	21.2612	2.21807e-12	1.94346e-10	up	0	0	0	0	0	0	0	1.13074	0	0
Novel_011897	XLOC_131608	.	--	transcript	0	1.63725	10.0025	6.50677e-09	4.32942e-07	up	0	0	0	0	0	2.18382	1.85658	1.42038	0	2.72549
Novel_012055	XLOC_133321	.	--	transcript	0	0.102369	23.5395	7.40759e-15	3.21376e-12	up	0	0	0	0	0	0	0	0.000208	0	0.511637
Novel_012068	XLOC_133321	.	--	transcript	0	0.122122	24.0122	2.12395e-15	1.36611e-12	up	0	0	0	0	0	0	0.610608	0	0	0
Novel_012077	XLOC_133360	.	--	transcript	0	0.116841	19.487	1.26143e-10	8.49079e-09	up	0	0	0	0	0	0	0	0.584206	0	0
Novel_012181	XLOC_134843	.	--	transcript	0	0.166216	9.08575	0.000218145	0.0116708	up	0	0	0	0	0	0	0	0.161403	0.137435	0.532242
Novel_012251	XLOC_135570	.	--	transcript	0	0.0844164	21.367	1.72397e-12	1.58393e-10	up	0	0	0	0	0	0	0	0	0.422082	0
Novel_012402	XLOC_137281	.	--	transcript	0	0.0213054	20.5781	1.11616e-11	8.15801e-10	up	0	0	0	0	0	0.106527	0	0	0	0
Novel_012420	XLOC_137417	.	--	transcript	0	0.344812	22.1909	2.30524e-13	3.48722e-11	up	0	0	0	0	0	0	0.196025	0	1.52804	0
Novel_012470	XLOC_137918	.	--	transcript	0	0.0493276	21.1176	3.1299e-12	2.59821e-10	up	0	0	0	0	0	0	0	0.246638	0	0
Novel_012502	XLOC_138433	.	--	transcript	0	0.0201138	20.9481	4.66212e-12	3.71364e-10	up	0	0	0	0	0	0.100569	0	0	0	0
Novel_012521	XLOC_138587	.	--	transcript	0	0.0225366	21.9238	4.45767e-13	5.66711e-11	up	0	0	0	0	0	0	0	0.112683	0	0
Novel_012571	XLOC_139456	.	--	transcript	0	0.046625	22.393	1.38891e-13	2.4121e-11	up	0	0	0	0	0	0	0.000148	0.232977	0	0
Novel_012611	XLOC_140105	.	--	transcript	0	0.0664906	7.29125	0.000100001	0.0056605	up	0	0	0	0	0	0.049376	0.229017	0.036429	0	0.017631
Novel_012674	XLOC_140615	.	--	transcript	0	0.228718	8.94251	0.000235869	0.0125495	up	0	0	0	0	0	0.192684	0	0.62693	0	0.323975
Novel_012693	XLOC_140913	.	--	transcript	0	0.0772144	21.8525	5.30856e-13	6.46491e-11	up	0	0	0	0	0	0	0	0.386072	0	0
Novel_012723	XLOC_141327	.	--	transcript	0	0.0659648	20.6569	9.28655e-12	6.89786e-10	up	0	0	0	0	0	0	0	0	0.329824	0
Novel_012759	XLOC_141702	.	--	transcript	0	0.0616732	20.7732	7.06985e-12	5.44222e-10	up	0	0	0	0	0	0.308366	0	0	0	0
Novel_012914	XLOC_143790	.	--	transcript	0	0.0970806	20.9052	5.17895e-12	4.0807e-10	up	0	0	0	0	0	0	0	0.485403	0	0
Novel_012930	XLOC_144002	.	--	transcript	0	0.129363	20.6481	9.2428e-12	6.87125e-10	up	0	0	0	0	0	0.646817	0	0	0	0
Novel_012935	XLOC_144127	.	--	transcript	0	0.0403054	20.3976	1.69922e-11	1.19761e-09	up	0	0	0	0	0	0	0	0.201527	0	0
Novel_012936	XLOC_144127	.	--	transcript	0	0.048587	20.6688	9.03044e-12	6.73598e-10	up	0	0	0	0	0	0	0	0.242935	0	0
Novel_013139	XLOC_145766	.	--	transcript	0	0.0233454	21.4792	1.3157e-12	1.29234e-10	up	0	0	0	0	0	0	0	0	0.116727	0
Novel_013145	XLOC_145766	.	--	transcript	0	0.029072	21.9824	3.85925e-13	5.09274e-11	up	0	0	0	0	0	0	0	0	0.14536	0
Novel_013150	XLOC_145766	.	--	transcript	0	0.07793	8.61471	0.000439509	0.0219328	up	0	0	0	0	0	0	0	0.239009	0.066268	0.084373
Novel_013229	XLOC_146654	.	--	transcript	0	0.311036	8.16646	0.000879316	0.0404406	up	0	0	0	0	0	0	0.269057	0	0.808721	0.477404
Novel_013361	XLOC_148110	.	--	transcript	0	0.0253022	21.811	5.8179e-13	6.97754e-11	up	0	0	0	0	0	0	0	0.126511	0	0
Novel_013363	XLOC_148110	.	--	transcript	0	0.0116622	20.2708	2.16337e-11	1.50158e-09	up	0	0	0	0	0	0	0	0.058311	0	0
Novel_013364	XLOC_148110	.	--	transcript	0	0.0323722	22.7703	5.38369e-14	1.24992e-11	up	0	0	0	0	0	0	0	0.161861	0	0
Novel_013365	XLOC_148110	.	--	transcript	0	0.0116784	21.7475	6.86191e-13	7.95496e-11	up	0	0	0	0	0	0	0	0.058392	0	0
Novel_013369	XLOC_148110	.	--	transcript	0	0.0185818	21.2818	2.11484e-12	1.86809e-10	up	0	0	0	0	0	0	0.092909	0	0	0
Novel_013372	XLOC_148110	.	--	transcript	0	0.0154668	20.9874	4.26438e-12	3.44447e-10	up	0	0	0	0	0	0	0	0.077334	0	0
Novel_013380	XLOC_148110	.	--	transcript	0	0.0104632	21.1441	2.93886e-12	2.4579e-10	up	0	0	0	0	0	0.051711	0	0.000605	0	0
Novel_013475	XLOC_148803	.	--	transcript	0	0.0706408	21.3904	1.62976e-12	1.52748e-10	up	0	0	0	0	0	0	0	0	0.353204	0
Novel_013564	XLOC_149924	.	--	transcript	0	0.202824	22.2989	1.76254e-13	2.88217e-11	up	0	0	0	0	0	0	0	0	0	1.01412
Novel_013603	XLOC_150296	.	--	transcript	0	0.145304	23.2109	1.73694e-14	5.80079e-12	up	0	0	0	0	0	0	0	0	0	0.726518
Novel_013612	XLOC_150352	.	--	transcript	0	0.0653418	22.3	1.75768e-13	2.87964e-11	up	0	0	0	0	0	0	0.024891	0	0	0.301818
Novel_013743	XLOC_151574	.	--	transcript	0	0.0746898	21.9443	4.23858e-13	5.4687e-11	up	0	0	0	0	0	0	0	0	0	0.373449
Novel_013854	XLOC_153375	.	--	transcript	0	0.0151522	20.1358	3.11007e-11	2.12806e-09	up	0	0	0	0	0	0	0	0.075761	0	0
Novel_013871	XLOC_153488	.	--	transcript	0	0.0953718	22.166	2.45235e-13	3.66328e-11	up	0	0	0	0	0	0	0	0.476859	0	0
Novel_013921	XLOC_154177	.	--	transcript	0	0.057577	21.0478	3.6956e-12	3.02729e-10	up	0	0	0	0	0	0.287885	0	0	0	0
Novel_013945	XLOC_154309	.	--	transcript	0	0.251187	24.0273	2.04037e-15	1.33209e-12	up	0	0	0	0	0	1.12523	0.130708	0	0	0
Novel_013947	XLOC_154309	.	--	transcript	0	0.337885	23.8648	3.13823e-15	1.76946e-12	up	0	0	0	0	0	0.843285	0	0.846138	0	0
Novel_013960	XLOC_154309	.	--	transcript	0	0.0274458	21.4002	1.59159e-12	1.50544e-10	up	0	0	0	0	0	0	0	0	0.137229	0
Novel_013981	XLOC_154347	.	--	transcript	0	0.0589444	19.7606	7.12656e-11	4.81937e-09	up	0	0	0	0	0	0	0	0.294722	0	0
Novel_014024	XLOC_154594	.	--	transcript	0	0.0796486	21.109	3.18315e-12	2.63234e-10	up	0	0	0	0	0	0	0.398243	0	0	0
Novel_014099	XLOC_155563	.	--	transcript	0	0.0472764	22.7681	5.41345e-14	1.25348e-11	up	0	0	0	0	0	0	0.231799	0.004583	0	0
Novel_014105	XLOC_155563	.	--	transcript	0	0.108659	9.78412	0.000114547	0.00640867	up	0	0	0	0	0	0.11954	0	0.017312	0	0.406442
Novel_014229	XLOC_156513	.	--	transcript	0	0.123827	22.9865	3.07642e-14	8.48026e-12	up	0	0	0	0	0	0.132634	0	0	0	0.486501
Novel_014231	XLOC_156513	.	--	transcript	0	0.016487	21.269	2.18058e-12	1.91836e-10	up	0	0	0	0	0	0	0	0	0.082435	0
Novel_014254	XLOC_156753	.	--	transcript	0	0.336028	8.14182	2.04707e-06	0.000130029	up	0	0	0	0	0	0.248088	0.648122	0.298987	0	0.484941
Novel_014268	XLOC_156874	.	--	transcript	0	0.125477	22.5448	9.52046e-14	1.88738e-11	up	0	0	0	0	0	0	0	0.627383	0	0
Novel_014270	XLOC_156874	.	--	transcript	0	0.170037	9.01982	0.000561098	0.027203	up	0	0	0	0	0	0	0.34154	0.005742	0	0.502901
Novel_014304	XLOC_157293	.	--	transcript	0	0.10824	8.66609	2.52857e-07	1.6471e-05	up	0	0	0	0	0	0.122376	0.122624	0.156838	0.139362	0
Novel_014334	XLOC_157577	.	--	transcript	0	0.129112	8.85607	2.11081e-07	1.37911e-05	up	0	0	0	0	0	0	0.180644	0.145117	0.134525	0.185272
Novel_014437	XLOC_158509	.	--	transcript	0	0.0719222	21.3013	2.01871e-12	1.80522e-10	up	0	0	0	0	0	0	0	0	0.359611	0
Novel_014442	XLOC_158523	.	--	transcript	0	0.0486324	22.0254	3.47131e-13	4.71702e-11	up	0	0	0	0	0	0.243162	0	0	0	0
Novel_014461	XLOC_158763	.	--	transcript	0	0.0716516	22.7716	5.36519e-14	1.24992e-11	up	0	0	0	0	0	0	0	0.182026	0.176232	0
Novel_014507	XLOC_159087	.	--	transcript	0	0.0970606	21.0068	4.07258e-12	3.30492e-10	up	0	0	0	0	0	0	0	0.485303	0	0
Novel_014542	XLOC_159302	.	--	transcript	0	0.217622	22.3989	1.37302e-13	2.40364e-11	up	0	0	0	0	0	0	0	0	0	1.08811
Novel_014570	XLOC_159526	.	--	transcript	0	0.07879	20.9558	4.59561e-12	3.67103e-10	up	0	0	0	0	0	0	0	0.39395	0	0
Novel_014604	XLOC_159778	.	--	transcript	0	0.0713462	21.7341	7.09017e-13	8.08996e-11	up	0	0	0	0	0	0	0	0	0	0.356731
Novel_014624	XLOC_159906	.	--	transcript	0	0.083263	20.3089	1.98303e-11	1.38638e-09	up	0	0	0	0	0	0	0.416315	0	0	0
Novel_014734	XLOC_160422	.	--	transcript	0	0.482359	22.5822	8.65166e-14	1.75933e-11	up	0	0	0	0	0	0	0	2.4118	0	0
Novel_014744	XLOC_160470	.	--	transcript	0	0.0649352	9.19063	1.87718e-07	1.22739e-05	up	0	0	0	0	0	0.107377	0.111889	0	0.048002	0.057408
Novel_014749	XLOC_160470	.	--	transcript	0	0.0578548	22.3922	1.38896e-13	2.4121e-11	up	0	0	0	0	0	0	0	0	0.289274	0
Novel_014879	XLOC_163092	.	--	transcript	0	0.0253484	21.0076	4.06547e-12	3.30492e-10	up	0	0	0	0	0	0	0.126742	0	0	0
Novel_014926	XLOC_163464	.	--	transcript	0	0.0959612	20.9601	4.54904e-12	3.64054e-10	up	0	0	0	0	0	0	0	0	0	0.479806
Novel_015031	XLOC_164233	.	--	transcript	0	0.0322686	21.3507	1.793e-12	1.63882e-10	up	0	0	0	0	0	0	0	0	0	0.161343
Novel_015127	XLOC_165465	.	--	transcript	0	0.0275564	20.5894	1.0842e-11	7.97525e-10	up	0	0	0	0	0	0	0	0.137782	0	0
Novel_015343	XLOC_167937	.	--	transcript	0	0.053711	19.2448	2.12118e-10	1.42117e-08	up	0	0	0	0	0	0	0	0	0.268555	0
Novel_015464	XLOC_169539	.	--	transcript	0	0.0820994	21.8814	4.94486e-13	6.16846e-11	up	0	0	0	0	0	0	0	0.410497	0	0
Novel_015485	XLOC_169638	.	--	transcript	0	0.228983	21.3339	1.98027e-14	6.32164e-12	up	0	0	0	0	0	0.006852	0	1.12288	0	0.015184
Novel_015640	XLOC_170448	.	--	transcript	0	0.0755916	22.8164	4.7888e-14	1.14866e-11	up	0	0	0	0	0	0	0.370978	0.00698	0	0
Novel_015769	XLOC_171652	.	--	transcript	0	0.0686266	21.0842	3.38919e-12	2.78945e-10	up	0	0	0	0	0	0.343133	0	0	0	0
Novel_015892	XLOC_172868	.	--	transcript	0	0.361834	23.5748	6.75419e-15	3.00755e-12	up	0	0	0	0	0	0	1.80917	0	0	0
Novel_015990	XLOC_173393	.	--	transcript	0	0.057409	21.5536	1.09926e-12	1.13182e-10	up	0	0	0	0	0	0	0	0	0.287045	0
Novel_016029	XLOC_173611	.	--	transcript	0	0.489907	22.4061	1.34843e-13	2.36536e-11	up	0	0	0	0	0	0.847062	0	0	1.60247	0
Novel_016039	XLOC_173637	.	--	transcript	0	0.0346948	20.1693	2.87908e-11	1.97623e-09	up	0	0	0	0	0	0	0	0.173474	0	0
Novel_016089	XLOC_173987	.	--	transcript	0	0.0586098	22.9688	3.24545e-14	8.6977e-12	up	0	0	0	0	0	0	0	0.125154	0.167895	0
Novel_016140	XLOC_174126	.	--	transcript	0	0.0700848	8.86445	0.000504579	0.0248092	up	0	0	0	0	0	0	0.207412	0.00799	0	0.135022
Novel_016213	XLOC_174556	.	--	transcript	0	0.652356	21.8092	5.9019e-13	7.05878e-11	up	0	0	0	0	0	0	0	3.26178	0	0
Novel_016342	XLOC_175277	.	--	transcript	0	0.077216	8.7296	0.000124569	0.00694251	up	0	0	0	0	0	0.031408	0	0.330492	0.02418	0
Novel_016406	XLOC_175659	.	--	transcript	0	0.0717052	22.2092	2.20294e-13	3.37361e-11	up	0	0	0	0	0	0	0.201141	0.157385	0	0
Novel_016413	XLOC_175689	.	--	transcript	0	0.0188728	20.2402	2.44559e-11	1.68668e-09	up	0	0	0	0	0	0	0	0.094364	0	0
Novel_016472	XLOC_175974	.	--	transcript	0	0.538654	23.7871	3.86158e-15	2.06978e-12	up	0	0	0	0	0	0	0	0	0.407157	2.28612
Novel_016578	XLOC_176710	.	--	transcript	0	0.0339612	21.4148	1.53672e-12	1.4631e-10	up	0	0	0	0	0	0	0.169806	0	0	0
Novel_016666	XLOC_177181	.	--	transcript	0	0.334971	21.842	5.39135e-13	6.54737e-11	up	0	0	0	0	0	1.67485	0	0	0	0
Novel_016751	XLOC_177620	.	--	transcript	0	0.0765262	8.34437	0.000599809	0.0288806	up	0	0	0	0	0	0.077249	0.175986	0	0.129396	0
Novel_016755	XLOC_177620	.	--	transcript	0	0.0627504	8.15861	0.000774875	0.0362127	up	0	0	0	0	0	0.066694	0.131695	0	0.115363	0
Novel_016808	XLOC_177910	.	--	transcript	0	0.608897	22.5205	1.01209e-13	1.97484e-11	up	0	0	0	0	0	0	2.192	0	0.852487	0
Novel_016833	XLOC_177976	.	--	transcript	0	0.047868	20.5288	1.25275e-11	9.05724e-10	up	0	0	0	0	0	0	0	0.23934	0	0
Novel_016883	XLOC_178578	.	--	transcript	0	0.035939	22.236	2.06129e-13	3.22242e-11	up	0	0	0	0	0	0	0.179695	0	0	0
Novel_016969	XLOC_179370	.	--	transcript	0	0.718824	24.928	1.76681e-16	2.12355e-13	up	0	0	0	0	0	0	0	3.59412	0	0
Novel_016984	XLOC_179438	.	--	transcript	0	0.0280412	20.2563	2.35642e-11	1.62777e-09	up	0	0	0	0	0	0	0	0.140206	0	0
Novel_016987	XLOC_179438	.	--	transcript	0	0.0326082	20.5189	1.2807e-11	9.20302e-10	up	0	0	0	0	0	0	0	0	0.163041	0
Novel_017116	XLOC_180012	.	--	transcript	0	0.0787396	21.0889	3.35164e-12	2.76378e-10	up	0	0	0	0	0	0	0	0	0	0.393698
Novel_017280	XLOC_181314	.	--	transcript	0	0.288667	22.2096	2.20109e-13	3.37361e-11	up	0	0	0	0	0	0	0	1.44333	0	0
Novel_017305	XLOC_181446	.	--	transcript	0	0.325213	23.4656	8.94292e-15	3.57845e-12	up	0	0	0	0	0	0.499292	0	0	0	1.12677
Novel_017348	XLOC_181552	.	--	transcript	0	0.162011	22.1019	2.87415e-13	4.06459e-11	up	0	0	0	0	0	0.810053	0	0	0	0
Novel_017377	XLOC_182046	.	--	transcript	0	0.0451682	21.0028	4.11163e-12	3.33349e-10	up	0	0	0	0	0	0	0	0	0.225841	0
Novel_017472	XLOC_183082	.	--	transcript	0	0.103686	22.2241	2.11339e-13	3.27448e-11	up	0	0	0	0	0	0.518432	0	0	0	0
Novel_017482	XLOC_183082	.	--	transcript	0	0.0687432	21.5893	1.00804e-12	1.05839e-10	up	0	0	0	0	0	0	0.343716	0	0	0
Novel_017540	XLOC_184475	.	--	transcript	0	0.0300164	21.9773	3.9087e-13	5.15017e-11	up	0	0	0	0	0	0	0	0.150082	0	0
Novel_017550	XLOC_184526	.	--	transcript	0	0.155594	22.154	2.52615e-13	3.73041e-11	up	0	0	0	0	0	0	0.777971	0	0	0
Novel_017558	XLOC_184594	.	--	transcript	0	0.162964	21.9549	4.1281e-13	5.34198e-11	up	0	0	0	0	0	0	0	0	0	0.81482
Novel_017632	XLOC_185565	.	--	transcript	0	0.0427516	20.7142	8.11852e-12	6.13816e-10	up	0	0	0	0	0	0	0.213758	0	0	0
Novel_017698	XLOC_186749	.	--	transcript	0	0.0385894	22.2676	1.90538e-13	3.04689e-11	up	0	0	0	0	0	0	0	0.033	0.159947	0
Novel_017800	XLOC_188067	.	--	transcript	0	0.103358	20.9601	4.54904e-12	3.64054e-10	up	0	0	0	0	0	0	0	0	0	0.516792
Novel_017849	XLOC_188067	.	--	transcript	0	0.0520042	22.4309	1.26724e-13	2.27862e-11	up	0	0	0	0	0	0	0	0	0.260021	0
Novel_017863	XLOC_188067	.	--	transcript	0	0.0357036	21.8525	5.30856e-13	6.46491e-11	up	0	0	0	0	0	0	0	0.178518	0	0
Novel_017868	XLOC_188124	.	--	transcript	0	0.0393938	23.5406	7.38697e-15	3.21376e-12	up	0	0	0	0	0	0	0	0	0	0.196969
Novel_017926	XLOC_188885	.	--	transcript	0	0.0167764	21.3042	2.00448e-12	1.79803e-10	up	0	0	0	0	0	0	0	0	0	0.083882
Novel_017952	XLOC_189064	.	--	transcript	0	0.0661172	22.2505	1.9881e-13	3.1423e-11	up	0	0	0	0	0	0.194641	0	0	0.135945	0
Novel_018025	XLOC_189532	.	--	transcript	0	0.0346998	20.923	4.96663e-12	3.93124e-10	up	0	0	0	0	0	0	0	0	0.173499	0
Novel_018043	XLOC_189751	.	--	transcript	0	0.132653	20.7124	8.15321e-12	6.15075e-10	up	0	0	0	0	0	0.663263	0	0	0	0
Novel_018101	XLOC_190081	.	--	transcript	0	0.0647666	23.1285	2.15403e-14	6.67508e-12	up	0	0	0	0	0	0	0.144092	0.179741	0	0
Novel_018154	XLOC_190818	.	--	transcript	0	0.169652	22.3003	2.83151e-15	1.67253e-12	up	0	0	0	0	0	0	0	0.023421	0	0.82484
Novel_018266	XLOC_191736	.	--	transcript	0	0.0261674	6.51374	0.000105395	0.00593103	up	0	0	0	0	0	0.000999	0.021596	0.029728	0.077593	0.000921
Novel_018463	XLOC_194646	.	--	transcript	0	0.138468	8.37317	4.31831e-05	0.0025267	up	0	0	0	0	0	0.017558	0.008619	0.181881	0.484281	0
Novel_018469	XLOC_194658	.	--	transcript	0	0.171958	21.8849	4.90433e-13	6.12731e-11	up	0	0	0	0	0	0	0.85489	0	0.004902	0
Novel_018508	XLOC_194919	.	--	transcript	0	0.0751992	20.588	1.09107e-11	8.01511e-10	up	0	0	0	0	0	0	0	0	0.375996	0
Novel_018511	XLOC_194919	.	--	transcript	0	0.0990164	21.6723	8.24209e-13	9.03623e-11	up	0	0	0	0	0	0	0	0	0	0.495082
Novel_018598	XLOC_195930	.	--	transcript	0	0.033085	22.5739	8.84676e-14	1.78645e-11	up	0	0	0	0	0	0.165425	0	0	0	0
Novel_018615	XLOC_195930	.	--	transcript	0	0.108925	23.5379	7.43934e-15	3.21376e-12	up	0	0	0	0	0	0.542629	0	0.001995	0	0
Novel_018665	XLOC_197356	.	--	transcript	0	0.233267	23.6191	1.08333e-17	3.03441e-14	up	0	0	0	0	0	9e-06	0	0.155891	0	1.01043
Novel_018682	XLOC_197386	.	--	transcript	0	0.142478	20.7803	6.9525e-12	5.35663e-10	up	0	0	0	0	0	0	0.71239	0	0	0
Novel_018821	XLOC_198134	.	--	transcript	0	0.0609116	20.3557	1.87288e-11	1.31361e-09	up	0	0	0	0	0	0	0	0.304558	0	0
Novel_018879	XLOC_198531	.	--	transcript	0	0.179712	24.4562	6.43264e-16	5.58552e-13	up	0	0	0	0	0	0	0.898561	0	0	0
Novel_018881	XLOC_198531	.	--	transcript	0	0.105549	23.3967	1.07541e-14	4.02496e-12	up	0	0	0	0	0	0	0	0	0.527747	0
Novel_018884	XLOC_198536	.	--	transcript	0	0.201707	20.9688	4.45684e-12	3.58658e-10	up	0	0	0	0	0	0	0	1.00854	0	0
Novel_018919	XLOC_198672	.	--	transcript	0	0.0866864	20.5894	1.0842e-11	7.97525e-10	up	0	0	0	0	0	0	0	0.433432	0	0
Novel_018968	XLOC_198963	.	--	transcript	0	0.0979958	19.9137	4.9705e-11	3.39303e-09	up	0	0	0	0	0	0	0.489979	0	0	0
Novel_019060	XLOC_200273	.	--	transcript	0	0.0670288	20.2264	2.52485e-11	1.73859e-09	up	0	0	0	0	0	0	0	0.335144	0	0
Novel_019102	XLOC_200413	.	--	transcript	0	0.451382	23.1576	1.99816e-14	6.33218e-12	up	0	0	0	0	0	0	0	2.25691	0	0
Novel_019111	XLOC_200423	.	--	transcript	0	0.205086	22.3777	1.44461e-13	2.47899e-11	up	0	0	0	0	0	0	1.02543	0	0	0
Novel_019139	XLOC_200467	.	--	transcript	0	0.0158962	20.5151	1.29325e-11	9.26518e-10	up	0	0	0	0	0	0	0	0.079481	0	0
Novel_019250	XLOC_201020	.	--	transcript	0	0.17248	23.0407	2.69948e-14	7.8014e-12	up	0	0	0	0	0	0	0.278184	0	0.584216	0
Novel_019268	XLOC_201478	.	--	transcript	0	0.161723	21.9263	4.43045e-13	5.64077e-11	up	0	0	0	0	0	0.808616	0	0	0	0
Novel_019337	XLOC_202160	.	--	transcript	0	0.0170742	21.9434	4.24492e-13	5.4687e-11	up	0	0	0	0	0	0	0.01743	0.067941	0	0
Novel_019362	XLOC_202601	.	--	transcript	0	0.155302	10.0338	4.14569e-05	0.0024372	up	0	0	0	0	0	0.123305	0	0	0.266955	0.386252
Novel_019394	XLOC_202796	.	--	transcript	0	0.0092202	21.1131	3.16411e-12	2.6191e-10	up	0	0	0	0	0	0	0.000113	0.045988	0	0
Novel_019398	XLOC_202796	.	--	transcript	0	0.0161512	21.4721	1.33864e-12	1.30602e-10	up	0	0	0	0	0	0	0.080756	0	0	0
Novel_019417	XLOC_202796	.	--	transcript	0	0.0285402	22.2142	2.17567e-13	3.35552e-11	up	0	0	0	0	0	0	0.062084	0.080617	0	0
Novel_019467	XLOC_202982	.	--	transcript	0	0.28499	21.5493	1.11075e-12	1.14139e-10	up	0	0	0	0	0	0.006064	0	0	0	1.41888
Novel_019520	XLOC_203430	.	--	transcript	0	0.0800778	20.3244	2.01339e-11	1.40421e-09	up	0	0	0	0	0	0	0	0.400389	0	0
Novel_019625	XLOC_204072	.	--	transcript	0	0.0230396	20.2264	2.52485e-11	1.73859e-09	up	0	0	0	0	0	0	0	0.115198	0	0
Novel_019705	XLOC_205408	.	--	transcript	0	0.0818998	22.854	4.35157e-14	1.08578e-11	up	0	0	0	0	0	0.409499	0	0	0	0
Novel_019730	XLOC_205513	.	--	transcript	0	0.299367	20.7701	6.87682e-12	5.31138e-10	up	0	0	0	0	0	0	1.49683	0	0	0
Novel_019739	XLOC_205608	.	--	transcript	0	0.148604	7.40427	1.00232e-05	0.000617692	up	0	0	0	0	0	0.182807	0	0.201371	0.137988	0.220856
Novel_019773	XLOC_205829	.	--	transcript	0	0.151333	22.2883	1.80337e-13	2.93236e-11	up	0	0	0	0	0	0	0	0.756664	0	0
Novel_019923	XLOC_206890	.	--	transcript	0	0.170672	23.1004	2.31533e-14	6.9325e-12	up	0	0	0	0	0	0	0	0.853358	0	0
Novel_020018	XLOC_208028	.	--	transcript	0	0.260088	8.16753	1.36403e-11	9.75622e-10	up	0	0	0	0	0	0.321721	0.581065	0.085021	0.183191	0.129442
Novel_020170	XLOC_209669	.	--	transcript	0	0.0473038	19.2448	2.12118e-10	1.42117e-08	up	0	0	0	0	0	0	0	0	0.236519	0
Novel_020176	XLOC_209669	.	--	transcript	0	0.0618894	21.3786	1.67657e-12	1.55532e-10	up	0	0	0	0	0	0	0	0.309447	0	0
Novel_020194	XLOC_209823	.	--	transcript	0	0.0600094	22.2681	1.90295e-13	3.04689e-11	up	0	0	0	0	0	0.111527	0.18852	0	0	0
Novel_020240	XLOC_210238	.	--	transcript	0	0.0677306	20.8842	5.44345e-12	4.26974e-10	up	0	0	0	0	0	0	0	0	0	0.338653
Novel_020293	XLOC_210471	.	--	transcript	0	0.162796	22.4836	1.11026e-13	2.09367e-11	up	0	0	0	0	0	0	0	0	0.506601	0.307378
Novel_020335	XLOC_210896	.	--	transcript	0	0.151845	19.626	9.11206e-11	6.15248e-09	up	0	0	0	0	0	0	0	0	0	0.759225
Novel_020392	XLOC_211297	.	--	transcript	0	0.271985	22.5569	9.23338e-14	1.85589e-11	up	0	0	0	0	0	0	0	0	1.35993	0
Novel_020442	XLOC_211994	.	--	transcript	0	0.0493034	21.4512	1.40779e-12	1.36428e-10	up	0	0	0	0	0	0	0	0.246517	0	0
Novel_020615	XLOC_213569	.	--	transcript	0	0.027717	20.5538	1.18162e-11	8.60027e-10	up	0	0	0	0	0	0	0	0.138585	0	0
Novel_020797	XLOC_214559	.	--	transcript	0	0.065951	20.4459	1.51905e-11	1.0785e-09	up	0	0	0	0	0	0.329755	0	0	0	0
Novel_021026	XLOC_215940	.	--	transcript	0	0.448535	22.3796	4.56974e-14	1.12001e-11	up	0	0	0	0	0	0	0.00639	0.003799	0	2.23249
Novel_021051	XLOC_216105	.	--	transcript	0	0.0919288	21.6405	8.90436e-13	9.58085e-11	up	0	0	0	0	0	0.459644	0	0	0	0
Novel_021063	XLOC_216149	.	--	transcript	0	0.11589	21.2362	2.35865e-12	2.0338e-10	up	0	0	0	0	0	0.579452	0	0	0	0
Novel_021095	XLOC_216306	.	--	transcript	0	0.109106	22.6387	7.51362e-14	1.59126e-11	up	0	0	0	0	0	0	0	0	0	0.54553
Novel_021117	XLOC_216404	.	--	transcript	0	0.167668	21.753	6.77156e-13	7.87124e-11	up	0	0	0	0	0	0	0	0.838338	0	0
Novel_021197	XLOC_217002	.	--	transcript	0	0.0861236	22.483	1.11156e-13	2.09367e-11	up	0	0	0	0	0	0	0.430618	0	0	0
Novel_021264	XLOC_217649	.	--	transcript	0	0.115021	20.7077	8.23208e-12	6.19947e-10	up	0	0	0	0	0	0	0	0.575107	0	0
Novel_021300	XLOC_218119	.	--	transcript	0	0.046801	20.7142	8.11852e-12	6.13816e-10	up	0	0	0	0	0	0	0.234005	0	0	0
Novel_021316	XLOC_218167	.	--	transcript	0	0.0909028	21.9616	4.06238e-13	5.27266e-11	up	0	0	0	0	0	0	0	0	0.454514	0
Novel_021429	XLOC_219273	.	--	transcript	0	0.0867818	21.2926	2.06118e-12	1.82813e-10	up	0	0	0	0	0	0	0.433909	0	0	0
Novel_021441	XLOC_219389	.	--	transcript	0	0.0397548	20.416	1.62836e-11	1.14953e-09	up	0	0	0	0	0	0	0	0.198774	0	0
Novel_021533	XLOC_220534	.	--	transcript	0	0.177041	24.2984	9.85872e-16	7.3166e-13	up	0	0	0	0	0	0	0	0	0.497821	0.387385
Novel_021629	XLOC_221953	.	--	transcript	0	0.097451	20.3029	2.11564e-11	1.46962e-09	up	0	0	0	0	0	0	0	0.487255	0	0
Novel_021790	XLOC_223962	.	--	transcript	0	0.074299	20.6042	1.01501e-11	7.49439e-10	up	0	0	0	0	0	0	0.371495	0	0	0
Novel_021799	XLOC_223962	.	--	transcript	0	0.106428	6.5776	0.00108115	0.0485906	up	0	0	0	0	0	0.329192	0.019553	0.17173	0	0.011663
Novel_021822	XLOC_224103	.	--	transcript	0	0.0463708	20.6899	8.59634e-12	6.457e-10	up	0	0	0	0	0	0	0	0	0.231854	0
Novel_021837	XLOC_224437	.	--	transcript	0	0.039695	20.5391	1.22266e-11	8.86182e-10	up	0	0	0	0	0	0	0	0.198475	0	0
Novel_021867	XLOC_224647	.	--	transcript	0	0.0506176	21.2055	2.53876e-12	2.15688e-10	up	0	0	0	0	0	0	0	0.253088	0	0
Novel_021901	XLOC_225226	.	--	transcript	0	0.0339858	6.68457	0.000313729	0.0162538	up	0	0	0	0	0	0.048527	0.092411	0.024158	0	0.004833
Novel_022084	XLOC_228156	.	--	transcript	0	0.0479176	20.6042	1.01501e-11	7.49439e-10	up	0	0	0	0	0	0	0.239588	0	0	0
Novel_022195	XLOC_229777	.	--	transcript	0	0.0382946	20.9601	4.54904e-12	3.64054e-10	up	0	0	0	0	0	0	0	0	0	0.191473
Novel_022242	XLOC_230400	.	--	transcript	0	0.0869966	19.487	1.26143e-10	8.49079e-09	up	0	0	0	0	0	0	0	0.434983	0	0
Novel_022243	XLOC_230400	.	--	transcript	0	0.145183	21.4911	1.27842e-12	1.26861e-10	up	0	0	0	0	0	0	0	0.725914	0	0
Novel_022263	XLOC_230666	.	--	transcript	0	0.164182	20.9945	4.17734e-12	3.38045e-10	up	0	0	0	0	0	0	0	0	0	0.820909
Novel_022273	XLOC_231085	.	--	transcript	0	0.0480732	21.4911	1.27842e-12	1.26861e-10	up	0	0	0	0	0	0	0	0.240366	0	0
Novel_022364	XLOC_231844	.	--	transcript	0	0.016923	22.1496	2.55402e-13	3.74374e-11	up	0	0	0	0	0	0.084615	0	0	0	0
Novel_022405	XLOC_232273	.	--	transcript	0	0.171628	22.6813	6.73472e-14	1.48422e-11	up	0	0	0	0	0	0	0	0	0.858142	0
Novel_022630	XLOC_234424	.	--	transcript	0	0.0381182	20.3029	2.11564e-11	1.46962e-09	up	0	0	0	0	0	0	0	0.190591	0	0
Novel_022632	XLOC_234424	.	--	transcript	0	0.11399	21.657	8.5548e-13	9.30854e-11	up	0	0	0	0	0	0	0.569951	0	0	0
Novel_022726	XLOC_235282	.	--	transcript	0	0.152039	21.8339	5.5573e-13	6.7207e-11	up	0	0	0	0	0	0	0	0	0	0.760196
Novel_022873	XLOC_236708	.	--	transcript	0	0.143004	8.2033	1.3088e-06	8.38086e-05	up	0	0	0	0	0	0.116956	0.288587	0.151522	0.157953	0
Novel_022894	XLOC_236781	.	--	transcript	0	0.0845878	19.487	1.26143e-10	8.49079e-09	up	0	0	0	0	0	0	0	0.422939	0	0
Novel_023100	XLOC_240107	.	--	transcript	0	0.0453024	20.7138	8.12238e-12	6.13816e-10	up	0	0	0	0	0	0	0	0.226512	0	0
Novel_023184	XLOC_240818	.	--	transcript	0	0.217696	22.6862	6.66224e-14	1.47574e-11	up	0	0	0	0	0	0	1.08848	0	0	0
Novel_023322	XLOC_243531	.	--	transcript	0	0.0110466	20.7607	7.27923e-12	5.57375e-10	up	0	0	0	0	0	0	0.055233	0	0	0
Novel_023409	XLOC_245484	.	--	transcript	0	0.0443884	22.9078	3.79281e-14	9.83086e-12	up	0	0	0	0	0	0.221942	0	0	0	0
Novel_023475	XLOC_246411	.	--	transcript	0	0.0384258	21.4824	1.30556e-12	1.28529e-10	up	0	0	0	0	0	0	0.192129	0	0	0
Novel_023597	XLOC_247919	.	--	transcript	0	0.193756	7.03888	0.000143404	0.00794125	up	0	0	0	0	0	0	0.081788	0.143218	0.654411	0.089361
Novel_023678	XLOC_248750	.	--	transcript	0	0.466591	8.52708	0.000502627	0.0247413	up	0	0	0	0	0	0	0.23874	1.23552	0.858697	0
Novel_023778	XLOC_249551	.	--	transcript	0	0.150255	20.707	8.25871e-12	6.20876e-10	up	0	0	0	0	0	0	0	0.751274	0	0
Novel_023839	XLOC_250117	.	--	transcript	0	0.0977422	21.3375	1.85044e-12	1.68954e-10	up	0	0	0	0	0	0.488711	0	0	0	0
Novel_023972	XLOC_251031	.	--	transcript	0	0.0855406	21.5116	1.21682e-12	1.2243e-10	up	0	0	0	0	0	0	0	0.427703	0	0
Novel_024275	XLOC_254591	.	--	transcript	0	0.628384	23.9076	2.80576e-15	1.66868e-12	up	0	0	0	0	0	3.14192	0	0	0	0
Novel_024323	XLOC_255504	.	--	transcript	0	0.0990248	20.5138	1.29681e-11	9.28303e-10	up	0	0	0	0	0	0	0	0	0.495124	0
Novel_024352	XLOC_255907	.	--	transcript	0	0.230085	21.3031	2.00967e-12	1.79899e-10	up	0	0	0	0	0	0	0	1.15042	0	0
Novel_024353	XLOC_255907	.	--	transcript	0	0.118498	20.5787	1.11491e-11	8.15576e-10	up	0	0	0	0	0	0	0	0.592492	0	0
Novel_024355	XLOC_255908	.	--	transcript	0	0.35146	23.2033	1.77585e-14	5.84085e-12	up	0	0	0	0	0	0	0	1.7573	0	0
XM_005674791.3	gene-CADM2	CADM2	CADM2	transcript	0	0.340575	24.1341	1.53293e-15	1.06485e-12	up	0	0	0	0	0	1.70287	0	0	0	0
XM_005676452.3	gene-MAP2	MAP2	MAP2	transcript	0	0.211504	22.4275	1.26353e-13	2.27862e-11	up	0	0	0	0	0	1.0516	0	0	0	0.005922
XM_005677770.3	gene-PDE4DIP	PDE4DIP	PDE4DIP	transcript	0	0.660937	24.8352	2.28258e-16	2.60788e-13	up	0	0	0	0	0	0	0	0	3.30469	0
XM_005677771.3	gene-PDE4DIP	PDE4DIP	PDE4DIP	transcript	0	0.06687	21.7475	6.86191e-13	7.95496e-11	up	0	0	0	0	0	0	0	0.33435	0	0
XM_005677775.3	gene-PDE4DIP	PDE4DIP	PDE4DIP	transcript	0	0.166414	22.6678	6.96974e-14	1.52826e-11	up	0	0	0	0	0	0	0	0	0.83207	0
XM_005677776.3	gene-PDE4DIP	PDE4DIP	PDE4DIP	transcript	0	0.0383002	20.8517	5.87685e-12	4.58896e-10	up	0	0	0	0	0	0	0	0.191501	0	0
XM_005679745.3	gene-NAV3	NAV3	NAV3	transcript	0	0.0326152	20.8438	5.98743e-12	4.67111e-10	up	0	0	0	0	0	0	0	0.163076	0	0
XM_005680320.3	gene-LOC102183851	LOC102183851	LOC102183851	transcript	0	0.0916956	20.7256	7.90511e-12	6.01058e-10	up	0	0	0	0	0	0.458478	0	0	0	0
XM_005682635.3	gene-RAPGEF6	RAPGEF6	RAPGEF6	transcript	0	0.100872	21.8428	5.41172e-13	6.56292e-11	up	0	0	0	0	0	0	0	0	0.504362	0
XM_005686368.3	gene-TPRKB	TPRKB	TPRKB	transcript	0	0.309463	20.3218	1.94119e-11	1.36041e-09	up	0	0	0	0	0	1.54731	0	0	0	0
XM_005688307.3	gene-STX16	STX16	STX16	transcript	0	0.379567	23.1798	1.88717e-14	6.16035e-12	up	0	0	0	0	0	0	1.89783	0	0	0
XM_005690405.3	gene-PM20D1	PM20D1	PM20D1	transcript	0	0.26962	21.8259	5.66667e-13	6.82921e-11	up	0	0	0	0	0	0	0	0	0	1.3481
XM_005691141.3	gene-MSMO1	MSMO1	MSMO1	transcript	0	5.13917	11.7309	2.5004e-18	9.43964e-15	up	0	0	0	0	0	7.89699	6.95319	8.48761	2.18674	0.171328
XM_005693503.2	gene-CHRNB1	CHRNB1	CHRNB1	transcript	0	0.115095	21.3786	1.67657e-12	1.55532e-10	up	0	0	0	0	0	0	0	0.575475	0	0
XM_005700225.3	gene-COL4A5	COL4A5	COL4A5	transcript	0	0.887422	24.9243	1.78529e-16	2.12355e-13	up	0	0	0	0	0	0.332907	0.172356	0	0	3.93185
XM_005701097.3	gene-GPM6B	GPM6B	GPM6B	transcript	0	0.0837434	20.5189	1.2807e-11	9.20302e-10	up	0	0	0	0	0	0	0	0	0.418717	0
XM_013962486.2	gene-PDE4DIP	PDE4DIP	PDE4DIP	transcript	0	0.0618898	21.6469	8.76726e-13	9.48032e-11	up	0	0	0	0	0	0	0	0.309449	0	0
XM_013963941.2	gene-PAN2	PAN2	PAN2	transcript	0	0.374994	9.25605	8.51909e-07	5.49162e-05	up	0	0	0	0	0	0.485909	0.903986	0.035146	0	0.449928
XM_013963942.2	gene-PAN2	PAN2	PAN2	transcript	0	0.35632	9.16821	6.94045e-06	0.000431386	up	0	0	0	0	0	0.351008	0.977364	0.003629	0	0.449599
XM_013964218.2	gene-A2ML1	A2ML1	A2ML1	transcript	0	0.049537	20.3813	1.76457e-11	1.24266e-09	up	0	0	0	0	0	0	0	0.247685	0	0
XM_013965683.2	gene-ABLIM3	ABLIM3	ABLIM3	transcript	0	0.118781	21.4979	1.25764e-12	1.2552e-10	up	0	0	0	0	0	0	0	0.593903	0	0
XM_013965690.2	gene-MBNL1	MBNL1	MBNL1	transcript	0	0.229704	22.4412	1.22784e-13	2.25878e-11	up	0	0	0	0	0	1.14852	0	0	0	0
XM_013965698.2	gene-MBNL1	MBNL1	MBNL1	transcript	0	0.133617	22.1496	2.55402e-13	3.74374e-11	up	0	0	0	0	0	0.668086	0	0	0	0
XM_013966404.2	gene-FAM184A	FAM184A	FAM184A	transcript	0	0.489353	23.1739	1.91581e-14	6.18408e-12	up	0	0	0	0	0	0	0	0	2.44677	0
XM_013966405.2	gene-FAM184A	FAM184A	FAM184A	transcript	0	1.53583	24.1608	1.42365e-15	9.97297e-13	up	0	0	0	0	0	0	0	0	3.04613	4.63304
XM_013966824.2	gene-RIPK3	RIPK3	RIPK3	transcript	0	0.432561	22.2348	2.06735e-13	3.22242e-11	up	0	0	0	0	0	0.783368	0	1.37943	0	0
XM_013967104.2	gene-ICE2	ICE2	ICE2	transcript	0	0.0675822	20.9601	4.54904e-12	3.64054e-10	up	0	0	0	0	0	0	0	0	0	0.337911
XM_013967459.2	gene-IL1R1	IL1R1	IL1R1	transcript	0	0.146003	19.7709	6.62422e-11	4.49365e-09	up	0	0	0	0	0	0	0.730017	0	0	0
XM_013967464.2	gene-IL1RL2	IL1RL2	IL1RL2	transcript	0	0.213965	21.7114	7.49242e-13	8.3729e-11	up	0	0	0	0	0	0	0	0	1.04199	0.027832
XM_013968280.2	gene-CENPJ	CENPJ	CENPJ	transcript	0	0.291746	8.8243	9.01907e-06	0.000558186	up	0	0	0	0	0	0.53341	0	0.475491	0.005279	0.444552
XM_013969945.2	gene-R3HDM1	R3HDM1	R3HDM1	transcript	0	0.0624184	20.7843	6.88765e-12	5.31138e-10	up	0	0	0	0	0	0	0	0	0	0.312092
XM_013971431.2	gene-MAP2	MAP2	MAP2	transcript	0	0.0535228	21.5012	1.24764e-12	1.24809e-10	up	0	0	0	0	0	0	0	0	0.263995	0.003619
XM_013975042.2	gene-CISD1	CISD1	CISD1	transcript	0	0.779332	8.76505	0.000292017	0.0152472	up	0	0	0	0	0	0	0	0.843935	1.63139	1.42134
XM_018038270.1	gene-SACM1L	SACM1L	SACM1L	transcript	0	0.122408	21.088	3.35861e-12	2.7669e-10	up	0	0	0	0	0	0	0	0	0.612041	0
XM_018038336.1	gene-CADPS	CADPS	CADPS	transcript	0	0.125995	21.8652	5.14592e-13	6.3066e-11	up	0	0	0	0	0	0	0	0	0.629974	0
XM_018038347.1	gene-CADPS	CADPS	CADPS	transcript	0	0.298085	23.108	2.27047e-14	6.86923e-12	up	0	0	0	0	0	0	0	1.49043	0	0
XM_018039401.1	gene-MEF2D	MEF2D	MEF2D	transcript	0	0.500176	23.9613	2.4324e-15	1.48738e-12	up	0	0	0	0	0	0	0	0	0	2.50088
XM_018039516.1	gene-ZNF532	ZNF532	ZNF532	transcript	0	0.417365	22.5809	8.60392e-14	1.75373e-11	up	0	0	0	0	0	0	0	0	2.08683	0
XM_018039641.1	gene-FHOD3	FHOD3	FHOD3	transcript	0	0.576968	23.889	2.94829e-15	1.71814e-12	up	0	0	0	0	0	0	1.38585	1.49899	0	0
XM_018039675.1	gene-CTDP1	CTDP1	CTDP1	transcript	0	0.26558	22.3656	1.49224e-13	2.53071e-11	up	0	0	0	0	0	0.463103	0	0	0	0.864796
XM_018039782.1	gene-ZBTB14	ZBTB14	ZBTB14	transcript	0	0.157531	7.82563	0.000103989	0.00586296	up	0	0	0	0	0	0.013615	0.37016	0.378916	0.024962	0
XM_018040046.1	gene-MAPK8IP3	MAPK8IP3	MAPK8IP3	transcript	0	0.0848874	21.535	1.14975e-12	1.17039e-10	up	0	0	0	0	0	0.008834	0	0	0	0.415603
XM_018040360.1	gene-PDPK1	PDPK1	PDPK1	transcript	0	0.107676	21.9715	3.96407e-13	5.19946e-11	up	0	0	0	0	0	0	0	0	0.538379	0
XM_018040526.1	gene-ARHGAP17	ARHGAP17	ARHGAP17	transcript	0	0.672877	23.7172	4.64476e-15	2.38645e-12	up	0	0	0	0	0	1.33363	0	2.03076	0	0
XM_018040563.1	gene-KNOP1	KNOP1	KNOP1	transcript	0	0.282301	9.04333	0.000185041	0.0100736	up	0	0	0	0	0	0	0.435083	0.390724	0	0.585697
XM_018040573.1	gene-LMTK2	LMTK2	LMTK2	transcript	0	0.515466	23.3673	1.15354e-14	4.29886e-12	up	0	0	0	0	0	0.330678	0	0	0.002836	2.24382
XM_018040660.1	gene-CASKIN1	CASKIN1	CASKIN1	transcript	0	0.062657	20.9543	4.61205e-12	3.68078e-10	up	0	0	0	0	0	0	0	0.003761	0.309524	0
XM_018040996.1	gene-MLXIPL	MLXIPL	MLXIPL	transcript	0	0.142726	21.367	1.72397e-12	1.58393e-10	up	0	0	0	0	0	0	0	0	0.71363	0
XM_018040997.1	gene-MLXIPL	MLXIPL	MLXIPL	transcript	0	0.0885716	20.9222	4.9759e-12	3.93141e-10	up	0	0	0	0	0	0.442858	0	0	0	0
XM_018041219.1	gene-TCF7L2	TCF7L2	TCF7L2	transcript	0	0.061049	20.4771	1.41121e-11	1.0044e-09	up	0	0	0	0	0	0	0	0.305245	0	0
XM_018041463.1	gene-CPEB3	CPEB3	CPEB3	transcript	0	0.0516594	21.1834	2.67532e-12	2.26132e-10	up	0	0	0	0	0	0	0	0.258297	0	0
XM_018041466.1	gene-CPEB3	CPEB3	CPEB3	transcript	0	0.629639	24.7475	2.9048e-16	3.09646e-13	up	0	0	0	0	0	2.45895	0	0.689241	0	0
XM_018042139.1	gene-LOC102169353	LOC102169353	LOC102169353	transcript	0	0.0604554	22.5039	1.05512e-13	2.02692e-11	up	0	0	0	0	0	0	0	0.302277	0	0
XM_018042144.1	gene-LOC102169353	LOC102169353	LOC102169353	transcript	0	0.0680498	22.6659	7.01475e-14	1.5295e-11	up	0	0	0	0	0	0	0	0.340249	0	0
XM_018042216.1	gene-ZMIZ1	ZMIZ1	ZMIZ1	transcript	0	0.780489	24.7998	2.51579e-16	2.74007e-13	up	0	0	0	0	0	0	3.90245	0	0	0
XM_018042329.1	gene-ERCC6	ERCC6	ERCC6	transcript	0	0.165452	22.6954	6.5097e-14	1.45307e-11	up	0	0	0	0	0	0	0	0	0	0.82726
XM_018042330.1	gene-ERCC6	ERCC6	ERCC6	transcript	0	0.125953	22.2731	1.87931e-13	3.02189e-11	up	0	0	0	0	0	0	0	0	0	0.629763
XM_018042371.1	gene-CAMK2G	CAMK2G	CAMK2G	transcript	0	0.229584	8.16508	0.000802236	0.0373106	up	0	0	0	0	0	0	0	0.162615	0.556109	0.429194
XM_018042374.1	gene-CAMK2G	CAMK2G	CAMK2G	transcript	0	0.299487	22.5494	9.41019e-14	1.86979e-11	up	0	0	0	0	0	0	0.541306	0.956129	0	0
XM_018042378.1	gene-CAMK2G	CAMK2G	CAMK2G	transcript	0	1.6145	23.3987	1.06226e-14	4.01032e-12	up	0	0	0	0	0	0	0	0.192721	3.51604	4.36372
XM_018042408.1	gene-KCNMA1	KCNMA1	KCNMA1	transcript	0	0.0741076	20.6839	8.71873e-12	6.53761e-10	up	0	0	0	0	0	0	0	0.370538	0	0
XM_018042851.1	gene-EHBP1L1	EHBP1L1	EHBP1L1	transcript	0	0.0716194	21.0076	4.06547e-12	3.30492e-10	up	0	0	0	0	0	0	0.358097	0	0	0
XM_018043168.1	gene-UEVLD	UEVLD	UEVLD	transcript	0	0.116403	21.3866	1.64481e-12	1.52965e-10	up	0	0	0	0	0	0	0	0.582015	0	0
XM_018043323.1	gene-FLI1	FLI1	FLI1	transcript	0	0.115347	21.1409	2.96171e-12	2.47039e-10	up	0	0	0	0	0	0.576734	0	0	0	0
XM_018043434.1	gene-MYRF	MYRF	MYRF	transcript	0	0.153158	7.91076	6.69375e-05	0.00385428	up	0	0	0	0	0	0.352646	0.021607	0.021693	0.369846	0
XM_018043454.1	gene-PPP2R5B	PPP2R5B	PPP2R5B	transcript	0	0.437879	8.69394	4.69329e-07	3.04576e-05	up	0	0	0	0	0	0.609518	0.810536	0.529938	0.239405	0
XM_018043848.1	gene-PHKA1	PHKA1	PHKA1	transcript	0	0.291146	22.9349	3.53984e-14	9.25807e-12	up	0	0	0	0	0	1.45573	0	0	0	0
XM_018044205.1	gene-ATP11C	ATP11C	ATP11C	transcript	0	0.102929	20.9618	4.53104e-12	3.64054e-10	up	0	0	0	0	0	0	0	0	0.514644	0
XM_018044323.1	gene-VMA21	VMA21	VMA21	transcript	0	0.150368	21.8515	5.32278e-13	6.47314e-11	up	0	0	0	0	0	0	0	0.75184	0	0
XM_018044527.1	gene-KIF21B	KIF21B	KIF21B	transcript	0	0.187344	22.2809	1.83314e-13	2.9752e-11	up	0	0	0	0	0	0	0	0.936719	0	0
XM_018044990.1	gene-DOCK7	DOCK7	DOCK7	transcript	0	0.511993	23.9881	2.26285e-15	1.41356e-12	up	0	0	0	0	0	0.779968	0	0	1.78	0
XM_018045164.1	gene-ARMCX4	ARMCX4	ARMCX4	transcript	0	0.569755	24.4012	7.46322e-16	6.13878e-13	up	0	0	0	0	0	0	0	0	0	2.84877
XM_018045239.1	gene-PDE4B	PDE4B	PDE4B	transcript	0	0.291799	22.6954	6.5097e-14	1.45307e-11	up	0	0	0	0	0	0	0	0	0	1.45899
XM_018045993.1	gene-PDE4DIP	PDE4DIP	PDE4DIP	transcript	0	0.0405978	20.949	4.67033e-12	3.71364e-10	up	0	0	0	0	0	0	0	0.202989	0	0
XM_018045994.1	gene-PDE4DIP	PDE4DIP	PDE4DIP	transcript	0	0.0357162	20.7647	7.2123e-12	5.53225e-10	up	0	0	0	0	0	0	0	0.178581	0	0
XM_018046097.1	gene-RORC	RORC	RORC	transcript	0	0.192696	20.3061	2.03169e-11	1.41471e-09	up	0	0	0	0	0	0	0	0.963481	0	0
XM_018046945.1	gene-IRF5	IRF5	IRF5	transcript	0	0.120507	20.949	4.67033e-12	3.71364e-10	up	0	0	0	0	0	0	0	0.602533	0	0
XM_018046972.1	gene-IGF2BP2	IGF2BP2	IGF2BP2	transcript	0	0.375831	8.84927	4.91727e-07	3.18874e-05	up	0	0	0	0	0	0	0.232883	0.290104	0.489388	0.866779
XM_018047133.1	gene-NT5C3A	NT5C3A	NT5C3A	transcript	0	0.469273	21.9999	3.69649e-13	4.95324e-11	up	0	0	0	0	0	0	0	0	2.34636	0
XM_018047239.1	gene-ATXN7L1	ATXN7L1	ATXN7L1	transcript	0	0.266991	22.8232	4.70583e-14	1.13819e-11	up	0	0	0	0	0	0	0	0.401269	0.933685	0
XM_018047324.1	gene-KLHL7	KLHL7	KLHL7	transcript	0	0.286254	8.26052	3.62088e-10	2.42222e-08	up	0	0	0	0	0	0.305541	0.286483	0.196804	0.025634	0.616807
XM_018047458.1	gene-SYNJ1	SYNJ1	SYNJ1	transcript	0	0.538147	23.563	6.93752e-15	3.05783e-12	up	0	0	0	0	0	0	0	2.69074	0	0
XM_018047632.1	gene-TMCC3	TMCC3	TMCC3	transcript	0	0.0838388	20.416	1.62836e-11	1.14953e-09	up	0	0	0	0	0	0	0	0.419194	0	0
XM_018047867.1	gene-ASB8	ASB8	ASB8	transcript	0	0.437145	8.31757	0.000655889	0.0312234	up	0	0	0	0	0	0	0.777507	0.318154	0	1.09006
XM_018047884.1	gene-ENDOU	ENDOU	ENDOU	transcript	0	0.119121	20.7558	7.36439e-12	5.62903e-10	up	0	0	0	0	0	0.595605	0	0	0	0
XM_018047928.1	gene-KIF21A	KIF21A	KIF21A	transcript	0	0.651266	24.4056	7.37851e-16	6.13878e-13	up	0	0	0	0	0	0	0	3.25633	0	0
XM_018047983.1	gene-TBC1D30	TBC1D30	TBC1D30	transcript	0	0.36358	22.6501	7.23359e-14	1.55856e-11	up	0	0	0	0	0	0	0	1.8179	0	0
XM_018048022.1	gene-GLI1	GLI1	GLI1	transcript	0	0.0568256	20.2924	2.16799e-11	1.50358e-09	up	0	0	0	0	0	0	0	0.284128	0	0
XM_018048084.1	gene-SLC39A5	SLC39A5	SLC39A5	transcript	0	0.246355	21.5268	1.17284e-12	1.18971e-10	up	0	0	0	0	0	0	0	0	1.23177	0
XM_018048698.1	gene-CACNA1C	CACNA1C	CACNA1C	transcript	0	0.182136	23.1709	1.80166e-17	3.78096e-14	up	0	0	0	0	0	0.877925	0.009296	0.023457	0	0
XM_018048699.1	gene-CACNA1C	CACNA1C	CACNA1C	transcript	0	0.0330796	20.6688	9.03044e-12	6.73598e-10	up	0	0	0	0	0	0	0	0.165398	0	0
XM_018048806.1	gene-SGSM3	SGSM3	SGSM3	transcript	0	3.2942	25.5416	3.17723e-17	5.4292e-14	up	0	0	0	0	0	0	0	16.471	0	0
XM_018049404.1	gene-LIMCH1	LIMCH1	LIMCH1	transcript	0	0.386385	23.7769	3.96741e-15	2.11346e-12	up	0	0	0	0	0	1.93192	0	0	0	0
XM_018049656.1	gene-SEC31A	SEC31A	SEC31A	transcript	0	0.0920154	21.2578	2.2402e-12	1.95104e-10	up	0	0	0	0	0	0.460077	0	0	0	0
XM_018050217.1	gene-PCDH1	PCDH1	PCDH1	transcript	0	0.320274	23.6604	5.39406e-15	2.6166e-12	up	0	0	0	0	0	0	0	0	0	1.60137
XM_018050594.1	gene-FAM193B	FAM193B	FAM193B	transcript	0	0.263853	23.5291	7.61149e-15	3.22397e-12	up	0	0	0	0	0	1.00446	0	0	0	0.314808
XM_018050859.1	gene-SIRT6	SIRT6	SIRT6	transcript	0	0.349972	21.5361	1.14673e-12	1.1703e-10	up	0	0	0	0	0	0	0	0	1.74986	0
XM_018051383.1	gene-SLC27A1	SLC27A1	SLC27A1	transcript	0	0.659079	23.9155	2.74774e-15	1.64544e-12	up	0	0	0	0	0	0	1.58444	0	0	1.71096
XM_018051572.1	gene-LOC102176218	LOC102176218	LOC102176218	transcript	0	0.0631616	20.5904	1.08472e-11	7.97525e-10	up	0	0	0	0	0	0	0	0.315808	0	0
XM_018052073.1	gene-TRPM6	TRPM6	TRPM6	transcript	0	0.142598	22.6159	7.95854e-14	1.66117e-11	up	0	0	0	0	0	0	0	0.712992	0	0
XM_018052473.1	gene-PTCH1	PTCH1	PTCH1	transcript	0	0.110561	22.2241	2.12302e-13	3.28013e-11	up	0	0	0	0	0	0.552807	0	0	0	0
XM_018052530.1	gene-PRMT2	PRMT2	PRMT2	transcript	0	1.99826	24.3999	7.49399e-16	6.13878e-13	up	0	0	0	0	0	0	0	9.99129	0	0
XM_018052550.1	gene-FSD1L	FSD1L	FSD1L	transcript	0	0.0573962	21.2929	2.05962e-12	1.82813e-10	up	0	0	0	0	0	0	0	0	0	0.286981
XM_018052686.1	gene-TRIM32	TRIM32	TRIM32	transcript	0	0.656579	9.47446	8.39505e-06	0.000520307	up	0	0	0	0	0	0	2.23982	0.730354	0.312458	0.000267
XM_018053839.1	gene-TTC7B	TTC7B	TTC7B	transcript	0	0.149141	21.3077	1.98748e-12	1.79165e-10	up	0	0	0	0	0	0	0	0.745705	0	0
XM_018054008.1	gene-RGS6	RGS6	RGS6	transcript	0	0.054547	20.517	1.28634e-11	9.23093e-10	up	0	0	0	0	0	0.272735	0	0	0	0
XM_018054100.1	gene-EXOC5	EXOC5	EXOC5	transcript	0	0.0929836	21.2242	2.42716e-12	2.07843e-10	up	0	0	0	0	0	0.464918	0	0	0	0
XM_018054943.1	gene-MAP4K4	MAP4K4	MAP4K4	transcript	0	0.0782018	21.6537	8.6196e-13	9.35561e-11	up	0	0	0	0	0	0	0	0.391009	0	0
XM_018054955.1	gene-MAP4K4	MAP4K4	MAP4K4	transcript	0	0.095414	21.8787	4.9786e-13	6.16846e-11	up	0	0	0	0	0	0	0	0.47707	0	0
XM_018054984.1	gene-LOXL3	LOXL3	LOXL3	transcript	0	0.141463	22.3956	1.38415e-13	2.4121e-11	up	0	0	0	0	0	0	0	0	0.539381	0.167934
XM_018054996.1	gene-CCDC142	CCDC142	CCDC142	transcript	0	0.077179	20.4459	1.51905e-11	1.0785e-09	up	0	0	0	0	0	0.385895	0	0	0	0
XM_018055495.1	gene-ZNF512	ZNF512	ZNF512	transcript	0	0.11716	21.2973	2.03795e-12	1.81868e-10	up	0	0	0	0	0	0.585799	0	0	0	0
XM_018055676.1	gene-TAF1B	TAF1B	TAF1B	transcript	0	0.367596	8.26988	0.000617558	0.0296424	up	0	0	0	0	0	0	0.63479	0.712478	0	0.490712
XM_018055699.1	gene-RNF144A	RNF144A	RNF144A	transcript	0	0.0350684	20.1358	3.11007e-11	2.12806e-09	up	0	0	0	0	0	0	0	0.175342	0	0
XM_018056000.1	gene-PRRC2B	PRRC2B	PRRC2B	transcript	0	0.111054	22.7634	5.47834e-14	1.26513e-11	up	0	0	0	0	0	0.168078	0.387193	0	0	0
XM_018056059.1	gene-GBGT1	GBGT1	GBGT1	transcript	0	0.221229	21.435	1.4639e-12	1.40145e-10	up	0	0	0	0	0	0	1.10615	0	0	0
XM_018057015.1	gene-LOC102175492	LOC102175492	LOC102175492	transcript	0	0.148631	21.5123	1.19702e-12	1.20583e-10	up	0	0	0	0	0	0	0	0	0	0.743156
XM_018057052.1	gene-PARD3	PARD3	PARD3	transcript	0	0.0649126	20.5725	1.13129e-11	8.25474e-10	up	0	0	0	0	0	0	0	0	0.324563	0
XM_018057054.1	gene-PARD3	PARD3	PARD3	transcript	0	1.61551	25.189	8.55248e-17	1.28038e-13	up	0	0	0	0	0	0	0	0	8.07757	0
XM_018057353.1	gene-DIP2C	DIP2C	DIP2C	transcript	0	2.79958	26.7995	8.31439e-19	4.51217e-15	up	0	0	0	0	0	3.80827	5.27161	0	4.91803	0
XM_018057454.1	gene-SIRPA	SIRPA	SIRPA	transcript	0	0.0701692	20.707	8.25871e-12	6.20876e-10	up	0	0	0	0	0	0	0	0.350846	0	0
XM_018057741.1	gene-TP53INP2	TP53INP2	TP53INP2	transcript	0	0.390439	23.1004	2.31533e-14	6.9325e-12	up	0	0	0	0	0	0	0	1.95219	0	0
XM_018057810.1	gene-DLGAP4	DLGAP4	DLGAP4	transcript	0	0.0573568	20.5894	1.0842e-11	7.97525e-10	up	0	0	0	0	0	0	0	0.286784	0	0
XM_018057986.1	gene-ZMYND8	ZMYND8	ZMYND8	transcript	0	0.174802	22.3096	1.71587e-13	2.83252e-11	up	0	0	0	0	0	0	0.573221	0.300787	0	0
XM_018058152.1	gene-TAF2	TAF2	TAF2	transcript	0	0.153909	22.0545	3.22491e-13	4.42373e-11	up	0	0	0	0	0	0	0	0.346329	0	0.423214
XM_018058441.1	gene-CSPP1	CSPP1	CSPP1	transcript	0	0.923886	10.4428	1.53775e-19	1.02711e-15	up	0	0	0	0	0	0.153	0.565868	1.15891	1.54735	1.1943
XM_018058537.1	gene-ATAD2	ATAD2	ATAD2	transcript	0	0.370314	23.1652	1.95915e-14	6.27729e-12	up	0	0	0	0	0	0	1.85157	0	0	0
XM_018058558.1	gene-ZNF572	ZNF572	ZNF572	transcript	0	0.445687	9.48894	0.000102107	0.00576468	up	0	0	0	0	0	0	0.629526	0.364514	0	1.23439
XM_018059008.1	gene-NCAPD3	NCAPD3	NCAPD3	transcript	0	0.0651148	20.9688	4.45684e-12	3.58658e-10	up	0	0	0	0	0	0	0	0.325574	0	0
XM_018059010.1	gene-NCAPD3	NCAPD3	NCAPD3	transcript	0	0.0764282	21.1656	2.79153e-12	2.34875e-10	up	0	0	0	0	0	0	0	0	0	0.382141
XM_018059015.1	gene-STX3	STX3	STX3	transcript	0	0.367062	23.254	1.55758e-14	5.43157e-12	up	0	0	0	0	0	0	0.904853	0	0	0.930458
XM_018059237.1	gene-TRIM44	TRIM44	TRIM44	transcript	0	0.291916	8.31475	0.000840653	0.038889	up	0	0	0	0	0	0.908918	0.393522	0	0	0.15714
XM_018059254.1	gene-EHF	EHF	EHF	transcript	0	0.0628192	20.7958	6.7032e-12	5.18295e-10	up	0	0	0	0	0	0	0.314096	0	0	0
XM_018059332.1	gene-LOC102179090	LOC102179090	LOC102179090	transcript	0	0.433715	7.42397	1.03641e-05	0.000638248	up	0	0	0	0	0	0.375321	0.518962	0.54025	0	0.734041
XM_018059346.1	gene-XRRA1	XRRA1	XRRA1	transcript	0	0.695916	9.32609	0.000123941	0.00691638	up	0	0	0	0	0	0	1.76983	0.711287	0	0.99846
XM_018059634.1	gene-TNS1	TNS1	TNS1	transcript	0	0.0772474	22.1497	2.5534e-13	3.74374e-11	up	0	0	0	0	0	0	0	0	0	0.386237
XM_018059639.1	gene-TNS1	TNS1	TNS1	transcript	0	0.0727224	21.7691	6.47149e-13	7.5949e-11	up	0	0	0	0	0	0	0	0	0	0.363612
XM_018059780.1	gene-NCAM1	NCAM1	NCAM1	transcript	0	0.049137	20.4283	1.58248e-11	1.11896e-09	up	0	0	0	0	0	0	0	0.245685	0	0
XM_018059781.1	gene-NCAM1	NCAM1	NCAM1	transcript	0	0.0545064	20.5656	1.14934e-11	8.37236e-10	up	0	0	0	0	0	0	0	0.272532	0	0
XM_018060008.1	gene-PLEKHA6	PLEKHA6	PLEKHA6	transcript	0	0.0254928	19.7606	7.12656e-11	4.81937e-09	up	0	0	0	0	0	0	0	0.127464	0	0
XM_018060100.1	gene-MAP2	MAP2	MAP2	transcript	0	0.143149	23.0653	2.53408e-14	7.38378e-12	up	0	0	0	0	0	0.715746	0	0	0	0
XM_018060117.1	gene-MAP2	MAP2	MAP2	transcript	0	0.0587094	21.7878	6.21914e-13	7.38733e-11	up	0	0	0	0	0	0.293547	0	0	0	0
XM_018060173.1	gene-MARK1	MARK1	MARK1	transcript	0	0.308698	8.85642	0.000329252	0.0169569	up	0	0	0	0	0	0	0.910336	0	0.267654	0.365501
XM_018060545.1	gene-ACAP3	ACAP3	ACAP3	transcript	0	0.394587	23.2049	1.76848e-14	5.83874e-12	up	0	0	0	0	0	1.97294	0	0	0	0
XM_018060598.1	gene-KAZN	KAZN	KAZN	transcript	0	0.134464	20.6027	1.01107e-11	7.47808e-10	up	0	0	0	0	0	0	0	0.672321	0	0
XM_018060924.1	gene-DEPDC5	DEPDC5	DEPDC5	transcript	0	0.185773	22.4343	1.25645e-13	2.27862e-11	up	0	0	0	0	0	0	0.928863	0	0	0
XM_018061348.1	gene-MPHOSPH9	MPHOSPH9	MPHOSPH9	transcript	0	0.0481958	21.0457	3.71419e-12	3.03965e-10	up	0	0	0	0	0	0	0	0.240979	0	0
XM_018061389.1	gene-NCOR2	NCOR2	NCOR2	transcript	0	0.224743	23.5297	7.59929e-15	3.22397e-12	up	0	0	0	0	0	0.849129	0	0.274587	0	0
XM_018061522.1	gene-LARP1B	LARP1B	LARP1B	transcript	0	0.0597174	20.9603	4.54695e-12	3.64054e-10	up	0	0	0	0	0	0.298587	0	0	0	0
XM_018061612.1	gene-TRIM2	TRIM2	TRIM2	transcript	0	0.160225	22.5913	8.46871e-14	1.74561e-11	up	0	0	0	0	0	0	0	0	0	0.801126
XM_018062038.1	gene-RSPRY1	RSPRY1	RSPRY1	transcript	0	0.468677	9.04597	0.000214273	0.0114849	up	0	0	0	0	0	0	1.08522	0	0.733352	0.524812
XM_018062880.1	gene-NEB	NEB	NEB	transcript	0	0.0217468	21.4979	1.25764e-12	1.2552e-10	up	0	0	0	0	0	0	0	0.108734	0	0
XM_018063068.1	gene-SHISA7	SHISA7	SHISA7	transcript	0	0.063687	21.0259	3.8758e-12	3.16297e-10	up	0	0	0	0	0	0	0	0.318435	0	0
XM_018063473.1	gene-BAZ2B	BAZ2B	BAZ2B	transcript	0	0.0196816	20.4451	1.52074e-11	1.07882e-09	up	0	0	0	0	0	0	0	0.098408	0	0
XM_018063606.1	gene-BAHCC1	BAHCC1	BAHCC1	transcript	0	0.100336	22.1276	2.69681e-13	3.89995e-11	up	0	0	0	0	0	0	0	0.501679	0	0
XM_018063622.1	gene-AATK	AATK	AATK	transcript	0	0.0969534	21.4906	1.28003e-12	1.26861e-10	up	0	0	0	0	0	0.484767	0	0	0	0
XM_018063711.1	gene-TNRC6C	TNRC6C	TNRC6C	transcript	0	0.341054	23.7968	3.76361e-15	2.0298e-12	up	0	0	0	0	0	0	0	0	1.70527	0
XM_018063895.1	gene-COG1	COG1	COG1	transcript	0	0.375217	8.56767	5.81525e-07	3.75982e-05	up	0	0	0	0	0	0.753606	0.417904	0.29043	0.414143	0
XM_018063900.1	gene-C19H17orf80	C19H17orf80	C19H17orf80	transcript	0	0.093051	20.3244	2.01339e-11	1.40421e-09	up	0	0	0	0	0	0	0	0.465255	0	0
XM_018064017.1	gene-LOC106503207	LOC106503207	LOC106503207	transcript	0	0.0340908	4.4814	0.000586148	0.0282912	up	0	0	0	0	0	0.024147	0.076557	0.020467	0.01935	0.029933
XM_018064453.1	gene-C19H17orf100	C19H17orf100	C19H17orf100	transcript	0	0.268958	6.816	0.000303463	0.0157973	up	0	0	0	0	0	0	0.426861	0.357447	0.021938	0.538543
XM_018064688.1	gene-LOC102186431	LOC102186431	LOC102186431	transcript	0	0.156115	22.2585	1.94902e-13	3.09634e-11	up	0	0	0	0	0	0	0	0	0.780575	0
XM_018064717.1	gene-NCOR1	NCOR1	NCOR1	transcript	0	0.781753	11.0725	3.39152e-09	2.26009e-07	up	0	0	0	0	0	0	0.294126	0.159766	1.45799	1.99688
XM_018065134.1	gene-EZH1	EZH1	EZH1	transcript	0	1.40781	23.6461	5.56775e-15	2.67102e-12	up	0	0	0	0	0	0	2.03886	0.294524	4.70566	0
XM_018065289.1	gene-MAPT	MAPT	MAPT	transcript	0	0.0628734	20.9118	5.09955e-12	4.02179e-10	up	0	0	0	0	0	0	0.314367	0	0	0
XM_018066343.1	gene-EML1	EML1	EML1	transcript	0	0.744655	10.0134	7.90564e-25	6.86455e-20	up	0	0	0	0	0	0.468977	0.587909	0.784392	1.08475	0.797249
XM_018066662.1	gene-IP6K1	IP6K1	IP6K1	transcript	0	0.295648	22.6459	7.37792e-14	1.57234e-11	up	0	0	0	0	0	0	0	0	1.47824	0
XM_018066751.1	gene-ARIH2	ARIH2	ARIH2	transcript	0	0.07442	20.7458	7.53965e-12	5.75792e-10	up	0	0	0	0	0	0	0.3721	0	0	0
XM_018066775.1	gene-MAP4	MAP4	MAP4	transcript	0	0.125895	22.3481	1.55827e-13	2.62274e-11	up	0	0	0	0	0	0.629474	0	0	0	0
XM_018066932.1	gene-PTPRG	PTPRG	PTPRG	transcript	0	0.14175	22.8373	4.5398e-14	1.11987e-11	up	0	0	0	0	0	0	0.708751	0	0	0
XM_018066996.1	gene-LOC102177570	LOC102177570	LOC102177570	transcript	0	1.27738	10.2532	1.85862e-08	1.23007e-06	up	0	0	0	0	0	1.37112	0.39972	0	1.54469	3.07137
XR_001917299.1	gene-GIGYF2	GIGYF2	GIGYF2	transcript	0	0.266519	22.3952	1.38576e-13	2.4121e-11	up	0	0	0	0	0	0	0	0.313693	1.0189	0
XR_001917414.1	gene-TARBP1	TARBP1	TARBP1	transcript	0	0.101346	21.4238	1.50359e-12	1.43471e-10	up	0	0	0	0	0	0	0.506731	0	0	0
XR_001918229.1	gene-GRK4	GRK4	GRK4	transcript	0	0.12581	21.1988	2.57696e-12	2.18516e-10	up	0	0	0	0	0	0.612837	0	0.016212	0	0
XR_001918836.1	gene-DNMT3A	DNMT3A	DNMT3A	transcript	0	0.112457	21.745	6.90435e-13	7.98281e-11	up	0	0	0	0	0	0	0.562283	0	0	0
XR_001919223.1	gene-LOC102173955	LOC102173955	LOC102173955	transcript	0	0.281183	21.6829	8.03131e-13	8.86107e-11	up	0	0	0	0	0	0	0	1.40592	0	0
XR_001919295.1	gene-PER3	PER3	PER3	transcript	0	0.0660408	21.1511	2.89027e-12	2.42011e-10	up	0	0	0	0	0	0.330204	0	0	0	0
XR_001919358.1	gene-MN1	MN1	MN1	transcript	0	0.0345384	20.5189	1.2807e-11	9.20302e-10	up	0	0	0	0	0	0	0	0	0.172692	0
XR_001919602.1	gene-LOC102174870	LOC102174870	LOC102174870	transcript	0	0.253969	8.48886	1.33861e-05	0.000817392	up	0	0	0	0	0	0.173183	0.952278	0.031135	0.113247	0
XR_001919603.1	gene-LOC102174870	LOC102174870	LOC102174870	transcript	0	0.193425	22.2329	2.07705e-13	3.22633e-11	up	0	0	0	0	0	0.291646	0.67548	0	0	0
XR_001919874.1	gene-ULK3	ULK3	ULK3	transcript	0	0.824044	23.5015	8.18181e-15	3.4432e-12	up	0	0	0	0	0	0	0	0	0	4.12022
