# Supplementary material for: Integrated Analysis of mRNAs and Long Non-Coding RNAs Expression of Oviduct That Provides Novel Insights into the Prolificacy Mechanism of Goat (Capra hircus)
Source: Genes (Basel). 2022 Jun 8;13(6):1031. doi: 10.3390/genes13061031 (PMC9222479; doi:10.3390/genes13061031)
Supplement: Supplementary file 1 [file genes-13-01031-s001.zip › Table S6.xlsx]

## Sheet: FL vs. FH
Table S6 DELs transcripts in the follicular phase of oviduct
transcript_id	gene_id	gene_name	feature_id	Gene_Type	FL_ovi_FPKM	FH_ovi_FPKM	log2(foldchange)	pvalue	qvalue	up/dowen
LNC_002571	XLOC_028837	.	transcript	intronic_lncRNA	0.274764	0	-22.2605	1.97045e-13	3.12219e-11	down
LNC_003880	XLOC_040718	.	transcript	intronic_lncRNA	0.298361	0	-22.471	1.16204e-13	2.16992e-11	down
LNC_010691	XLOC_118490	.	transcript	intronic_lncRNA	1.70419	0	-23.8833	3.00916e-15	1.74192e-12	down
LNC_013223	XLOC_146715	.	transcript	intronic_lncRNA	0.0735038	0	-22.1262	2.75275e-13	3.95081e-11	down
LNC_015242	XLOC_167733	.	transcript	lincRNA	0.0703248	0	-21.7488	6.99555e-13	8.02419e-11	down
LNC_020079	XLOC_211620	.	transcript	intronic_lncRNA	0.189545	0	-22.512	1.03683e-13	2.00511e-11	down
LNC_006953	XLOC_076202	.	transcript	intronic_lncRNA	0.191655	0	-24.4607	6.37765e-16	5.58552e-13	down
LNC_009534	XLOC_105987	.	transcript	antisense_lncRNA	0.116995	0	-23.5357	7.53211e-15	3.22397e-12	down
LNC_014412	XLOC_158944	.	transcript	lincRNA	0.56926	0	-24.9082	2.03742e-21	3.38579e-17	down
LNC_016285	XLOC_175116	.	transcript	intronic_lncRNA	0.204335	0	-21.6474	8.96857e-13	9.62608e-11	down
LNC_021899	XLOC_232197	.	transcript	antisense_lncRNA	0.307344	0.0071686	-5.31055	0.00078826	0.0367986	down
LNC_022879	XLOC_242620	.	transcript	intronic_lncRNA	0.193234	0	-22.5583	9.3222e-14	1.86511e-11	down
LNC_023396	XLOC_249542	.	transcript	intronic_lncRNA	5.33435	0	-28.7147	2.33957e-21	3.38579e-17	down
LNC_023429	XLOC_249763	.	transcript	lincRNA	1.72634	0	-22.5285	1.00522e-13	1.9703e-11	down
LNC_023871	XLOC_253092	.	transcript	antisense_lncRNA	34.4056	6e-05	-13.4335	9.0354e-06	0.000558798	down
LNC_010032	XLOC_111338	.	transcript	antisense_lncRNA	0.295986	0.142191	-1.06013	8.21937e-05	0.00469846	down
LNC_019432	XLOC_205222	.	transcript	lincRNA	0.146317	0.047508	-1.57648	0.000261484	0.0137689	down
LNC_017301	XLOC_182088	.	transcript	intronic_lncRNA	0.155219	0.0329986	-2.20284	0.000357069	0.0182059	down
LNC_012041	XLOC_134554	.	transcript	intronic_lncRNA	0.157049	0.0296846	-2.35208	4.09475e-06	0.000257459	down
LNC_022355	XLOC_236742	.	transcript	intronic_lncRNA	0.463022	0.0619722	-2.86697	2.12279e-06	0.00013474	down
LNC_002502	XLOC_028298	.	transcript	antisense_lncRNA	0.45483	0.0548502	-2.9321	1.4307e-06	9.14792e-05	down
LNC_013768	XLOC_152466	.	transcript	lincRNA	0.402324	0.0424682	-2.9799	4.16145e-08	2.74994e-06	down
LNC_022983	XLOC_244648	.	transcript	intronic_lncRNA	0.268072	0.0255692	-3.18525	0.000211447	0.0113474	down
LNC_014232	XLOC_157061	.	transcript	intronic_lncRNA	0.143015	0.0091714	-3.5971	0.000693469	0.0327966	down
LNC_006976	XLOC_076358	.	transcript	intronic_lncRNA	0.408759	0.0215072	-4.06722	2.95769e-09	1.97249e-07	down
LNC_000360	XLOC_004327	.	transcript	intronic_lncRNA	0.203202	0.010304	-4.06887	0.000422664	0.0211896	down
LNC_016172	XLOC_174397	.	transcript	lincRNA	0.165091	0.0064622	-4.51703	0.000873592	0.040238	down
LNC_012436	XLOC_138357	.	transcript	antisense_lncRNA	0.219875	0.0082028	-4.644	0.000842914	0.0389729	down
LNC_014800	XLOC_163069	.	transcript	lincRNA	52.5885	2.1506	-4.77566	0.000488844	0.024145	down
LNC_013892	XLOC_154017	.	transcript	intronic_lncRNA	0.378085	0.012118	-4.92079	4.55487e-05	0.00266333	down
LNC_020760	XLOC_217154	.	transcript	intronic_lncRNA	0.074474	0.0016828	-4.92298	0.000216337	0.0115884	down
LNC_006729	XLOC_071812	.	transcript	intronic_lncRNA	0.170064	0	-4.94151	0.000104051	0.00586296	down
LNC_008539	XLOC_095138	.	transcript	intronic_lncRNA	0.098889	0	-4.94771	2.34325e-05	0.00141591	down
LNC_001621	XLOC_019160	.	transcript	intronic_lncRNA	0.0963176	2.8e-06	-5.96163	4.26392e-05	0.00249657	down
LNC_006937	XLOC_076021	.	transcript	intronic_lncRNA	25.3928	0.434588	-5.98935	0.00040118	0.0201358	down
LNC_021447	XLOC_225524	.	transcript	intronic_lncRNA	0.301667	0.0016696	-6.29252	0.000494489	0.0244099	down
LNC_010328	XLOC_115517	.	transcript	intronic_lncRNA	0.167363	0	-6.5084	0.000285478	0.0149148	down
LNC_007195	XLOC_078165	.	transcript	intronic_lncRNA	0.229183	0	-6.52683	0.000793836	0.0370191	down
LNC_012222	XLOC_136174	.	transcript	intronic_lncRNA	0.167655	0.0002508	-6.91117	0.000803802	0.0373635	down
LNC_005987	XLOC_063542	.	transcript	intronic_lncRNA	0.445964	0	-7.2761	9.26249e-10	6.1867e-08	down
LNC_008733	XLOC_097360	.	transcript	intronic_lncRNA	0.568984	0.0010844	-7.4421	3.67718e-13	4.93499e-11	down
LNC_003513	XLOC_036607	.	transcript	intronic_lncRNA	0.106045	0	-7.87839	1.13409e-05	0.000696913	down
LNC_018564	XLOC_197642	.	transcript	intronic_lncRNA	0.225569	0	-7.90006	9.7284e-06	0.000599948	down
LNC_014796	XLOC_163069	.	transcript	lincRNA	63.6968	0.278709	-7.9528	0.00102124	0.0462573	down
LNC_007253	XLOC_078573	.	transcript	intronic_lncRNA	0.156496	0	-8.19646	0.000673839	0.0320077	down
LNC_017967	XLOC_190938	.	transcript	intronic_lncRNA	2.39511	0.00642	-8.36583	0.000267145	0.0140245	down
LNC_005814	XLOC_061531	.	transcript	intronic_lncRNA	0.288144	0	-8.38528	7.10793e-06	0.000441164	down
LNC_014486	XLOC_159502	.	transcript	antisense_lncRNA	2.66697	0.0028602	-8.74957	0.00070865	0.0334417	down
LNC_023879	XLOC_253092	.	transcript	antisense_lncRNA	37.3362	3.6e-06	-13.9565	3.99097e-06	0.000251116	down
LNC_017962	XLOC_190907	.	transcript	intronic_lncRNA	0.192888	0	-21.1727	2.83695e-12	2.38466e-10	down
LNC_020829	XLOC_218032	.	transcript	intronic_lncRNA	0.0534768	0	-21.2279	2.48452e-12	2.11466e-10	down
LNC_020290	XLOC_213886	.	transcript	lincRNA	0.0170862	0	-21.2334	2.44812e-12	2.09431e-10	down
LNC_010434	XLOC_116233	.	transcript	intronic_lncRNA	0.215363	0	-21.2463	2.2917e-12	1.98396e-10	down
LNC_009672	XLOC_107401	.	transcript	intronic_lncRNA	0.106082	0	-21.2648	2.26862e-12	1.96987e-10	down
LNC_011353	XLOC_127209	.	transcript	intronic_lncRNA	0.146518	0	-21.3366	1.90731e-12	1.72514e-10	down
LNC_023160	XLOC_247228	.	transcript	intronic_lncRNA	0.15316	0	-21.3366	1.90731e-12	1.72514e-10	down
LNC_001592	XLOC_018975	.	transcript	intronic_lncRNA	0.0923168	0	-21.364	1.78726e-12	1.63529e-10	down
LNC_009123	XLOC_101787	.	transcript	intronic_lncRNA	0.102955	0	-21.3787	1.72565e-12	1.58393e-10	down
LNC_015948	XLOC_173296	.	transcript	intronic_lncRNA	0.0968098	0	-21.3891	1.6822e-12	1.55534e-10	down
LNC_019292	XLOC_203867	.	transcript	intronic_lncRNA	0.349667	0	-21.3976	1.63614e-12	1.52748e-10	down
LNC_001006	XLOC_012783	.	transcript	intronic_lncRNA	0.218095	0	-21.3982	1.64537e-12	1.52965e-10	down
LNC_016805	XLOC_179012	.	transcript	intronic_lncRNA	0.0942404	0	-21.4375	1.49552e-12	1.43015e-10	down
LNC_002283	XLOC_026125	.	transcript	lincRNA	0.073764	0	-21.4546	1.43509e-12	1.37996e-10	down
LNC_012362	XLOC_137373	.	transcript	intronic_lncRNA	0.0712734	0	-21.4573	1.42556e-12	1.3769e-10	down
LNC_023430	XLOC_249763	.	transcript	lincRNA	1.00728	0	-21.4853	1.33196e-12	1.30096e-10	down
LNC_020506	XLOC_215237	.	transcript	lincRNA	0.0398396	0	-21.4856	1.33084e-12	1.30096e-10	down
LNC_004931	XLOC_051783	.	transcript	intronic_lncRNA	0.0628864	0	-21.6163	9.67765e-13	1.02478e-10	down
LNC_021229	XLOC_221964	.	transcript	intronic_lncRNA	0.078147	0	-21.6255	9.46194e-13	1.00316e-10	down
LNC_010637	XLOC_117782	.	transcript	lincRNA	0.0663842	0	-21.6399	9.13548e-13	9.75698e-11	down
LNC_002426	XLOC_027508	.	transcript	intronic_lncRNA	0.0635372	0	-21.6705	8.47718e-13	9.24726e-11	down
LNC_000451	XLOC_004843	.	transcript	intronic_lncRNA	0.180168	0	-21.7228	7.44962e-13	8.35734e-11	down
LNC_010563	XLOC_116896	.	transcript	intronic_lncRNA	0.0236114	0	-21.7233	7.44865e-13	8.35734e-11	down
LNC_001581	XLOC_018903	.	transcript	intronic_lncRNA	0.0628204	0	-21.7238	7.43908e-13	8.35734e-11	down
LNC_005042	XLOC_053221	.	transcript	intronic_lncRNA	0.141245	0	-21.7238	7.43908e-13	8.35734e-11	down
LNC_001854	XLOC_021059	.	transcript	intronic_lncRNA	0.073292	0	-21.7453	7.04984e-13	8.05454e-11	down
LNC_005891	XLOC_062077	.	transcript	lincRNA	0.103619	0	-21.7873	6.36128e-13	7.48451e-11	down
LNC_007895	XLOC_087537	.	transcript	intronic_lncRNA	0.391028	0	-21.7885	6.34757e-13	7.48451e-11	down
LNC_013387	XLOC_148429	.	transcript	intronic_lncRNA	0.514141	0	-21.7902	6.1166e-13	7.29548e-11	down
LNC_011964	XLOC_133933	.	transcript	intronic_lncRNA	0.121665	0	-21.8468	5.49936e-13	6.6599e-11	down
LNC_000462	XLOC_004970	.	transcript	lincRNA	0.433782	0	-21.8866	4.98147e-13	6.16846e-11	down
LNC_010877	XLOC_120895	.	transcript	intronic_lncRNA	0.218702	0	-21.909	4.71716e-13	5.95343e-11	down
LNC_006671	XLOC_071216	.	transcript	intronic_lncRNA	0.208105	0	-21.9477	4.2876e-13	5.50735e-11	down
LNC_021578	XLOC_228027	.	transcript	lincRNA	0.130656	0	-21.9772	3.98578e-13	5.21218e-11	down
LNC_000768	XLOC_009782	.	transcript	lincRNA	0.0559048	0	-21.9933	3.82822e-13	5.05949e-11	down
LNC_010768	XLOC_119660	.	transcript	intronic_lncRNA	0.236919	0	-21.9957	3.77358e-13	5.01015e-11	down
LNC_020771	XLOC_217211	.	transcript	lincRNA	0.0570406	0	-22.0002	3.76278e-13	5.01015e-11	down
LNC_005432	XLOC_056799	.	transcript	intronic_lncRNA	0.0877362	0	-22.01	3.67455e-13	4.93499e-11	down
LNC_023500	XLOC_250175	.	transcript	intronic_lncRNA	0.249364	0	-22.0423	3.36454e-13	4.59349e-11	down
LNC_004405	XLOC_047337	.	transcript	lincRNA	0.178363	0	-22.0631	3.22079e-13	4.42373e-11	down
LNC_022953	XLOC_244208	.	transcript	intronic_lncRNA	0.125609	0	-22.0678	3.18395e-13	4.38139e-11	down
LNC_003837	XLOC_039849	.	transcript	intronic_lncRNA	0.401201	0	-22.1179	2.78793e-13	3.97502e-11	down
LNC_017080	XLOC_180707	.	transcript	intronic_lncRNA	0.414648	0	-22.143	2.64051e-13	3.83408e-11	down
LNC_006428	XLOC_069084	.	transcript	intronic_lncRNA	0.0637364	0	-22.1716	2.4596e-13	3.66328e-11	down
LNC_004930	XLOC_051783	.	transcript	intronic_lncRNA	0.09104	0	-22.1741	2.44462e-13	3.66328e-11	down
LNC_016147	XLOC_174308	.	transcript	intronic_lncRNA	0.0606722	0	-22.1916	2.34035e-13	3.52192e-11	down
LNC_010359	XLOC_115860	.	transcript	intronic_lncRNA	0.389236	0	-22.244	2.05341e-13	3.21841e-11	down
LNC_009546	XLOC_106177	.	transcript	intronic_lncRNA	0.138665	0	-22.3031	1.77139e-13	2.8912e-11	down
LNC_005036	XLOC_053221	.	transcript	intronic_lncRNA	0.085758	0	-22.382	1.45357e-13	2.48454e-11	down
LNC_002622	XLOC_029137	.	transcript	antisense_lncRNA	0.348824	0	-22.3825	1.4517e-13	2.48454e-11	down
LNC_016065	XLOC_173835	.	transcript	intronic_lncRNA	0.136373	0	-22.4221	1.31418e-13	2.3288e-11	down
LNC_016899	XLOC_179438	.	transcript	antisense_lncRNA	0.109452	0	-22.4263	1.28105e-13	2.28878e-11	down
LNC_006994	XLOC_076450	.	transcript	intronic_lncRNA	0.0430726	0	-22.4955	1.09249e-13	2.07122e-11	down
LNC_019094	XLOC_202889	.	transcript	intronic_lncRNA	0.214977	0	-22.6808	6.83539e-14	1.50259e-11	down
LNC_008654	XLOC_096227	.	transcript	lincRNA	0.203091	0	-22.7029	6.46272e-14	1.45004e-11	down
LNC_000119	XLOC_001583	.	transcript	lincRNA	1.4565	0	-22.7067	6.40136e-14	1.43999e-11	down
LNC_021623	XLOC_228278	.	transcript	intronic_lncRNA	0.107024	0	-22.7236	6.13215e-14	1.39024e-11	down
LNC_017372	XLOC_182962	.	transcript	intronic_lncRNA	0.149256	0	-22.7326	5.99264e-14	1.36587e-11	down
LNC_022766	XLOC_240932	.	transcript	intronic_lncRNA	0.197942	0	-22.7541	5.67479e-14	1.30702e-11	down
LNC_017820	XLOC_189347	.	transcript	lincRNA	0.261255	0	-22.7791	5.3239e-14	1.24604e-11	down
LNC_011931	XLOC_133424	.	transcript	intronic_lncRNA	0.097714	0	-22.8372	4.59081e-14	1.12001e-11	down
LNC_015851	XLOC_172470	.	transcript	intronic_lncRNA	0.223681	0	-22.9836	3.1557e-14	8.56786e-12	down
LNC_016216	XLOC_174581	.	transcript	intronic_lncRNA	0.289963	0	-22.9857	3.13857e-14	8.56786e-12	down
LNC_011577	XLOC_130018	.	transcript	intronic_lncRNA	0.273402	0	-22.9955	3.0603e-14	8.46436e-12	down
LNC_014096	XLOC_155933	.	transcript	intronic_lncRNA	0.208711	0	-23.0111	2.94081e-14	8.21072e-12	down
LNC_015039	XLOC_164506	.	transcript	intronic_lncRNA	0.678765	0	-23.0182	2.887e-14	8.08649e-12	down
LNC_004929	XLOC_051783	.	transcript	intronic_lncRNA	0.209275	0	-23.1259	2.18767e-14	6.67508e-12	down
LNC_011987	XLOC_134143	.	transcript	intronic_lncRNA	0.291294	0	-23.1262	2.18608e-14	6.67508e-12	down
LNC_020749	XLOC_217002	.	transcript	intronic_lncRNA	0.0443316	0	-23.1329	2.14828e-14	6.67508e-12	down
LNC_011980	XLOC_134143	.	transcript	antisense_lncRNA	0.10323	0	-23.4097	1.04554e-14	3.96769e-12	down
LNC_003868	XLOC_040496	.	transcript	lincRNA	0.218415	0	-23.4101	1.0464e-14	3.96769e-12	down
LNC_005762	XLOC_061008	.	transcript	intronic_lncRNA	1.05402	0	-23.4452	9.54554e-15	3.75045e-12	down
LNC_023405	XLOC_249542	.	transcript	antisense_lncRNA	0.489888	0	-23.5848	6.62084e-15	2.96337e-12	down
LNC_023404	XLOC_249542	.	transcript	intronic_lncRNA	0.520429	0	-23.5995	6.36597e-15	2.92468e-12	down
LNC_004388	XLOC_047298	.	transcript	intronic_lncRNA	0.720571	0	-23.5999	6.36458e-15	2.92468e-12	down
LNC_006985	XLOC_076450	.	transcript	intronic_lncRNA	0.11306	0	-23.8678	3.13554e-15	1.76946e-12	down
LNC_013312	XLOC_147524	.	transcript	lincRNA	0.595825	0	-24.2999	9.85698e-16	7.3166e-13	down
LNC_019121	XLOC_202982	.	transcript	intronic_lncRNA	7.31951	0	-24.703	3.28208e-16	3.3138e-13	down
LNC_023900	XLOC_253352	.	transcript	lincRNA	4.66469	0	-24.927	1.7764e-16	2.12355e-13	down
LNC_016151	XLOC_174308	.	transcript	antisense_lncRNA	0.440203	0	-25.1358	9.94955e-17	1.37132e-13	down
LNC_024052	XLOC_254962	.	transcript	lincRNA	0.884596	0	-25.2502	7.22821e-17	1.10111e-13	down
LNC_024091	XLOC_255065	.	transcript	antisense_lncRNA	1.63077	0	-26.2576	4.08315e-18	1.3728e-14	down
LNC_023922	XLOC_253603	.	transcript	antisense_lncRNA	6.7997	0	-27.4816	1.07472e-19	8.48352e-16	down
LNC_002150	XLOC_024940	.	transcript	intronic_lncRNA	0	0.176629	20.5288	1.25275e-11	9.05724e-10	up
LNC_002616	XLOC_029137	.	transcript	intronic_lncRNA	0	0.460276	21.1169	3.13594e-12	2.59825e-10	up
LNC_004296	XLOC_045454	.	transcript	lincRNA	0	0.0707508	21.2843	2.10213e-12	1.86065e-10	up
LNC_006992	XLOC_076450	.	transcript	intronic_lncRNA	0	0.127532	23.9802	2.31307e-15	1.42444e-12	up
LNC_010786	XLOC_119780	.	transcript	lincRNA	0	0.0829924	21.2926	2.06118e-12	1.82813e-10	up
LNC_011976	XLOC_134121	.	transcript	lincRNA	0	0.095063	21.2673	2.18975e-12	1.92253e-10	up
LNC_014334	XLOC_157885	.	transcript	lincRNA	0	1.901	24.8765	2.03706e-16	2.39027e-13	up
LNC_014468	XLOC_159302	.	transcript	intronic_lncRNA	0	0.0762842	20.9978	4.16052e-12	3.36998e-10	up
LNC_022222	XLOC_236154	.	transcript	lincRNA	0	0.0635202	22.8168	4.78359e-14	1.14866e-11	up
LNC_023403	XLOC_249542	.	transcript	antisense_lncRNA	0	0.200561	21.7449	6.90594e-13	7.98281e-11	up
LNC_023744	XLOC_251920	.	transcript	lincRNA	0	0.308866	21.7822	6.3052e-13	7.44879e-11	up
LNC_024049	XLOC_254962	.	transcript	lincRNA	0	1.65244	24.8071	2.46267e-16	2.74007e-13	up
LNC_024062	XLOC_254962	.	transcript	lincRNA	0	1.03244	24.4158	7.17719e-16	6.11505e-13	up
LNC_002654	XLOC_029185	.	transcript	intronic_lncRNA	0	0.232198	20.1952	2.56583e-11	1.7654e-09	up
LNC_003467	XLOC_036268	.	transcript	intronic_lncRNA	0	0.187372	21.872	5.06142e-13	6.23387e-11	up
LNC_003641	XLOC_037911	.	transcript	intronic_lncRNA	0	0.232525	20.9886	4.25183e-12	3.43753e-10	up
LNC_006932	XLOC_075921	.	transcript	lincRNA	0.126222	4.5996	5.07644	0.000221512	0.0118364	up
LNC_007740	XLOC_085118	.	transcript	intronic_lncRNA	0	0.3717	22.1602	2.48787e-13	3.69273e-11	up
LNC_007763	XLOC_085244	.	transcript	lincRNA	0	0.0657574	20.1571	2.96223e-11	2.0317e-09	up
LNC_009754	XLOC_108413	.	transcript	intronic_lncRNA	0	1.19257	23.4536	9.27139e-15	3.676e-12	up
LNC_012069	XLOC_134759	.	transcript	intronic_lncRNA	0	0.235036	22.3277	1.63453e-13	2.73464e-11	up
LNC_017821	XLOC_189347	.	transcript	lincRNA	0	0.438031	22.9469	3.4325e-14	9.0868e-12	up
LNC_022833	XLOC_242103	.	transcript	lincRNA	0	0.0986562	23.0705	2.50046e-14	7.31035e-12	up
LNC_023715	XLOC_251687	.	transcript	antisense_lncRNA	0	1.8843	24.5151	5.46857e-16	4.99833e-13	up
LNC_019457	XLOC_205474	.	transcript	antisense_lncRNA	0	6.74828	24.4747	6.11798e-16	5.47661e-13	up
LNC_023740	XLOC_251920	.	transcript	lincRNA	0	2.38523	24.3818	7.86952e-16	6.32702e-13	up
LNC_023729	XLOC_251771	.	transcript	lincRNA	0	3.97776	24.0005	2.18807e-15	1.38681e-12	up
LNC_017765	XLOC_189042	.	transcript	intronic_lncRNA	0	1.31856	23.6785	5.1423e-15	2.55149e-12	up
LNC_006451	XLOC_069138	.	transcript	intronic_lncRNA	0	0.148689	23.0299	2.77519e-14	7.84928e-12	up
LNC_001802	XLOC_020445	.	transcript	intronic_lncRNA	0	0.147494	22.9543	3.36793e-14	8.94313e-12	up
LNC_004266	XLOC_045217	.	transcript	intronic_lncRNA	0	0.478027	22.8794	4.07825e-14	1.03242e-11	up
LNC_001493	XLOC_017536	.	transcript	lincRNA	0	0.0773632	22.8093	4.8756e-14	1.15987e-11	up
LNC_009676	XLOC_107409	.	transcript	intronic_lncRNA	0	0.078038	22.6264	7.74993e-14	1.63334e-11	up
LNC_010868	XLOC_120722	.	transcript	lincRNA	0	0.205351	22.1653	2.45664e-13	3.66328e-11	up
LNC_011560	XLOC_129926	.	transcript	antisense_lncRNA	0	0.220888	22.1057	2.81174e-13	3.99585e-11	up
LNC_002724	XLOC_029508	.	transcript	intronic_lncRNA	0	0.0765656	21.896	4.76912e-13	6.00156e-11	up
LNC_023780	XLOC_252348	.	transcript	lincRNA	0	0.70816	21.8321	5.58094e-13	6.7399e-11	up
LNC_006989	XLOC_076450	.	transcript	intronic_lncRNA	0	0.0462442	21.8247	5.68339e-13	6.8351e-11	up
LNC_015508	XLOC_169844	.	transcript	antisense_lncRNA	0	0.119577	21.7822	6.3052e-13	7.44879e-11	up
LNC_001757	XLOC_020079	.	transcript	lincRNA	0	0.0720468	21.7084	7.54905e-13	8.41452e-11	up
LNC_023119	XLOC_246683	.	transcript	lincRNA	0	0.335626	21.6633	8.42336e-13	9.2117e-11	up
LNC_019768	XLOC_207539	.	transcript	lincRNA	0	0.0219734	21.6346	9.03268e-13	9.68292e-11	up
LNC_022687	XLOC_240361	.	transcript	lincRNA	0	0.043918	21.6166	9.28897e-13	9.87235e-11	up
LNC_001799	XLOC_020445	.	transcript	intronic_lncRNA	0	0.0376856	21.5446	1.1233e-12	1.15293e-10	up
LNC_020057	XLOC_211271	.	transcript	intronic_lncRNA	0	0.0312846	21.4397	1.44715e-12	1.38695e-10	up
LNC_004696	XLOC_050046	.	transcript	intronic_lncRNA	0	0.0928998	21.4153	1.53475e-12	1.46283e-10	up
LNC_020162	XLOC_212128	.	transcript	lincRNA	0	0.0750058	21.4002	1.59159e-12	1.50544e-10	up
LNC_003576	XLOC_037170	.	transcript	intronic_lncRNA	0	0.612285	21.2889	2.07928e-12	1.84231e-10	up
LNC_011017	XLOC_122043	.	transcript	intronic_lncRNA	0	0.261213	21.2673	2.18975e-12	1.92253e-10	up
LNC_004000	XLOC_041777	.	transcript	intronic_lncRNA	0	0.168146	21.2612	2.21807e-12	1.94346e-10	up
LNC_012415	XLOC_137918	.	transcript	intronic_lncRNA	0	0.243531	21.2578	2.2402e-12	1.95104e-10	up
LNC_014506	XLOC_159553	.	transcript	intronic_lncRNA	0	0.0901118	21.2387	2.33026e-12	2.01533e-10	up
LNC_009665	XLOC_107361	.	transcript	intronic_lncRNA	0	0.144976	21.2367	2.35584e-12	2.0334e-10	up
LNC_019686	XLOC_206737	.	transcript	intronic_lncRNA	0	0.0616854	21.2357	2.36128e-12	2.03405e-10	up
LNC_005416	XLOC_056747	.	transcript	intronic_lncRNA	0	0.332957	21.0581	3.60565e-12	2.95919e-10	up
LNC_018619	XLOC_198165	.	transcript	intronic_lncRNA	0	0.0316392	21.0533	3.64736e-12	2.9906e-10	up
LNC_010151	XLOC_113207	.	transcript	lincRNA	0	0.0964282	20.9477	4.57659e-12	3.65921e-10	up
LNC_013847	XLOC_153574	.	transcript	lincRNA	0	0.0281296	20.9222	4.9759e-12	3.93141e-10	up
LNC_006185	XLOC_065906	.	transcript	lincRNA	0	0.104869	20.8957	5.29644e-12	4.16571e-10	up
LNC_005207	XLOC_054957	.	transcript	lincRNA	0	0.0628474	20.8738	5.57815e-12	4.37145e-10	up
LNC_012812	XLOC_143049	.	transcript	antisense_lncRNA	0	0.118994	20.8705	5.62165e-12	4.39364e-10	up
LNC_005959	XLOC_063014	.	transcript	intronic_lncRNA	0	0.158627	20.8193	6.3416e-12	4.93854e-10	up
LNC_002747	XLOC_029701	.	transcript	intronic_lncRNA	0	0.631123	20.8123	6.44879e-12	5.0112e-10	up
LNC_003325	XLOC_035134	.	transcript	intronic_lncRNA	0	0.0658716	20.7558	7.36439e-12	5.62903e-10	up
LNC_014777	XLOC_162952	.	transcript	intronic_lncRNA	0	0.0779358	20.7317	7.79398e-12	5.9417e-10	up
LNC_014087	XLOC_155853	.	transcript	intronic_lncRNA	0	0.166256	20.7304	7.81562e-12	5.94775e-10	up
LNC_001213	XLOC_014241	.	transcript	intronic_lncRNA	0	0.145919	20.7142	8.11852e-12	6.13816e-10	up
LNC_023946	XLOC_253890	.	transcript	intronic_lncRNA	0	0.0330764	20.6839	8.71873e-12	6.53761e-10	up
LNC_022487	XLOC_237534	.	transcript	intronic_lncRNA	0	0.0465538	20.6688	9.03044e-12	6.73598e-10	up
LNC_001890	XLOC_021615	.	transcript	intronic_lncRNA	0	0.13395	20.6685	9.03837e-12	6.73598e-10	up
LNC_011125	XLOC_123913	.	transcript	intronic_lncRNA	0	0.272926	20.6613	9.19087e-12	6.83849e-10	up
LNC_011297	XLOC_126420	.	transcript	intronic_lncRNA	0	0.232302	20.6338	9.80214e-12	7.2622e-10	up
LNC_013964	XLOC_154530	.	transcript	intronic_lncRNA	0	0.279158	20.5904	1.08472e-11	7.97525e-10	up
LNC_016636	XLOC_177620	.	transcript	intronic_lncRNA	0	0.0789086	20.5787	1.11491e-11	8.15576e-10	up
LNC_019869	XLOC_208683	.	transcript	intronic_lncRNA	0	0.292516	20.5787	1.11491e-11	8.15576e-10	up
LNC_008913	XLOC_099894	.	transcript	antisense_lncRNA	0	0.0686286	20.5504	1.19027e-11	8.64874e-10	up
LNC_019929	XLOC_209669	.	transcript	intronic_lncRNA	0	0.0454324	20.5504	1.19027e-11	8.64874e-10	up
LNC_005580	XLOC_058662	.	transcript	intronic_lncRNA	0	0.0372704	20.5288	1.25275e-11	9.05724e-10	up
LNC_004092	XLOC_043067	.	transcript	intronic_lncRNA	0	0.0891516	20.5227	1.27027e-11	9.16868e-10	up
LNC_005011	XLOC_053089	.	transcript	lincRNA	0	0.0285276	20.5201	1.27816e-11	9.20302e-10	up
LNC_002645	XLOC_029185	.	transcript	intronic_lncRNA	0	0.0917818	20.5151	1.29325e-11	9.26518e-10	up
LNC_015245	XLOC_167740	.	transcript	lincRNA	0	0.0888422	20.4868	1.38124e-11	9.86305e-10	up
LNC_024163	XLOC_255910	.	transcript	lincRNA	0	0.321614	20.4771	1.41121e-11	1.0044e-09	up
LNC_008010	XLOC_089239	.	transcript	intronic_lncRNA	0	0.0732884	20.4459	1.51905e-11	1.0785e-09	up
LNC_005877	XLOC_062054	.	transcript	antisense_lncRNA	0	0.156675	20.4374	1.54884e-11	1.09607e-09	up
LNC_014227	XLOC_157037	.	transcript	lincRNA	0	0.0770714	20.4374	1.54884e-11	1.09607e-09	up
LNC_017033	XLOC_180349	.	transcript	lincRNA	0	0.0757054	20.3431	1.83468e-11	1.29098e-09	up
LNC_005876	XLOC_062054	.	transcript	antisense_lncRNA	0	0.120468	20.3379	1.95124e-11	1.36525e-09	up
LNC_013227	XLOC_146715	.	transcript	intronic_lncRNA	0	0.0315456	20.3379	1.95124e-11	1.36525e-09	up
LNC_023440	XLOC_249865	.	transcript	lincRNA	0	0.0315162	20.1693	2.87908e-11	1.97623e-09	up
LNC_008744	XLOC_097520	.	transcript	intronic_lncRNA	0	0.150748	20.0978	3.39346e-11	2.31831e-09	up
LNC_019176	XLOC_203111	.	transcript	intronic_lncRNA	0	0.297686	19.8088	6.08889e-11	4.13373e-09	up
LNC_020916	XLOC_218682	.	transcript	intronic_lncRNA	0	0.0550192	19.7606	7.12656e-11	4.81937e-09	up
LNC_008160	XLOC_090063	.	transcript	lincRNA	0.000695	30.3985	12.241	5.23403e-05	0.00304405	up
LNC_022220	XLOC_236154	.	transcript	lincRNA	0	0.269789	10.4166	0.000577766	0.0279021	up
LNC_023394	XLOC_249542	.	transcript	antisense_lncRNA	0.005187	7.02035	10.3992	0.000348001	0.0177958	up
LNC_004110	XLOC_043263	.	transcript	lincRNA	0	0.339146	10.1039	6.55484e-09	4.35806e-07	up
LNC_024067	XLOC_254965	.	transcript	lincRNA	0.000508	0.627352	10.0864	0.000358687	0.0182777	up
LNC_008497	XLOC_094273	.	transcript	intronic_lncRNA	0	0.537465	9.65852	6.43643e-05	0.00371597	up
LNC_013152	XLOC_146475	.	transcript	intronic_lncRNA	0	0.915973	9.65661	6.79304e-05	0.00390627	up
LNC_002648	XLOC_029185	.	transcript	intronic_lncRNA	0	0.656579	9.48194	0.000172062	0.00940824	up
LNC_016145	XLOC_174308	.	transcript	intronic_lncRNA	0	0.257037	8.63138	0.000475067	0.0235314	up
LNC_009521	XLOC_105941	.	transcript	lincRNA	0	0.184472	8.24191	0.000629352	0.0301253	up
LNC_005843	XLOC_061804	.	transcript	intronic_lncRNA	0	0.361726	8.02961	3.80293e-06	0.000239632	up
LNC_013492	XLOC_149819	.	transcript	lincRNA	0	0.074498	7.61551	0.000182603	0.00994704	up
LNC_010778	XLOC_119702	.	transcript	antisense_lncRNA	0	0.268271	7.50089	1.24491e-05	0.000763393	up
LNC_006720	XLOC_071554	.	transcript	intronic_lncRNA	0	0.24029	7.36591	0.000112676	0.00631209	up
LNC_002941	XLOC_031504	.	transcript	lincRNA	0	0.249825	7.00429	5.72329e-05	0.00331748	up
LNC_003435	XLOC_036007	.	transcript	lincRNA	0	0.190395	6.99286	4.2073e-05	0.00247007	up
LNC_007803	XLOC_085687	.	transcript	lincRNA	0.005038	0.550003	6.74112	2.71624e-05	0.00162995	up
LNC_008317	XLOC_091585	.	transcript	lincRNA	0.001515	0.216727	6.70236	0.000439489	0.0219328	up
LNC_007261	XLOC_078619	.	transcript	intronic_lncRNA	2.88e-05	0.258891	6.67794	2.56404e-05	0.00154396	up
LNC_006727	XLOC_071658	.	transcript	lincRNA	0.000863	0.118957	6.56648	0.000285318	0.0149148	up
LNC_005502	XLOC_057330	.	transcript	lincRNA	0.0020668	0.213189	6.53059	0.000853675	0.0394494	up
LNC_012230	XLOC_136224	.	transcript	intronic_lncRNA	0.0014086	0.135123	6.40227	0.000566524	0.0274355	up
LNC_011396	XLOC_128173	.	transcript	antisense_lncRNA	0	0.197751	6.36184	3.17011e-05	0.00188795	up
LNC_013777	XLOC_152530	.	transcript	lincRNA	0	0.112275	6.17476	7.5263e-05	0.00431364	up
LNC_020420	XLOC_214561	.	transcript	intronic_lncRNA	0	0.119267	6.11223	0.000195595	0.010562	up
LNC_021908	XLOC_232247	.	transcript	intronic_lncRNA	0	0.245154	5.94522	0.000474806	0.0235314	up
LNC_004587	XLOC_049064	.	transcript	intronic_lncRNA	0	0.102482	5.80685	2.40163e-05	0.00144816	up
LNC_015822	XLOC_172083	.	transcript	lincRNA	1.6e-05	0.122547	5.65332	0.000214234	0.0114849	up
LNC_022032	XLOC_234364	.	transcript	antisense_lncRNA	0.0005542	0.0488932	5.63724	0.000203755	0.0109685	up
LNC_008017	XLOC_089272	.	transcript	lincRNA	0.0529716	2.19563	5.18657	0.000314238	0.0162705	up
LNC_022311	XLOC_236634	.	transcript	intronic_lncRNA	0.005168	0.214373	4.90588	0.000336677	0.0172574	up
LNC_019189	XLOC_203283	.	transcript	intronic_lncRNA	0.0138774	0.301634	4.32427	0.000386076	0.0194451	up
LNC_004588	XLOC_049064	.	transcript	antisense_lncRNA	0	0.0296126	4.28979	0.000342653	0.017543	up
LNC_003898	XLOC_040924	.	transcript	antisense_lncRNA	0.0110614	0.248367	4.1765	0.000718372	0.0338176	up
LNC_002997	XLOC_031924	.	transcript	intronic_lncRNA	0.0186458	0.317735	3.92141	0.000397218	0.01996	up
LNC_005680	XLOC_059992	.	transcript	antisense_lncRNA	0.0209016	0.331967	3.83986	0.000539643	0.0262803	up
LNC_014236	XLOC_157139	.	transcript	lincRNA	0.0238604	0.294958	3.63101	0.000428785	0.0214671	up
LNC_006999	XLOC_076455	.	transcript	lincRNA	0.0134916	0.188694	3.60043	0.000332894	0.017114	up
LNC_023590	XLOC_250759	.	transcript	antisense_lncRNA	10.4884	36.3414	1.75383	8.44079e-05	0.00481552	up
LNC_017220	XLOC_181505	.	transcript	intronic_lncRNA	0.104656	0.211417	1.00167	0.000644281	0.030772	up
XR_001917509.1	gene-JAM3	JAM3	transcript	lncRNA	0.531644	0.0087662	-5.24223	0.000112788	0.00631431	down
XR_001919859.1	gene-KLC1	KLC1	transcript	lncRNA	0.0903076	0	-21.7212	7.48578e-13	8.3729e-11	down
XR_001917985.1	gene-LOC102170937	LOC102170937	transcript	lncRNA	0	4.62014	10.0947	3.04416e-05	0.00181793	up
XR_001296408.2	gene-LOC106502761	LOC106502761	transcript	lncRNA	4.36713	0	-24.7996	2.52451e-16	2.74007e-13	down
XR_001919585.1	gene-LOC106503103	LOC106503103	transcript	lncRNA	0.05171	0.399685	2.71117	0.000650433	0.0309976	up
XR_001917681.1	gene-TANGO2	TANGO2	transcript	lncRNA	2.11608	0.296068	-2.88599	3.0425e-05	0.00181793	down
