# Supplementary material for: Integrated Analysis of mRNAs and Long Non-Coding RNAs Expression of Oviduct That Provides Novel Insights into the Prolificacy Mechanism of Goat (Capra hircus)
Source: Genes (Basel). 2022 Jun 8;13(6):1031. doi: 10.3390/genes13061031 (PMC9222479; doi:10.3390/genes13061031)
Supplement: Supplementary file 1 [file genes-13-01031-s001.zip › Table S7.xlsx]

## Sheet: GO_FL vs. FH
Table S7-1 DEGs GO enrichment analysis in the different groups of follicular phase
GO	Category	Description	LogP	Enrichment	#GeneInHitList	#GeneInGOAndHitList	%InGO	Hits	Log(q-value)	BestLogPInGroup	BestEnrichmentInGroup
GO:0030695	GO Molecular Functions	GTPase regulator activity	-13.1793	4.18612	575	39	6.78261	GPS1|MYO9B|RGL2|RTKN|DENND2B|TIAM1|BCAR3|HERC1|RABEP1|ARHGEF2|RGS6|RALGPS1|DEPDC5|ARHGEF11|RGP1|SRGAP3|TBC1D8|DENND5A|TBC1D30|SRGAP2|ARHGAP45|SH3BP4|SGSM3|FAM13B|LARS1|RAPGEF6|RIN2|ARHGAP17|ARFGAP1|DOCK6|DENND1A|DOCK7|ACAP3|FGD4|SGSM1|CPEB2|SIRPA|DENND2C|FGD2	-9.79648	-13.1793	4.6171
GO:0060589	GO Molecular Functions	nucleoside-triphosphatase regulator activity	-13.1793	4.18612	575	39	6.78261	GPS1|MYO9B|RGL2|RTKN|DENND2B|TIAM1|BCAR3|HERC1|RABEP1|ARHGEF2|RGS6|RALGPS1|DEPDC5|ARHGEF11|RGP1|SRGAP3|TBC1D8|DENND5A|TBC1D30|SRGAP2|ARHGAP45|SH3BP4|SGSM3|FAM13B|LARS1|RAPGEF6|RIN2|ARHGAP17|ARFGAP1|DOCK6|DENND1A|DOCK7|ACAP3|FGD4|SGSM1|CPEB2|SIRPA|DENND2C|FGD2	-9.79648	-13.1793	4.6171
GO:0005096	GO Molecular Functions	GTPase activator activity	-10.5713	3.85393	575	34	5.91304	MYO9B|RGL2|DENND2B|TIAM1|BCAR3|HERC1|RABEP1|ARHGEF2|RGS6|RALGPS1|DEPDC5|ARHGEF11|RGP1|SRGAP3|TBC1D8|DENND5A|TBC1D30|SRGAP2|ARHGAP45|SGSM3|FAM13B|LARS1|RAPGEF6|RIN2|ARHGAP17|ARFGAP1|DOCK6|DENND1A|DOCK7|ACAP3|FGD4|SGSM1|DENND2C|FGD2	-7.3704	-13.1793	4.6171
GO:0016773	GO Molecular Functions	phosphotransferase activity, alcohol group as acceptor	-10.4087	3.22009	575	42	7.30435	DDR1|CAMK2G|DGKA|MTOR|GAK|GRK4|JAK1|MARK1|MARK3|MVK|NTRK2|PDPK1|PFKFB2|PHKA1|MAPK6|TTK|MAP4K3|CASK|CDK13|MAP4K4|AATK|IP6K1|FAM20B|STK25|CLP1|TLK2|RIPK3|AAK1|LMTK2|CDK20|ULK3|HIPK2|NT5C3A|PRKAG2|FGFRL1|CDC42BPG|AGK|WNK1|ALPK1|RPS6KL1|MASTL|TRPM6	-7.3704	-10.4087	3.94461
GO:0016301	GO Molecular Functions	kinase activity	-10.3553	3.10211	575	44	7.65217	DDR1|CAMK2G|DGKA|DLG2|MTOR|GAK|GRK4|JAK1|MARK1|MARK3|MVK|NTRK2|PDPK1|PFKFB2|PHKA1|MAPK6|TTK|MAP4K3|CASK|CDK13|MAP4K4|AATK|PPIP5K1|IP6K1|FAM20B|STK25|CLP1|TLK2|RIPK3|AAK1|LMTK2|CDK20|ULK3|HIPK2|PRKAG2|FGFRL1|CDC42BPG|AGK|WNK1|ALPK1|RPS6KL1|MASTL|TRPM6|SGMS1	-7.3704	-10.4087	3.94461
GO:0015631	GO Molecular Functions	tubulin binding	-9.59375	4.04575	575	29	5.04348	APC|DST|BRCA1|CAPN6|EML1|GJA1|GLI1|MAP2|MAP4|MAPT|PDE4B|TIAM1|ARHGEF2|VAPA|MAP4K4|KIF20B|KIF3A|KIF21B|KIF1B|CLASP2|HOOK2|CCSER2|BCAS3|KIF21A|SYBU|CENPJ|NAV3|KIFC2|CCDC187	-6.68804	-9.59375	4.62372
GO:0008017	GO Molecular Functions	microtubule binding	-9.19668	4.62372	575	24	4.17391	APC|DST|CAPN6|EML1|GLI1|MAP2|MAP4|MAPT|TIAM1|ARHGEF2|VAPA|MAP4K4|KIF20B|KIF3A|KIF21B|KIF1B|CLASP2|HOOK2|CCSER2|KIF21A|SYBU|NAV3|KIFC2|CCDC187	-6.35792	-9.59375	4.62372
GO:0031267	GO Molecular Functions	small GTPase binding	-8.82757	4.6171	575	23	4	AP1G1|MYO9B|RTKN|ARHGEF2|RGP1|ABI2|EXOC5|KIF3A|ERC1|EXPH5|DENND5A|TBC1D30|SRGAP2|SH3BP4|SGSM3|RAPGEF6|DENND1A|DOCK7|SYTL4|FGD4|SGSM1|RNF152|FGD2	-6.0468	-13.1793	4.6171
GO:0106310	GO Molecular Functions	protein serine kinase activity	-8.73473	3.94461	575	27	4.69565	CAMK2G|MTOR|GAK|MARK1|MARK3|PDPK1|MAPK6|TTK|MAP4K3|CASK|CDK13|MAP4K4|AATK|STK25|TLK2|RIPK3|AAK1|LMTK2|CDK20|ULK3|HIPK2|CDC42BPG|WNK1|ALPK1|RPS6KL1|MASTL|TRPM6	-6.00512	-10.4087	3.94461
GO:0051020	GO Molecular Functions	GTPase binding	-8.55197	4.29345	575	24	4.17391	AP1G1|LCP1|MYO9B|RTKN|ARHGEF2|RGP1|ABI2|EXOC5|KIF3A|ERC1|EXPH5|DENND5A|TBC1D30|SRGAP2|SH3BP4|SGSM3|RAPGEF6|DENND1A|DOCK7|SYTL4|FGD4|SGSM1|RNF152|FGD2	-5.86812	-13.1793	4.6171
GO:0005201	GO Molecular Functions	extracellular matrix structural constituent	-8.23442	5.50411	575	18	3.13043	COL4A5|COL8A2|COL11A2|COL16A1|ECM1|ELN|FN1|TNC|LAMA2|LUM|TNXB|COL14A1|PXDN|CILP|ADIPOQ|ABI3BP|CRELD1|COL27A1	-5.59195	-8.23442	7.6968
GO:0004672	GO Molecular Functions	protein kinase activity	-8.09358	3.09381	575	34	5.91304	DDR1|CAMK2G|MTOR|GAK|GRK4|JAK1|MARK1|MARK3|NTRK2|PDPK1|PHKA1|MAPK6|TTK|MAP4K3|CASK|CDK13|MAP4K4|AATK|STK25|TLK2|RIPK3|AAK1|LMTK2|CDK20|ULK3|HIPK2|PRKAG2|FGFRL1|CDC42BPG|WNK1|ALPK1|RPS6KL1|MASTL|TRPM6	-5.4889	-10.4087	3.94461
GO:0019904	GO Molecular Functions	protein domain specific binding	-7.48832	2.76815	575	37	6.43478	ATN1|EPB41L2|FN1|MTOR|GJA1|M6PR|MAPT|PLXNB3|ROBO1|TCF7L2|TFDP2|ADAM12|SYNJ1|RABEP1|LRRFIP2|VAPA|ZFYVE9|KIF20B|IST1|ABI2|EFS|CEP250|ERC1|ZMYND8|ARFIP1|FHOD1|ARHGAP17|KIF21A|RUFY2|ENAH|CENPJ|DENND1A|AFAP1|SHANK3|TRIM9|SSX2IP|SIRPA	-4.9184	-7.48832	5.25948
GO:0004674	GO Molecular Functions	protein serine/threonine kinase activity	-7.43353	3.52439	575	26	4.52174	CAMK2G|MTOR|GAK|GRK4|MARK1|MARK3|PDPK1|PHKA1|MAPK6|TTK|MAP4K3|CASK|CDK13|MAP4K4|TLK2|RIPK3|AAK1|LMTK2|CDK20|ULK3|HIPK2|PRKAG2|CDC42BPG|WNK1|ALPK1|MASTL	-4.8958	-10.4087	3.94461
GO:0003712	GO Molecular Functions	transcription coregulator activity	-7.06494	3.11912	575	29	5.04348	BRCA1|DNMT3A|ATN1|EZH1|PRMT2|IRF4|NAB1|PXN|TACC1|PIAS2|NCOR1|NCOR2|RIPK3|TRIM32|RBFOX2|ZMYND8|HIPK2|RLIM|SIRT6|HDAC7|FBXL19|SUPT20H|RCOR3|CENPJ|ZMIZ1|MRTFB|MMS19|MLIP|SCAI	-4.55718	-7.06494	3.93758
GO:0005085	GO Molecular Functions	guanyl-nucleotide exchange factor activity	-6.46985	4.22637	575	18	3.13043	RGL2|DENND2B|TIAM1|BCAR3|HERC1|ARHGEF2|RALGPS1|ARHGEF11|RGP1|DENND5A|RAPGEF6|RIN2|DOCK6|DENND1A|DOCK7|FGD4|DENND2C|FGD2	-3.99011	-13.1793	4.6171
GO:0017124	GO Molecular Functions	SH3 domain binding	-5.89422	5.25948	575	13	2.26087	GJA1|MAPT|ADAM12|SYNJ1|ABI2|EFS|ARHGAP17|RUFY2|ENAH|DENND1A|AFAP1|SHANK3|SIRPA	-3.44081	-7.48832	5.25948
GO:0003779	GO Molecular Functions	actin binding	-5.78427	2.9681	575	25	4.34783	DST|CTTN|EPB41|EPB41L2|KCNMA1|LCP1|MAPT|MYO9B|NEB|SPTAN1|TNS1|TPM1|TPM3|FAM107A|ABLIM3|LIMCH1|FHOD1|ENAH|AFAP1|FHOD3|TLN2|SHANK3|FGD4|SAMD14|MYO18A	-3.35568	-5.78427	2.9681
GO:0016887	GO Molecular Functions	ATP hydrolysis activity	-5.74858	3.60758	575	19	3.30435	ABCA3|ATP2A3|ERCC6|KIF20B|ATP8A1|KIF3A|KIF21B|KIF1B|ATAD2|RTEL1|KIF21A|ATP13A3|CHD9|KIFC2|HELQ|MCM9|ATP11C|ATP9B|MYO18A	-3.35191	-5.74858	9.28143
GO:0140657	GO Molecular Functions	ATP-dependent activity	-5.73474	2.80644	575	27	4.69565	ABCA3|ATP2A3|ERCC6|ABCC1|MYO9B|RAD51|KIF20B|ABCC5|ABCC9|ATP8A1|KIF3A|KIF21B|KIF1B|ABCA6|ATAD2|RTEL1|KIF21A|ATP13A3|CHD9|KIFC2|HELQ|ACSF3|MCM9|ATP11C|ATP9B|SLC27A1|MYO18A	-3.35191	-5.74858	9.28143
GO:0005198	GO Molecular Functions	structural molecule activity	-5.16577	2.38053	575	32	5.56522	ANK1|DST|COL4A5|COL8A2|COL11A2|COL16A1|ECM1|ELN|EPB41|EPB41L2|FN1|TNC|LAMA2|LUM|MAP2|MAP4|NEB|ODF2|SPTAN1|TNXB|TPM1|COL14A1|PXDN|CILP|ADIPOQ|MATR3|SEC31A|ERC1|ABI3BP|CRELD1|TLN2|COL27A1	-2.80413	-8.23442	7.6968
GO:0003714	GO Molecular Functions	transcription corepressor activity	-4.81862	3.93758	575	14	2.43478	DNMT3A|ATN1|EZH1|NCOR1|NCOR2|RBFOX2|ZMYND8|HIPK2|RLIM|SIRT6|HDAC7|RCOR3|MLIP|SCAI	-2.47718	-7.06494	3.93758
GO:0004896	GO Molecular Functions	cytokine receptor activity	-4.78735	5.42214	575	10	1.73913	CSF2RB|GFRA1|IFNGR2|IL1R1|IL3RA|CXCR2|LEPR|PRLR|IL1RL2|IL20RA	-2.46522	-4.78735	5.42214
GO:0035673	GO Molecular Functions	oligopeptide transmembrane transporter activity	-4.4159	19.1254	575	4	0.695652	CDH17|GJA1|ABCC1|ABCC5	-2.11226	-4.4159	31.5569
GO:0005518	GO Molecular Functions	collagen binding	-4.30882	6.09795	575	8	1.3913	ACHE|DDR1|FN1|LUM|MMP13|TNXB|COL14A1|ADGRG6	-2.0229	-4.30882	6.09795
GO:0034634	GO Molecular Functions	glutathione transmembrane transporter activity	-4.17746	31.5569	575	3	0.521739	GJA1|ABCC1|ABCC5	-1.90858	-4.4159	31.5569
GO:0019787	GO Molecular Functions	ubiquitin-like protein transferase activity	-4.10378	2.52639	575	22	3.82609	BRCA1|CNOT4|TTC3|UBE2H|HERC1|PIAS2|DZIP3|RNF144A|ARIH2|TRIM32|PDZRN3|TRIM2|RLIM|HDAC7|RNF216|TRIM44|RNF121|AKTIP|RNF170|RSPRY1|TRIM9|RNF152	-1.85129	-4.10378	2.52639
GO:0019902	GO Molecular Functions	phosphatase binding	-3.97683	3.48843	575	13	2.26087	ANK1|JAK1|MAPT|PPP2R2A|PXN|MTMR3|DZIP3|KIF3A|PARD3|WNK1|MASTL|SIRPA|SPRED1	-1.74013	-3.97683	3.50632
GO:0015562	GO Molecular Functions	efflux transmembrane transporter activity	-3.95372	15.0271	575	4	0.695652	GJA1|ABCC1|ABCC5|SLC27A1	-1.73442	-4.4159	31.5569
GO:0030020	GO Molecular Functions	extracellular matrix structural constituent conferring tensile strength	-3.92975	7.6968	575	6	1.04348	COL4A5|COL8A2|COL11A2|COL16A1|COL14A1|COL27A1	-1.73442	-8.23442	7.6968
GO:0003682	GO Molecular Functions	chromatin binding	-3.92691	2.29872	575	25	4.34783	DNMT3A|ERCC6|EZH1|FLI1|GLI1|HOXD10|POLG|RAD51|RBL1|SAFB|TAF2|MLLT10|NCOR2|USP3|SBNO2|NCAPD3|PELP1|ATAD2|PHF21A|HDAC7|BCAS3|PBRM1|ASXL2|BAHCC1|MCM9	-1.73442	-3.92691	2.29872
GO:0042937	GO Molecular Functions	tripeptide transmembrane transporter activity	-3.88262	26.2974	575	3	0.521739	GJA1|ABCC1|ABCC5	-1.70392	-4.4159	31.5569
GO:0019900	GO Molecular Functions	kinase binding	-3.8633	2.09263	575	30	5.21739	APC|DLG2|MTOR|IRF5|MAPT|PDPK1|PFKFB2|MAPK6|SRSF5|SLC12A2|TCF7L2|TFRC|TIAM1|BCAR3|CADPS|CDK13|PER3|BAG5|ABI2|CEP250|MAPK8IP3|NBEAL2|TPRKB|PRKAG2|HDAC7|CENPJ|NBEAL1|WNK1|SIRPA|SPRED1	-1.69795	-3.8633	2.09263
GO:1904680	GO Molecular Functions	peptide transmembrane transporter activity	-3.82559	14.0253	575	4	0.695652	CDH17|GJA1|ABCC1|ABCC5	-1.68266	-4.4159	31.5569
GO:0008134	GO Molecular Functions	transcription factor binding	-3.82245	2.26311	575	25	4.34783	DNMT3A|MTOR|PRMT2|MEF2D|NAB1|RBL1|TACC1|TCF7L2|TFDP2|PER3|TAF1B|PIAS2|CTDP1|ARHGEF2|NCOR1|NCOR2|TRIM32|RBFOX2|ZMYND8|PELP1|HIPK2|MLXIPL|HDAC7|BCAS3|MMS19	-1.68266	-7.06494	3.93758
GO:0004842	GO Molecular Functions	ubiquitin-protein transferase activity	-3.56259	2.42932	575	20	3.47826	BRCA1|CNOT4|TTC3|UBE2H|HERC1|DZIP3|RNF144A|ARIH2|TRIM32|PDZRN3|TRIM2|RLIM|RNF216|TRIM44|RNF121|AKTIP|RNF170|RSPRY1|TRIM9|RNF152	-1.43504	-4.10378	2.52639
GO:0008022	GO Molecular Functions	protein C-terminus binding	-3.5406	3.33935	575	12	2.08696	DST|ECM1|EPB41|ERCC6|FN1|RAD51|SYNJ1|CEP250|TAX1BP3|RBFOX1|SHANK3|CEP120	-1.42495	-3.5406	3.33935
GO:0050839	GO Molecular Functions	cell adhesion molecule binding	-3.45629	2.22368	575	23	4	APC|DST|CDH17|COL16A1|CTTN|FN1|LCP1|ADAM11|PLXNB3|SPTAN1|TNXB|DCHS1|VAPA|IST1|ATXN2L|ERC1|GIGYF2|CDHR2|KIRREL1|MRTFB|TLN2|SIRPA|GLDN	-1.37155	-3.45629	2.92193
GO:0140359	GO Molecular Functions	ABC-type transporter activity	-3.4442	6.31137	575	6	1.04348	ABCA3|ABCC1|ABCC5|ABCC9|ABCA6|ATP13A3	-1.37155	-4.4159	31.5569
GO:0004912	GO Molecular Functions	interleukin-3 receptor activity	-3.44263	52.5948	575	2	0.347826	CSF2RB|IL3RA	-1.37155	-3.44263	52.5948
GO:0004909	GO Molecular Functions	interleukin-1, type I, activating receptor activity	-3.44263	52.5948	575	2	0.347826	IL1R1|IL1RL2	-1.37155	-3.44263	52.5948
GO:0031252	GO Cellular Components	cell leading edge	-9.05919	3.73013	575	30	5.21739	ANK1|APC|DST|CTTN|FAT1|GABRA5|LCP1|MAPT|PXN|SLC1A2|STX3|TIAM1|TPM1|ARHGEF2|C2CD5|ABI2|FAM107A|AAK1|ABLIM3|CLASP2|SRGAP2|ARHGAP45|BCAS3|CDC42BPG|ENAH|TLN2|SSX2IP|FGD4|FGD2|SHISA7	-5.78066	-9.05919	5.25948
GO:0031253	GO Cellular Components	cell projection membrane	-7.78574	3.78925	575	25	4.34783	ANK1|APC|EVC|GABRA5|LCP1|MAPT|PTCH1|PTH1R|SLC1A2|SLC12A2|TIAM1|TPM1|CASK|ARHGEF2|C2CD5|FAM107A|CLASP2|ARHGAP45|CDHR2|KIRREL1|ACE2|SHANK3|TRPM6|FGD2|SHISA7	-4.80825	-9.05919	5.25948
GO:0062023	GO Cellular Components	collagen-containing extracellular matrix	-7.19833	3.33347	575	27	4.69565	ACHE|DST|COL4A5|COL8A2|COL11A2|COL16A1|ECM1|ELN|FN1|TNC|KNG1|LAMA2|LUM|ADAM11|NCAM1|PSAP|TNXB|COL14A1|PXDN|CILP|CASK|ADIPOQ|ABI3BP|ADAMTSL4|P3H2|CRELD1|COL27A1	-4.58661	-7.19833	4.93076
GO:0031012	GO Cellular Components	extracellular matrix	-7.18354	2.95269	575	32	5.56522	ACHE|DST|COL4A5|COL8A2|COL11A2|COL16A1|ECM1|ELN|FN1|TNC|KNG1|LAMA2|LUM|ADAM11|MMP1|MMP3|MMP13|NCAM1|RELN|PSAP|TNXB|COL14A1|PXDN|CILP|CASK|ADIPOQ|ABI3BP|OLFML2B|ADAMTSL4|P3H2|CRELD1|COL27A1	-4.58661	-7.19833	4.93076
GO:0030312	GO Cellular Components	external encapsulating structure	-7.16616	2.94752	575	32	5.56522	ACHE|DST|COL4A5|COL8A2|COL11A2|COL16A1|ECM1|ELN|FN1|TNC|KNG1|LAMA2|LUM|ADAM11|MMP1|MMP3|MMP13|NCAM1|RELN|PSAP|TNXB|COL14A1|PXDN|CILP|CASK|ADIPOQ|ABI3BP|OLFML2B|ADAMTSL4|P3H2|CRELD1|COL27A1	-4.58661	-7.19833	4.93076
GO:0030425	GO Cellular Components	dendrite	-7.03849	2.79847	575	34	5.91304	CACNA1C|ELAVL4|CTTN|MTOR|GABRA5|GRK4|GRM7|LAMA2|MAP2|MAPT|MARK1|MARK3|NTRK2|PDE4B|RELN|PTCH1|RBM3|STX3|TIAM1|ABI2|CPEB3|KIF21B|KIF1B|MAPK8IP3|SRGAP2|ZMYND8|GIGYF2|KIF21A|DENND1A|LRFN3|SHANK3|TRIM9|SAMD14|SHISA7	-4.57303	-7.03849	3.16144
GO:0097447	GO Cellular Components	dendritic tree	-7.00646	2.78974	575	34	5.91304	CACNA1C|ELAVL4|CTTN|MTOR|GABRA5|GRK4|GRM7|LAMA2|MAP2|MAPT|MARK1|MARK3|NTRK2|PDE4B|RELN|PTCH1|RBM3|STX3|TIAM1|ABI2|CPEB3|KIF21B|KIF1B|MAPK8IP3|SRGAP2|ZMYND8|GIGYF2|KIF21A|DENND1A|LRFN3|SHANK3|TRIM9|SAMD14|SHISA7	-4.57303	-7.03849	3.16144
GO:0030424	GO Cellular Components	axon	-6.84859	2.74689	575	34	5.91304	ANK1|DST|DLG2|ELAVL4|CTTN|GRM7|MAP2|MAP4|MAPT|NRCAM|NTRK2|POLG|PTCH1|ROBO1|SLC1A2|STX3|TIAM1|SYNJ1|KIF20B|KIF3A|AAK1|LMTK2|KIF21B|KIF1B|MAPK8IP3|KIF21A|SYBU|PARD3|CACNG7|LRFN3|DOCK7|ACAP3|CADM2|GLDN	-4.47316	-6.84859	4.16004
GO:0005874	GO Cellular Components	microtubule	-6.57723	3.18756	575	26	4.52174	APC|DST|CAPN6|EML1|MAP2|MAP4|MAPT|ODF2|TIAM1|SYNJ1|ARHGEF2|KIF20B|KIF3A|KIF21B|KIF1B|CLASP2|INVS|HOOK2|BCAS3|KIF21A|SYBU|CENPJ|GRAMD2B|CSPP1|NAV3|KIFC2	-4.25295	-6.57723	6.31137
GO:0098794	GO Cellular Components	postsynapse	-6.18603	2.66303	575	32	5.56522	ADRA1A|ANK1|CACNA1C|CHRNB1|DLG2|CTTN|EPB41|MTOR|GABRA5|GRM7|KCNMA1|LAMA2|MAPT|NTRK2|PDE4B|PDPK1|PTCH1|STX3|TIAM1|ARHGEF2|ABI2|DLGAP4|CPEB3|SRGAP2|ZMYND8|RNF216|CACNG7|LRFN3|SHANK3|SAMD14|HNRNPA3|SHISA7	-3.9075	-7.03849	3.16144
GO:0045178	GO Cellular Components	basal part of cell	-5.72544	3.59461	575	19	3.30435	ANK1|DST|CDH17|DLG2|EPB41|LEPR|ABCC1|PTH1R|SLC12A2|TFRC|CASK|SLC4A7|ABCC5|CLASP2|SLC4A9|DOCK7|SLC39A5|SLC27A1|SLC16A12	-3.48845	-5.72544	3.59461
GO:0031256	GO Cellular Components	leading edge membrane	-5.66114	4.35868	575	15	2.6087	ANK1|APC|GABRA5|LCP1|MAPT|SLC1A2|TIAM1|TPM1|ARHGEF2|C2CD5|FAM107A|CLASP2|ARHGAP45|FGD2|SHISA7	-3.48845	-9.05919	5.25948
GO:0005925	GO Cellular Components	focal adhesion	-5.65303	2.99828	575	24	4.17391	DST|CTTN|EPB41L2|FAT1|GAK|GJA1|TNC|JAK1|LCP1|PDPK1|PXN|TNS1|BCAR3|CASK|STX16|ARHGEF2|MAP4K4|EFS|FAM107A|CLASP2|ENAH|AFAP1|TLN2|DOCK7	-3.48845	-5.65303	2.99828
GO:0048471	GO Cellular Components	perinuclear region of cytoplasm	-5.61869	2.42307	575	34	5.91304	ACHE|AP1G1|APC|CAPN6|ATN1|EML1|FAT1|GAK|LCP1|M6PR|MYO9B|NTRK2|PDE4B|PTCH1|RAD51|TFRC|STX16|SYNJ1|VAPA|BAG5|KIF20B|AATK|DEPDC5|DNAJB6|TLK2|CEP250|LMTK2|SEC31A|MAPK8IP3|KIRREL1|KLHL7|DOCK6|OSBPL6|ATP9B	-3.48629	-5.61869	2.42307
GO:0030055	GO Cellular Components	cell-substrate junction	-5.52984	2.94924	575	24	4.17391	DST|CTTN|EPB41L2|FAT1|GAK|GJA1|TNC|JAK1|LCP1|PDPK1|PXN|TNS1|BCAR3|CASK|STX16|ARHGEF2|MAP4K4|EFS|FAM107A|CLASP2|ENAH|AFAP1|TLN2|DOCK7	-3.42741	-5.65303	2.99828
GO:0042641	GO Cellular Components	actomyosin	-5.44616	6.414	575	10	1.73913	LCP1|PXN|TPM1|TPM3|FAM107A|ABLIM3|LIMCH1|FHOD1|MYO18A|LURAP1	-3.37175	-5.44616	26.2974
GO:0005819	GO Cellular Components	spindle	-5.14324	2.9593	575	22	3.82609	CAPN6|EML1|CTTN|EPB41|CXCR2|MAP4|ODF2|TFDP2|TTK|CTDP1|ARHGEF2|KIF20B|NCOR1|KIF3A|CLASP2|INVS|NSFL1C|MMS19|CSPP1|ALPK1|CEP63|KIFC2	-3.09516	-5.14324	11.2703
GO:0030426	GO Cellular Components	growth cone	-5.09027	4.16004	575	14	2.43478	ELAVL4|CTTN|MAP2|MAPT|PTCH1|STX3|TIAM1|KIF20B|LMTK2|KIF21B|MAPK8IP3|PARD3|DOCK7|ACAP3	-3.06702	-6.84859	4.16004
GO:0099513	GO Cellular Components	polymeric cytoskeletal fiber	-4.97294	2.29277	575	33	5.73913	APC|DST|CAPN6|EML1|CTTN|LCP1|MAP2|MAP4|MAPT|MYO9B|ODF2|TIAM1|TPM1|TPM3|SYNJ1|ARHGEF2|KIF20B|TLK2|KIF3A|KIF21B|KIF1B|CLASP2|INVS|HOOK2|BCAS3|KIF21A|SYBU|CENPJ|GRAMD2B|CSPP1|NAV3|KIFC2|EHBP1L1	-2.9934	-6.57723	6.31137
GO:0009925	GO Cellular Components	basal plasma membrane	-4.95708	3.45217	575	17	2.95652	ANK1|DST|CDH17|DLG2|EPB41|LEPR|ABCC1|PTH1R|SLC12A2|TFRC|CASK|SLC4A7|ABCC5|SLC4A9|SLC39A5|SLC27A1|SLC16A12	-2.9934	-5.72544	3.59461
GO:0030427	GO Cellular Components	site of polarized growth	-4.92492	4.02364	575	14	2.43478	ELAVL4|CTTN|MAP2|MAPT|PTCH1|STX3|TIAM1|KIF20B|LMTK2|KIF21B|MAPK8IP3|PARD3|DOCK7|ACAP3	-2.9934	-6.84859	4.16004
GO:0005802	GO Cellular Components	trans-Golgi network	-4.9136	3.42571	575	17	2.95652	AP1G1|M6PR|ST3GAL1|STX16|COG1|RGP1|ATP8A1|CLASP2|DENND5A|ARFIP1|HOOK2|RBFOX1|TRAPPC9|SYS1|ATP11C|ATP9B|MYO18A	-2.9934	-4.9136	4.20758
GO:0000139	GO Cellular Components	Golgi membrane	-4.91019	2.43261	575	29	5.04348	AP1G1|MTOR|GJA1|IFNGR2|MAN2A2|NCAM1|ST3GAL1|ST3GAL2|STX16|COG1|RGP1|FAM20B|MPHOSPH9|STK25|SACM1L|ERC1|MAPK8IP3|DENND5A|ABCA6|GBGT1|ARFIP1|ST8SIA5|RNF121|SYBU|ARFGAP1|PDGFD|SYS1|SGMS1|MYO18A	-2.9934	-4.9136	4.20758
GO:0150034	GO Cellular Components	distal axon	-4.8015	3.22009	575	18	3.13043	ELAVL4|CTTN|MAP2|MAPT|NTRK2|POLG|PTCH1|STX3|TIAM1|SYNJ1|KIF20B|AAK1|LMTK2|KIF21B|MAPK8IP3|PARD3|DOCK7|ACAP3	-2.90318	-6.84859	4.16004
GO:0099572	GO Cellular Components	postsynaptic specialization	-4.72157	2.95476	575	20	3.47826	CACNA1C|CHRNB1|DLG2|EPB41|GABRA5|NTRK2|PDE4B|PDPK1|PTCH1|TIAM1|ARHGEF2|DLGAP4|CPEB3|SRGAP2|CACNG7|LRFN3|SHANK3|SAMD14|HNRNPA3|SHISA7	-2.85565	-7.03849	3.16144
GO:0098791	GO Cellular Components	Golgi apparatus subcompartment	-4.7192	2.86137	575	21	3.65217	AP1G1|M6PR|ST3GAL1|ST3GAL2|STX16|COG1|RGP1|ATP8A1|CLASP2|DENND5A|ARFIP1|HOOK2|RBFOX1|NSFL1C|TRAPPC9|SYS1|CANT1|SGMS1|ATP11C|ATP9B|MYO18A	-2.85565	-4.9136	4.20758
GO:0032587	GO Cellular Components	ruffle membrane	-4.67067	5.25948	575	10	1.73913	APC|LCP1|TIAM1|TPM1|ARHGEF2|C2CD5|FAM107A|CLASP2|ARHGAP45|FGD2	-2.82351	-9.05919	5.25948
GO:0005911	GO Cellular Components	cell-cell junction	-4.50059	2.55521	575	24	4.17391	APC|FAT1|GJA1|PCDH1|PXN|STX3|TIAM1|CASK|DCHS1|ARHGEF2|VAPA|ABI2|SDCCAG8|PDZD2|KAZN|SGSM3|FHOD1|FGFRL1|ARHGAP17|KIRREL1|PARD3|NECTIN4|SSX2IP|GJB4	-2.66922	-4.50059	2.55521
GO:0098644	GO Cellular Components	complex of collagen trimers	-4.41326	12.5226	575	5	0.869565	COL4A5|COL11A2|COL16A1|LUM|COL27A1	-2.59714	-4.41326	26.2974
GO:0001726	GO Cellular Components	ruffle	-4.37947	3.81973	575	13	2.26087	APC|CTTN|LCP1|TIAM1|TPM1|ARHGEF2|C2CD5|FAM107A|CLASP2|ARHGAP45|TLN2|FGD4|FGD2	-2.59023	-9.05919	5.25948
GO:0005581	GO Cellular Components	collagen trimer	-4.3774	5.44084	575	9	1.56522	COL4A5|COL8A2|COL11A2|COL16A1|LUM|COL14A1|ADIPOQ|COL27A1|GLDN	-2.59023	-4.41326	26.2974
GO:0044304	GO Cellular Components	main axon	-4.35513	6.18762	575	8	1.3913	ANK1|DLG2|MAP2|MAPT|NRCAM|SLC1A2|TIAM1|PARD3	-2.58849	-4.35513	52.5948
GO:0016323	GO Cellular Components	basolateral plasma membrane	-4.34851	3.38593	575	15	2.6087	ANK1|CDH17|DLG2|EPB41|LEPR|ABCC1|PTH1R|SLC12A2|TFRC|CASK|SLC4A7|ABCC5|SLC4A9|SLC39A5|SLC16A12	-2.58849	-5.72544	3.59461
GO:0097060	GO Cellular Components	synaptic membrane	-4.25919	2.73931	575	20	3.47826	ADRA1A|ANK1|CACNA1C|CHRNB1|DLG2|GABRA5|GRM7|KCNMA1|SLC1A2|STX3|TIAM1|CASK|SYNJ1|ERC1|SRGAP2|DENND1A|CACNG7|LRFN3|SHANK3|SHISA7	-2.52417	-4.25919	3.59622
GO:0005583	GO Cellular Components	fibrillar collagen trimer	-4.24639	17.5316	575	4	0.695652	COL11A2|COL16A1|LUM|COL27A1	-2.52417	-4.41326	26.2974
GO:0098643	GO Cellular Components	banded collagen fibril	-4.24639	17.5316	575	4	0.695652	COL11A2|COL16A1|LUM|COL27A1	-2.52417	-4.41326	26.2974
GO:0005813	GO Cellular Components	centrosome	-4.22649	2.30904	575	27	4.69565	APC|ODF2|PDE4B|CTDP1|KIF20B|PDE4DIP|IFT140|IST1|C2CD5|SDCCAG8|KIF3A|CEP250|PDZD2|ERC1|HOOK2|RAPGEF6|CDC42BPG|CENPJ|NSFL1C|KLHL12|CSPP1|ALPK1|CEP63|MASTL|SSX2IP|CEP120|CCDC187	-2.51617	-4.22649	3.2645
GO:0001725	GO Cellular Components	stress fiber	-4.17467	5.84386	575	8	1.3913	LCP1|PXN|TPM1|TPM3|FAM107A|ABLIM3|LIMCH1|FHOD1	-2.48721	-5.44616	26.2974
GO:0097517	GO Cellular Components	contractile actin filament bundle	-4.17467	5.84386	575	8	1.3913	LCP1|PXN|TPM1|TPM3|FAM107A|ABLIM3|LIMCH1|FHOD1	-2.48721	-5.44616	26.2974
GO:0099568	GO Cellular Components	cytoplasmic region	-4.1294	3.09381	575	16	2.78261	DST|DLG2|EPB41|EPB41L2|GLI1|MAP2|MAP4|MAPT|IFT140|KIF3A|ERC1|KIF1B|CLASP2|MAPK8IP3|CFAP45|SYBU	-2.45294	-4.1294	5.84386
GO:0032279	GO Cellular Components	asymmetric synapse	-4.06263	2.82599	575	18	3.13043	CACNA1C|DLG2|EPB41|GRM7|NTRK2|PDE4B|PDPK1|PTCH1|TIAM1|ARHGEF2|CPEB3|SRGAP2|CACNG7|LRFN3|SHANK3|SAMD14|HNRNPA3|SHISA7	-2.39689	-7.03849	3.16144
GO:0005604	GO Cellular Components	basement membrane	-4.04018	4.93076	575	9	1.56522	ACHE|DST|COL4A5|COL8A2|FN1|TNC|LAMA2|CASK|P3H2	-2.3849	-7.19833	4.93076
GO:0005938	GO Cellular Components	cell cortex	-4.01033	2.90296	575	17	2.95652	DST|CTTN|EPB41|EPB41L2|GRK4|GRM7|MYO9B|PXN|RTKN|SPTAN1|DENND2B|C2CD5|EXOC5|FNBP1|ERC1|CLASP2|PARD3	-2.36528	-4.01033	11.6877
GO:0015629	GO Cellular Components	actin cytoskeleton	-3.93126	2.40016	575	23	4	CTTN|EPB41L2|LCP1|MYO9B|NEB|PXN|RTKN|SPTAN1|TPM1|TPM3|CASK|FAM107A|ABLIM3|LIMCH1|FHOD1|TAX1BP3|AFAP1|FHOD3|TLN2|SAMD14|EHBP1L1|MYO18A|LURAP1	-2.29618	-5.44616	26.2974
GO:0032432	GO Cellular Components	actin filament bundle	-3.81014	5.19455	575	8	1.3913	LCP1|PXN|TPM1|TPM3|FAM107A|ABLIM3|LIMCH1|FHOD1	-2.18483	-5.44616	26.2974
GO:1904115	GO Cellular Components	axon cytoplasm	-3.71958	5.84386	575	7	1.21739	DST|DLG2|MAPT|KIF3A|KIF1B|MAPK8IP3|SYBU	-2.10381	-4.1294	5.84386
GO:0098984	GO Cellular Components	neuron to neuron synapse	-3.66	2.62245	575	18	3.13043	CACNA1C|DLG2|EPB41|GRM7|NTRK2|PDE4B|PDPK1|PTCH1|TIAM1|ARHGEF2|CPEB3|SRGAP2|CACNG7|LRFN3|SHANK3|SAMD14|HNRNPA3|SHISA7	-2.05629	-7.03849	3.16144
GO:0014069	GO Cellular Components	postsynaptic density	-3.65358	2.70943	575	17	2.95652	CACNA1C|DLG2|EPB41|NTRK2|PDE4B|PDPK1|PTCH1|TIAM1|ARHGEF2|CPEB3|SRGAP2|CACNG7|LRFN3|SHANK3|SAMD14|HNRNPA3|SHISA7	-2.05629	-7.03849	3.16144
GO:0005871	GO Cellular Components	kinesin complex	-3.4442	6.31137	575	6	1.04348	KIF20B|KIF3A|KIF21B|KIF1B|KIF21A|KIFC2	-1.85587	-6.57723	6.31137
GO:0031594	GO Cellular Components	neuromuscular junction	-3.43338	5.25948	575	7	1.21739	ACHE|CHRNB1|COL4A5|DLG2|LAMA2|DLGAP4|PDZRN3	-1.85383	-3.43338	6.18762
GO:0120111	GO Cellular Components	neuron projection cytoplasm	-3.39576	4.52428	575	8	1.3913	DST|DLG2|MAP2|MAPT|KIF3A|KIF1B|MAPK8IP3|SYBU	-1.8248	-4.1294	5.84386
GO:0030016	GO Cellular Components	myofibril	-3.28222	2.95988	575	13	2.26087	ADRA1A|ANK1|DST|CACNA1C|NEB|PDE4B|TPM1|TPM3|PDE4DIP|DNAJB6|ABCC9|TRIM32|FHOD3	-1.72367	-3.28222	3.2366
GO:0032059	GO Cellular Components	bleb	-3.27792	17.5316	575	3	0.521739	TPM1|FHOD1|SDF4	-1.72367	-5.44616	26.2974
GO:0032588	GO Cellular Components	trans-Golgi network membrane	-3.18411	4.20758	575	8	1.3913	AP1G1|M6PR|ST3GAL1|STX16|COG1|RGP1|ARFIP1|SYS1	-1.63798	-4.9136	4.20758
GO:0043292	GO Cellular Components	contractile fiber	-3.14425	2.8608	575	13	2.26087	ADRA1A|ANK1|DST|CACNA1C|NEB|PDE4B|TPM1|TPM3|PDE4DIP|DNAJB6|ABCC9|TRIM32|FHOD3	-1.60609	-3.28222	3.2366
GO:0005614	GO Cellular Components	interstitial matrix	-3.12919	15.7784	575	3	0.521739	TNC|COL14A1|ADAMTSL4	-1.59885	-3.12919	52.5948
GO:0030017	GO Cellular Components	sarcomere	-3.11285	2.99117	575	12	2.08696	ADRA1A|ANK1|DST|CACNA1C|NEB|PDE4B|TPM1|TPM3|DNAJB6|ABCC9|TRIM32|FHOD3	-1.5902	-3.28222	3.2366
GO:0045177	GO Cellular Components	apical part of cell	-3.09728	2.28673	575	19	3.30435	FAT1|FN1|GJA1|KCNMA1|ABCC1|PTCH1|PTH1R|SLC12A2|STX3|DCHS1|SLC4A7|ABCC5|AKR1A1|RAPGEF6|CDHR2|PARD3|ACE2|SLC4A9|TRPM6	-1.58728	-3.09728	3.62723
GO:0043197	GO Cellular Components	dendritic spine	-3.09496	3.16144	575	11	1.91304	CTTN|LAMA2|MAPT|NTRK2|PDE4B|TIAM1|ABI2|SRGAP2|ZMYND8|SHANK3|SHISA7	-1.58728	-7.03849	3.16144
GO:0098978	GO Cellular Components	glutamatergic synapse	-3.07678	2.48969	575	16	2.78261	ADRA1A|ELAVL4|MTOR|PPP2R2A|SLC1A2|STX3|TIAM1|CADPS|ARHGEF2|DLGAP4|ABLIM3|RNF216|CACNG7|LRFN3|CADPS2|SHISA7	-1.58541	-4.25919	3.59622
GO:0044309	GO Cellular Components	neuron spine	-3.07552	3.14425	575	11	1.91304	CTTN|LAMA2|MAPT|NTRK2|PDE4B|TIAM1|ABI2|SRGAP2|ZMYND8|SHANK3|SHISA7	-1.58541	-7.03849	3.16144
GO:0016605	GO Cellular Components	PML body	-3.07154	4.04575	575	8	1.3913	MTOR|RAD51|TCF7L2|PIAS2|SP140|HIPK2|TP53INP2|MLIP	-1.58541	-3.07154	4.04575
GO:0045211	GO Cellular Components	postsynaptic membrane	-3.03064	2.65822	575	14	2.43478	ADRA1A|ANK1|CACNA1C|CHRNB1|DLG2|GABRA5|GRM7|KCNMA1|TIAM1|SRGAP2|CACNG7|LRFN3|SHANK3|SHISA7	-1.55146	-4.25919	3.59622
GO:0030667	GO Cellular Components	secretory granule membrane	-3.00073	2.53673	575	15	2.6087	ABCA3|GAA|HMOX2|CXCR2|PSAP|STX3|CADPS|VAPA|ATP8A1|NBEAL2|SCG3|PLA1A|SYTL4|HGSNAT|SIRPA	-1.52838	-3.00073	3.56575
GO:0005875	GO Cellular Components	microtubule associated complex	-2.97065	3.26676	575	10	1.73913	EML1|MAP2|MAP4|PXN|KIF20B|KIF3A|KIF21B|KIF1B|KIF21A|KIFC2	-1.51166	-6.57723	6.31137
GO:0072686	GO Cellular Components	mitotic spindle	-2.97065	3.26676	575	10	1.73913	EML1|CTTN|EPB41|CXCR2|MAP4|TFDP2|KIF20B|NCOR1|CLASP2|KIFC2	-1.51166	-5.14324	11.2703
GO:1990124	GO Cellular Components	messenger ribonucleoprotein complex	-2.87827	13.1487	575	3	0.521739	CPEB3|CPEB2|HNRNPA3	-1.42582	-2.87827	13.1487
GO:0036379	GO Cellular Components	myofilament	-2.85806	8.09151	575	4	0.695652	TPM1|TPM3|TRIM32|FHOD3	-1.41204	-5.44616	26.2974
GO:0032838	GO Cellular Components	plasma membrane bounded cell projection cytoplasm	-2.83991	2.78034	575	12	2.08696	DST|DLG2|GLI1|MAP2|MAP4|MAPT|IFT140|KIF3A|KIF1B|MAPK8IP3|CFAP45|SYBU	-1.40023	-4.1294	5.84386
GO:0030027	GO Cellular Components	lamellipodium	-2.74945	2.86407	575	11	1.91304	APC|CTTN|FAT1|PXN|STX3|ABI2|ABLIM3|SRGAP2|ENAH|FGD4|FGD2	-1.31603	-2.74945	2.94924
GO:0099634	GO Cellular Components	postsynaptic specialization membrane	-2.74151	3.59622	575	8	1.3913	CACNA1C|CHRNB1|DLG2|GABRA5|TIAM1|CACNG7|LRFN3|SHISA7	-1.31424	-4.25919	3.59622
GO:0005814	GO Cellular Components	centriole	-2.72504	3.2645	575	9	1.56522	ODF2|IFT140|MPHOSPH9|SDCCAG8|KIF3A|CEP250|CENPJ|CEP63|CEP120	-1.30385	-4.22649	3.2645
GO:0030029	GO Biological Processes	actin filament-based process	-9.92686	2.96216	575	45	7.82609	CACNA1C|ELN|CTTN|EPB41|EPB41L2|FAT1|MTOR|GJA1|GPM6B|LCP1|MYO9B|NEB|PDE4B|PDPK1|PXN|RTKN|SPTAN1|TNXB|TPM1|TPM3|ARHGEF2|ARHGEF11|DNAJB6|ABI2|EFS|FAM107A|ABLIM3|TRIM32|LIMCH1|CLASP2|SRGAP2|ARFIP1|FHOD1|BCAS3|ARHGAP17|CDC42BPG|ENAH|FHOD3|SHANK3|FGD4|SAMD14|FGD2|EHBP1L1|MYO18A|LURAP1	-5.73088	-9.92686	5.05719
GO:0120035	GO Biological Processes	regulation of plasma membrane bounded cell projection organization	-9.37197	2.95062	575	40	6.95652	ELN|CTTN|EPB41|EPB41L2|FAT1|MTOR|GPM6B|LCP1|NEB|PDPK1|PXN|RTKN|SPTAN1|TNXB|TPM1|TPM3|ARHGEF2|ARHGEF11|DNAJB6|ABI2|EFS|FAM107A|ABLIM3|TRIM32|LIMCH1|CLASP2|ARFIP1|FHOD1|BCAS3|ARHGAP17|CDC42BPG|ENAH|FHOD3|SHANK3|FGD4|SAMD14|FGD2|EHBP1L1|MYO18A|LURAP1	-5.47701	-9.92686	5.05719
GO:0031344	GO Biological Processes	regulation of cell projection organization	-9.03631	2.68991	575	38	6.6087	APC|DST|COL11A2|ELN|CTTN|FAT1|MTOR|LCP1|LUM|MAP2|MAPT|NEB|PXN|SPTAN1|TNXB|TPM1|TPM3|COL14A1|PXDN|ARHGEF2|DNAJB6|ABI2|EFS|RIPK3|FAM107A|LIMCH1|CLASP2|ARFIP1|FHOD1|HOOK2|ENAH|CENPJ|FHOD3|LOXL3|SHANK3|NAV3|CEP120|SAMD14	-5.31745	-9.92686	5.05719
GO:0030036	GO Biological Processes	actin cytoskeleton organization	-8.83062	2.93317	575	29	5.04348	ABCA3|APC|CDH17|COL16A1|CTTN|MTOR|LCP1|MAPT|MMP1|MMP3|NTRK2|PPP2R5B|PXN|TFRC|TPM1|MAP4K4|PAN2|ABI2|LIMCH1|CLASP2|ZMYND8|ARFIP1|FHOD1|BCAS3|CENPJ|ACE2|SLX4|NAV3|CEP120	-5.2367	-9.92686	5.05719
GO:0007264	GO Biological Processes	small GTPase mediated signal transduction	-7.89324	2.78384	575	28	4.86957	APC|BRCA1|CAPN6|ELN|CTTN|MTOR|GPM6B|MAP2|MAPT|NEB|PXN|SPTAN1|TPM1|ARHGEF2|ABI2|FAM107A|LIMCH1|CLASP2|ARFIP1|FHOD1|BCAS3|ARHGAP17|CENPJ|AFAP1|FHOD3|SHANK3|NAV3|CEP120	-4.39623	-9.92686	5.05719
GO:0043087	GO Biological Processes	regulation of GTPase activity	-7.73641	4.00468	575	15	2.6087	ELN|EPB41|EPB41L2|MTOR|NEB|PXN|RTKN|TPM1|LIMCH1|CLASP2|FHOD1|CDC42BPG|FHOD3|MYO18A|LURAP1	-4.33867	-9.92686	5.05719
GO:0000226	GO Biological Processes	microtubule cytoskeleton organization	-7.68956	2.6037	575	25	4.34783	ANK1|CTTN|MTOR|LCP1|MAPT|PKIB|PXN|TPM1|SYNJ1|C2CD5|PAN2|ABI2|LIMCH1|POT1|FAM162A|ARFIP1|FHOD1|SIRT6|RTEL1|BCAS3|PHIP|CENPJ|SLX4|NAV3|CEP120	-4.33867	-9.92686	5.05719
GO:0051056	GO Biological Processes	regulation of small GTPase mediated signal transduction	-7.62931	2.60605	575	22	3.82609	ELN|CTTN|FAT1|MTOR|LCP1|NEB|PXN|SPTAN1|TPM1|TPM3|ARHGEF2|ABI2|EFS|FAM107A|LIMCH1|CLASP2|ARFIP1|FHOD1|ENAH|FHOD3|SHANK3|SAMD14	-4.33642	-9.92686	5.05719
GO:0097435	GO Biological Processes	supramolecular fiber organization	-7.35137	2.64295	575	20	3.47826	CACNA1C|ELN|CTTN|MTOR|GPM6B|NEB|PDE4B|PXN|SPTAN1|TPM1|ABI2|FAM107A|LIMCH1|CLASP2|ARFIP1|FHOD1|BCAS3|ARHGAP17|FHOD3|SHANK3	-4.10963	-9.92686	5.05719
GO:0051345	GO Biological Processes	positive regulation of hydrolase activity	-7.30013	2.63706	575	18	3.13043	ELN|CTTN|MTOR|GPM6B|NEB|PXN|SPTAN1|TPM1|ABI2|FAM107A|LIMCH1|CLASP2|ARFIP1|FHOD1|BCAS3|ARHGAP17|FHOD3|SHANK3	-4.10415	-9.92686	5.05719
GO:1990845	GO Biological Processes	adaptive thermogenesis	-7.227	3.02536	575	13	2.26087	CTTN|MTOR|MAPT|PXN|TPM1|ABI2|LIMCH1|ARFIP1|FHOD1|BCAS3|CENPJ|NAV3|CEP120	-4.07241	-9.92686	5.05719
GO:0034330	GO Biological Processes	cell junction organization	-7.11408	2.47182	575	18	3.13043	APC|ELN|CTTN|MTOR|MAP2|MAPT|PXN|SPTAN1|TPM1|ARHGEF2|ABI2|LIMCH1|CLASP2|ARFIP1|FHOD1|FHOD3|SHANK3|NAV3	-3.99728	-9.92686	5.05719
GO:0010232	GO Biological Processes	vascular transport	-6.95864	2.87282	575	13	2.26087	ABCA3|CDH17|CTTN|MTOR|LCP1|MAPT|MMP1|MMP3|PPP2R5B|TFRC|ABI2|ARFIP1|NAV3	-3.92044	-9.92686	5.05719
GO:0106106	GO Biological Processes	cold-induced thermogenesis	-6.94033	3.28717	575	10	1.73913	ELN|MTOR|LCP1|PXN|TPM1|FAM107A|LIMCH1|CLASP2|FHOD1|SHANK3	-3.92044	-9.92686	5.05719
GO:0120161	GO Biological Processes	regulation of cold-induced thermogenesis	-6.94033	3.207	575	10	1.73913	ELN|MTOR|LCP1|PXN|TPM1|FAM107A|LIMCH1|CLASP2|FHOD1|SHANK3	-3.92044	-9.92686	5.05719
GO:0010975	GO Biological Processes	regulation of neuron projection development	-6.81643	2.45947	575	13	2.26087	ELN|CTTN|MTOR|PXN|SPTAN1|TPM1|ABI2|LIMCH1|CLASP2|ARFIP1|FHOD1|FHOD3|SHANK3	-3.82457	-9.92686	5.05719
GO:0048871	GO Biological Processes	multicellular organismal homeostasis	-6.66333	5.05719	575	5	0.869565	MTOR|PXN|TPM1|LIMCH1|FHOD1	-3.6978	-9.92686	5.05719
GO:0001659	GO Biological Processes	temperature homeostasis	-6.60685	2.07933	575	17	2.95652	ABCA3|CDH17|ELN|CTTN|MTOR|LCP1|MAP2|MAPT|MMP1|MMP3|PPP2R5B|SPTAN1|TFRC|ABI2|ARFIP1|FHOD3|NAV3	-3.66614	-9.92686	5.05719
GO:0044089	GO Biological Processes	positive regulation of cellular component biogenesis	-6.50628	3.50632	575	7	1.21739	MTOR|PXN|TPM1|LIMCH1|CLASP2|FHOD1|SHANK3	-3.58905	-9.92686	5.05719
GO:0030198	GO Biological Processes	extracellular matrix organization	-6.33843	3.40892	575	7	1.21739	ELN|MTOR|PXN|TPM1|LIMCH1|CLASP2|FHOD1	-3.44348	-9.92686	5.05719
GO:0043062	GO Biological Processes	extracellular structure organization	-6.31509	3.40892	575	7	1.21739	ELN|MTOR|PXN|TPM1|LIMCH1|CLASP2|FHOD1	-3.44132	-9.92686	5.05719
GO:0045229	GO Biological Processes	external encapsulating structure organization	-6.2687	2.2944	575	13	2.26087	ELN|CTTN|MTOR|MAP2|MAPT|SPTAN1|ABI2|FAM107A|CLASP2|ARFIP1|CENPJ|FHOD3|NAV3	-3.41514	-9.92686	5.05719
GO:0150104	GO Biological Processes	transport across blood-brain barrier	-6.09135	4.17419	575	5	0.869565	MTOR|PXN|TPM1|LIMCH1|FHOD1	-3.2571	-9.92686	5.05719
GO:0044057	GO Biological Processes	regulation of system process	-6.00997	2.5165	575	10	1.73913	CTTN|MTOR|MAPT|PXN|TPM1|ABI2|LIMCH1|ARFIP1|FHOD1|NAV3	-3.1942	-9.92686	5.05719
GO:0032989	GO Biological Processes	cellular component morphogenesis	-5.97144	3.46779	575	6	1.04348	MTOR|PXN|TPM1|LIMCH1|CLASP2|FHOD1	-3.18933	-9.92686	5.05719
GO:0048812	GO Biological Processes	neuron projection morphogenesis	-5.97034	3.15569	575	6	1.04348	MTOR|PXN|TPM1|LIMCH1|CLASP2|FHOD1	-3.18933	-9.92686	5.05719
GO:0051493	GO Biological Processes	regulation of cytoskeleton organization	-5.85653	2.25729	575	10	1.73913	ELN|CTTN|MTOR|MAP2|MAPT|SPTAN1|ABI2|ARFIP1|FHOD3|NAV3	-3.09191	-9.92686	5.05719
GO:0008610	GO Biological Processes	lipid biosynthetic process	-5.76308	2.17134	575	9	1.56522	ELN|CTTN|MTOR|SPTAN1|ABI2|FAM107A|ARFIP1|ENAH|FHOD3	-3.03406	-9.92686	5.05719
GO:0003013	GO Biological Processes	circulatory system process	-5.75507	2.22623	575	8	1.3913	ELN|CTTN|MTOR|NEB|SPTAN1|ABI2|ARFIP1|FHOD3	-3.03406	-9.92686	5.05719
GO:0120039	GO Biological Processes	plasma membrane bounded cell projection morphogenesis	-5.75292	2.20292	575	8	1.3913	ELN|CTTN|MTOR|SPTAN1|ABI2|FAM107A|ARFIP1|FHOD3	-3.03406	-9.92686	5.05719
GO:0007044	GO Biological Processes	cell-substrate junction assembly	-5.70547	2.14049	575	7	1.21739	ELN|CTTN|MTOR|SPTAN1|ABI2|ARFIP1|FHOD3	-3.00548	-9.92686	5.05719
GO:0048858	GO Biological Processes	cell projection morphogenesis	-5.69631	2.28673	575	6	1.04348	CTTN|MTOR|MAPT|ABI2|ARFIP1|NAV3	-3.00548	-9.92686	5.05719
GO:0007160	GO Biological Processes	cell-matrix adhesion	-5.54269	3.13639	575	39	6.78261	APC|ATF1|CAMK2G|ELAVL4|FN1|MTOR|GAK|MAP2|MAP4|MAPT|MARK1|NTRK2|PLXNB3|PPP2R5B|RELN|PTPRG|ROBO1|SHOX2|TIAM1|VDAC3|MAP4K4|BAG5|IFT140|IST1|ABI2|STK25|SDCCAG8|TBC1D8|DENND5A|TBC1D30|ZMYND8|SGSM3|CDHR2|BCAS3|PARP6|THOC2|SHANK3|ACAP3|CEP120	-2.86523	-9.37197	5.99181
GO:0003018	GO Biological Processes	vascular process in circulatory system	-5.4652	3.05238	575	39	6.78261	APC|ATF1|CAMK2G|ELAVL4|FN1|MTOR|GAK|MAP2|MAP4|MAPT|MARK1|NTRK2|PLXNB3|PPP2R5B|RELN|PTPRG|ROBO1|SHOX2|TIAM1|VDAC3|MAP4K4|BAG5|IFT140|IST1|ABI2|STK25|SDCCAG8|TBC1D8|DENND5A|TBC1D30|ZMYND8|SGSM3|CDHR2|BCAS3|PARP6|THOC2|SHANK3|ACAP3|CEP120	-2.8293	-9.37197	5.99181
GO:0051668	GO Biological Processes	localization within membrane	-5.46191	3.19114	575	27	4.69565	ATF1|CAMK2G|ELAVL4|FN1|MTOR|GAK|MAP2|MAPT|MARK1|NTRK2|PLXNB3|PPP2R5B|RELN|PTPRG|ROBO1|SHOX2|TIAM1|MAP4K4|BAG5|IST1|ABI2|STK25|DENND5A|PARP6|THOC2|SHANK3|ACAP3	-2.8293	-9.37197	5.99181
GO:0032990	GO Biological Processes	cell part morphogenesis	-5.44842	2.47422	575	35	6.08696	DDR1|ELAVL4|CTTN|FN1|GJA1|LAMA2|MAP2|MAPT|NCAM1|NEB|NRCAM|NTRK2|PLXNB3|RELN|PTCH1|ROBO1|SHOX2|TIAM1|TPM1|MAP4K4|KIF20B|IST1|ABI2|STK25|LMTK2|CLASP2|SRGAP2|RBFOX2|ENAH|PARD3|PARP6|CACNG7|FHOD3|SHANK3|DOCK7	-2.8293	-9.37197	5.99181
GO:0099536	GO Biological Processes	synaptic signaling	-5.44233	2.65112	575	31	5.3913	DDR1|ELAVL4|CTTN|FN1|GJA1|LAMA2|MAP2|MAPT|NCAM1|NRCAM|NTRK2|PLXNB3|RELN|PTCH1|ROBO1|SHOX2|TIAM1|MAP4K4|KIF20B|IST1|ABI2|STK25|LMTK2|SRGAP2|RBFOX2|ENAH|PARD3|PARP6|CACNG7|SHANK3|DOCK7	-2.8293	-9.37197	5.99181
GO:0150115	GO Biological Processes	cell-substrate junction organization	-5.44133	2.588	575	31	5.3913	DDR1|ELAVL4|CTTN|FN1|GJA1|LAMA2|MAP2|MAPT|NCAM1|NRCAM|NTRK2|PLXNB3|RELN|PTCH1|ROBO1|SHOX2|TIAM1|MAP4K4|KIF20B|IST1|ABI2|STK25|LMTK2|SRGAP2|RBFOX2|ENAH|PARD3|PARP6|CACNG7|SHANK3|DOCK7	-2.8293	-9.37197	5.99181
GO:0007268	GO Biological Processes	chemical synaptic transmission	-5.42322	2.57167	575	31	5.3913	DDR1|ELAVL4|CTTN|FN1|GJA1|LAMA2|MAP2|MAPT|NCAM1|NRCAM|NTRK2|PLXNB3|RELN|PTCH1|ROBO1|SHOX2|TIAM1|MAP4K4|KIF20B|IST1|ABI2|STK25|LMTK2|SRGAP2|RBFOX2|ENAH|PARD3|PARP6|CACNG7|SHANK3|DOCK7	-2.8293	-9.37197	5.99181
GO:0098916	GO Biological Processes	anterograde trans-synaptic signaling	-5.42322	2.50067	575	31	5.3913	DDR1|ELAVL4|CTTN|FN1|GJA1|LAMA2|MAP2|MAPT|NCAM1|NRCAM|NTRK2|PLXNB3|RELN|PTCH1|ROBO1|SHOX2|TIAM1|MAP4K4|KIF20B|IST1|ABI2|STK25|LMTK2|SRGAP2|RBFOX2|ENAH|PARD3|PARP6|CACNG7|SHANK3|DOCK7	-2.8293	-9.37197	5.99181
GO:0061564	GO Biological Processes	axon development	-5.37942	2.81557	575	25	4.34783	DDR1|CTTN|FN1|GRM7|TNC|LAMA2|MAP2|MAPT|NCAM1|NRCAM|NTRK2|PLXNB3|RELN|PTCH1|ROBO1|SHOX2|TIAM1|IST1|STK25|LMTK2|TRIM32|MAPK8IP3|ENAH|PARD3|DOCK7	-2.79622	-9.37197	5.99181
GO:0048589	GO Biological Processes	developmental growth	-5.35903	2.97987	575	20	3.47826	APC|ATF1|ELAVL4|FN1|MTOR|MAPT|NTRK2|PLXNB3|PPP2R5B|RELN|ROBO1|SHOX2|TIAM1|IST1|ABI2|STK25|ZMYND8|BCAS3|PARP6|CEP120	-2.7863	-9.37197	5.99181
GO:0050804	GO Biological Processes	modulation of chemical synaptic transmission	-5.34217	5.99181	575	9	1.56522	FN1|MAPT|NTRK2|PLXNB3|ROBO1|SHOX2|TIAM1|IST1|STK25	-2.77988	-9.37197	5.99181
GO:0099177	GO Biological Processes	regulation of trans-synaptic signaling	-5.32545	3.50632	575	15	2.6087	FN1|MTOR|MAPT|NTRK2|PLXNB3|RELN|ROBO1|SHOX2|TIAM1|SYNJ1|IST1|STK25|TRIM32|PARP6|SHANK3	-2.77988	-9.37197	5.99181
GO:0099537	GO Biological Processes	trans-synaptic signaling	-5.32265	2.41704	575	25	4.34783	ELAVL4|CTTN|FN1|LAMA2|MAP2|MAPT|NCAM1|NRCAM|NTRK2|PLXNB3|RELN|PTCH1|ROBO1|SHOX2|TIAM1|IST1|ABI2|STK25|LMTK2|RBFOX2|ENAH|PARD3|PARP6|SHANK3|DOCK7	-2.77988	-9.37197	5.99181
GO:0007163	GO Biological Processes	establishment or maintenance of cell polarity	-5.25878	2.19776	575	29	5.04348	ELAVL4|CTTN|FAT1|FN1|LAMA2|MAP2|MAPT|NCAM1|NRCAM|NTRK2|PLXNB3|RELN|PTCH1|PXN|ROBO1|SHOX2|TIAM1|IST1|ABI2|STK25|LMTK2|NBEAL2|SRGAP2|RBFOX2|ENAH|PARD3|PARP6|SHANK3|DOCK7	-2.72555	-9.37197	5.99181
GO:0016482	GO Biological Processes	cytosolic transport	-5.23378	2.5165	575	20	3.47826	CTTN|FN1|LAMA2|MAP2|MAPT|NCAM1|NRCAM|NTRK2|PLXNB3|RELN|PTCH1|ROBO1|SHOX2|TIAM1|IST1|STK25|LMTK2|ENAH|PARD3|DOCK7	-2.7099	-9.37197	5.99181
GO:0031032	GO Biological Processes	actomyosin structure organization	-5.20839	2.82388	575	16	2.78261	FN1|MTOR|MAPT|NTRK2|PLXNB3|RELN|ROBO1|SHOX2|TIAM1|SYNJ1|ADIPOQ|IST1|STK25|TRIM32|PARP6|SHANK3	-2.69365	-9.37197	5.99181
GO:0034329	GO Biological Processes	cell junction assembly	-5.1401	2.90045	575	15	2.6087	FN1|MTOR|MAPT|NTRK2|PLXNB3|RELN|ROBO1|SHOX2|TIAM1|SYNJ1|IST1|STK25|TRIM32|PARP6|SHANK3	-2.63431	-9.37197	5.99181
GO:0046777	GO Biological Processes	protein autophosphorylation	-5.08635	2.45635	575	17	2.95652	FN1|MTOR|MAP2|MAPT|NTRK2|PLXNB3|RELN|ROBO1|SHOX2|TIAM1|SYNJ1|IST1|STK25|TRIM32|PARP6|SHANK3|DOCK7	-2.59774	-9.37197	5.99181
GO:0007610	GO Biological Processes	behavior	-5.08615	3.41525	575	10	1.73913	FN1|MAP2|MAPT|NTRK2|PLXNB3|ROBO1|SHOX2|TIAM1|IST1|STK25	-2.59774	-9.37197	5.99181
GO:0007265	GO Biological Processes	Ras protein signal transduction	-5.04816	2.25576	575	19	3.30435	MYRF|FN1|MTOR|MAP2|MAPT|NTRK2|PLXNB3|RELN|ROBO1|SHOX2|TIAM1|SYNJ1|IST1|STK25|TRIM32|PARD3|PARP6|SHANK3|DOCK7	-2.56818	-9.37197	5.99181
GO:0043547	GO Biological Processes	positive regulation of GTPase activity	-5.02319	1.88587	575	18	3.13043	FN1|MTOR|MAP2|MAPT|NTRK2|PLXNB3|RELN|ROBO1|SHOX2|TIAM1|SYNJ1|ADIPOQ|IST1|STK25|TRIM32|PARP6|SHANK3|DOCK7	-2.55148	-9.37197	5.99181
GO:0007507	GO Biological Processes	heart development	-4.96372	3.24143	575	31	5.3913	ADRA1A|MYO9B|RELN|RGL2|ROBO1|RTKN|TIAM1|BCAR3|ARHGEF2|MAP4K4|RALGPS1|ARHGEF11|SRGAP3|MFN2|ABI2|SRGAP2|ARHGAP45|SGSM3|TAX1BP3|FAM13B|RAPGEF6|RIN2|ARHGAP17|ARFGAP1|DOCK6|DENND1A|DOCK7|SSX2IP|FGD4|FGD2|SCAI	-2.50014	-7.89324	3.99234
GO:0032940	GO Biological Processes	secretion by cell	-4.93326	3.99234	575	23	4	ADRA1A|MYO9B|RELN|RGL2|ROBO1|TIAM1|ARHGEF2|MAP4K4|RALGPS1|ARHGEF11|SRGAP3|MFN2|SRGAP2|ARHGAP45|SGSM3|FAM13B|ARHGAP17|ARFGAP1|DENND1A|SSX2IP|FGD4|FGD2|SCAI	-2.47764	-7.89324	3.99234
GO:0060999	GO Biological Processes	positive regulation of dendritic spine development	-4.88208	3.11212	575	20	3.47826	ADRA1A|MYO9B|RGL2|ROBO1|RTKN|TIAM1|ARHGEF2|MAP4K4|RALGPS1|ARHGEF11|MFN2|ABI2|SGSM3|TAX1BP3|RAPGEF6|ARHGAP17|ARFGAP1|DENND1A|SSX2IP|SCAI	-2.44189	-7.89324	3.99234
GO:0080135	GO Biological Processes	regulation of cellular response to stress	-4.87719	3.87541	575	14	2.43478	ADRA1A|MYO9B|RGL2|ROBO1|ARHGEF2|MAP4K4|RALGPS1|MFN2|SGSM3|ARHGAP17|ARFGAP1|DENND1A|SSX2IP|SCAI	-2.44189	-7.89324	3.99234
GO:0120031	GO Biological Processes	plasma membrane bounded cell projection assembly	-4.87445	3.04897	575	8	1.3913	ADRA1A|MYO9B|ROBO1|RTKN|ARHGEF2|ARHGEF11|TAX1BP3|SCAI	-2.44189	-7.89324	3.99234
GO:0098868	GO Biological Processes	bone growth	-4.82195	3.02269	575	5	0.869565	ADRA1A|MYO9B|ROBO1|ARHGEF2|SCAI	-2.39682	-7.89324	3.99234
GO:0010638	GO Biological Processes	positive regulation of organelle organization	-4.79894	3.76753	575	25	4.34783	MTOR|NTRK2|PLXNB3|TIAM1|BCAR3|MAP4K4|RGS6|RGP1|TBC1D8|TBC1D30|SRGAP2|ARHGAP45|SH3BP4|SGSM3|TAX1BP3|LARS1|RAPGEF6|BCAS3|DENND1A|WNK1|DOCK7|FGD4|SGSM1|CPEB2|FGD2	-2.38111	-7.73641	4.11611
GO:0120162	GO Biological Processes	positive regulation of cold-induced thermogenesis	-4.78735	2.92686	575	33	5.73913	ADRA1A|ALOX12|ATP2A3|FN1|MTOR|GNA15|MAPT|PDPK1|PSAP|ROBO1|TIAM1|TPM1|BCAR3|MAP4K4|RGS6|RGP1|RIPK3|TBC1D8|TBC1D30|SRGAP2|ARHGAP45|BCL2L13|FAM162A|SGSM3|TAX1BP3|ABHD5|LARS1|RAPGEF6|BCAS3|PPP1R14D|DENND1A|DOCK7|SGSM1	-2.37669	-7.73641	4.11611
GO:0031346	GO Biological Processes	positive regulation of cell projection organization	-4.77431	3.49262	575	17	2.95652	TIAM1|BCAR3|MAP4K4|RGS6|RGP1|TBC1D8|TBC1D30|SRGAP2|ARHGAP45|SGSM3|TAX1BP3|LARS1|RAPGEF6|BCAS3|DENND1A|DOCK7|SGSM1	-2.37072	-7.73641	4.11611
GO:0046578	GO Biological Processes	regulation of Ras protein signal transduction	-4.74085	4.11611	575	9	1.56522	TIAM1|TBC1D8|TBC1D30|ARHGAP45|SGSM3|TAX1BP3|BCAS3|DOCK7|SGSM1	-2.34421	-7.73641	4.11611
GO:0050772	GO Biological Processes	positive regulation of axonogenesis	-4.71564	2.92193	575	35	6.08696	APC|DST|BRCA1|CAPN6|EML1|GJA1|MAP2|MAP4|MAPT|MARK1|MARK3|ODF2|TACC1|TTK|ARHGEF2|NCOR1|SDCCAG8|KIF3A|FAM107A|CEP250|CLASP2|SRGAP2|HOOK2|CCSER2|BCAS3|CENPJ|NSFL1C|PARD3|CEP63|DOCK7|NAV3|KIFC2|SSX2IP|CEP120|CCDC187	-2.32584	-7.68956	11.2703
GO:0030031	GO Biological Processes	cell projection assembly	-4.68734	4.3829	575	12	2.08696	BRCA1|ODF2|SDCCAG8|KIF3A|CEP250|CLASP2|BCAS3|CENPJ|NSFL1C|CEP63|SSX2IP|CEP120	-2.30427	-7.68956	11.2703
GO:0031023	GO Biological Processes	microtubule organizing center organization	-4.67363	4.01487	575	10	1.73913	BRCA1|ODF2|SDCCAG8|KIF3A|CEP250|CENPJ|NSFL1C|CEP63|SSX2IP|CEP120	-2.29719	-7.68956	11.2703
GO:0050769	GO Biological Processes	positive regulation of neurogenesis	-4.52323	11.2703	575	3	0.521739	ODF2|KIF3A|CEP250	-2.15437	-7.68956	11.2703
GO:1901699	GO Biological Processes	cellular response to nitrogen compound	-4.51785	5.35998	575	16	2.78261	ACHE|APC|CIDEA|GJA1|IRF4|LEPR|NOVA1|PRLR|ADIPOQ|IP6K1|MFN2|PLCL2|SIRT6|ELOVL6|DOCK7|PM20D1	-2.15437	-7.227	6.71423
GO:0003170	GO Biological Processes	heart valve development	-4.49918	5.47862	575	15	2.6087	ACHE|APC|CIDEA|GJA1|IRF4|LEPR|NOVA1|PRLR|ADIPOQ|IP6K1|MFN2|PLCL2|SIRT6|ELOVL6|DOCK7	-2.14829	-7.227	6.71423
GO:0098930	GO Biological Processes	axonal transport	-4.49918	5.47862	575	15	2.6087	ACHE|APC|CIDEA|GJA1|IRF4|LEPR|NOVA1|PRLR|ADIPOQ|IP6K1|MFN2|PLCL2|SIRT6|ELOVL6|DOCK7	-2.14829	-7.227	6.71423
GO:0018105	GO Biological Processes	peptidyl-serine phosphorylation	-4.40558	2.98483	575	29	5.04348	ABCA3|ACHE|ALOX12|APC|CIDEA|ERCC6|GJA1|IRF4|LAMA2|LEPR|NOVA1|PRLR|PTH1R|SLC12A2|TFRC|ADIPOQ|IP6K1|MFN2|TRIM32|PLCL2|GIGYF2|MLXIPL|SIRT6|IL20RA|TP53INP2|ELOVL6|DOCK7|PM20D1|SLC27A1	-2.0661	-7.227	6.71423
GO:0035265	GO Biological Processes	organ growth	-4.40475	4.8363	575	16	2.78261	ACHE|APC|CIDEA|GJA1|IRF4|LEPR|NOVA1|PRLR|ADIPOQ|IP6K1|MFN2|PLCL2|SIRT6|ELOVL6|DOCK7|SLC27A1	-2.0661	-7.227	6.71423
GO:0048041	GO Biological Processes	focal adhesion assembly	-4.3774	5.42214	575	10	1.73913	ACHE|APC|GJA1|IRF4|LEPR|PRLR|ADIPOQ|MFN2|SIRT6|ELOVL6	-2.04474	-7.227	6.71423
GO:1903311	GO Biological Processes	regulation of mRNA metabolic process	-4.36886	6.71423	575	6	1.04348	CIDEA|NOVA1|ADIPOQ|IP6K1|PLCL2|DOCK7	-2.0421	-7.227	6.71423
GO:0071417	GO Biological Processes	cellular response to organonitrogen compound	-4.35858	2.72042	575	36	6.26087	ACHE|APC|DST|CHRNB1|COL4A5|COL16A1|CTTN|FN1|GJA1|GPM6B|TNC|MAPT|NRCAM|NTRK2|PDPK1|RELN|TIAM1|DCHS1|MAP4K4|ABI2|FAM107A|LIMCH1|PDZRN3|ERC1|CLASP2|ZMYND8|SDF4|HDAC7|BCAS3|SYBU|PARD3|ACE2|LRFN3|TLN2|SHANK3|SHISA7	-2.03766	-7.11408	2.87335
GO:0048588	GO Biological Processes	developmental cell growth	-4.32725	2.87335	575	23	4	ACHE|APC|DST|COL16A1|CTTN|FN1|GJA1|GPM6B|NRCAM|NTRK2|PDPK1|DCHS1|MAP4K4|FAM107A|LIMCH1|CLASP2|HDAC7|BCAS3|PARD3|ACE2|LRFN3|TLN2|SHANK3	-2.01208	-7.11408	2.87335
GO:0072657	GO Biological Processes	protein localization to membrane	-4.31322	2.34578	575	19	3.30435	ACHE|CHRNB1|COL4A5|CTTN|TNC|MAPT|NRCAM|NTRK2|RELN|TIAM1|ABI2|PDZRN3|ERC1|ZMYND8|SDF4|SYBU|LRFN3|SHANK3|SHISA7	-2.00373	-7.11408	2.87335
GO:0007015	GO Biological Processes	actin filament organization	-4.30095	7.17202	575	12	2.08696	ATP2A3|GJA1|LEPR|ABCC1|SLC1A2|SLC12A2|TFRC|ABCC5|ABCC9|ATP8A1|SLC27A1|SLC16A12	-1.99706	-6.95864	7.88922
GO:0048667	GO Biological Processes	cell morphogenesis involved in neuron differentiation	-4.27016	6.64992	575	11	1.91304	ATP2A3|LEPR|ABCC1|SLC1A2|SLC12A2|TFRC|ABCC5|ABCC9|ATP8A1|SLC27A1|SLC16A12	-1.97181	-6.95864	7.88922
GO:0071230	GO Biological Processes	cellular response to amino acid stimulus	-4.21861	3.59964	575	18	3.13043	ADRA1A|ADRA2B|ATP2A3|GJA1|CXCR2|KCNMA1|KNG1|LEPR|ABCC1|SLC1A2|SLC12A2|TFRC|ABCC5|ABCC9|ATP8A1|ACE2|SLC27A1|SLC16A12	-1.92949	-6.95864	7.88922
GO:0120032	GO Biological Processes	regulation of plasma membrane bounded cell projection assembly	-4.21698	3.19402	575	15	2.6087	MTOR|GABRA5|GJA1|ABCC1|SLC25A3|SLC1A2|SLC12A2|VDAC3|SLC4A7|ABCC5|ACE2|SLC4A9|ANO5|SLC27A1|SLC16A12	-1.92949	-6.95864	7.88922
GO:0060491	GO Biological Processes	regulation of cell projection assembly	-4.17305	3.16144	575	11	1.91304	MTOR|GABRA5|ABCC1|SLC25A3|SLC12A2|VDAC3|SLC4A7|ABCC5|ABCC9|SLC4A9|ANO5	-1.89088	-6.95864	7.88922
GO:0000724	GO Biological Processes	double-strand break repair via homologous recombination	-4.1566	4.69596	575	5	0.869565	GJA1|GRM7|NTRK2|SLC1A2|SLC12A2	-1.88013	-6.95864	7.88922
GO:1903047	GO Biological Processes	mitotic cell cycle process	-4.15184	1.96326	575	19	3.30435	MTOR|GABRA5|GJA1|GRM7|ABCC1|NTRK2|SLC25A3|PSAP|SLC1A2|SLC12A2|VDAC3|SLC4A7|ABCC5|ABCC9|ACE2|SLC4A9|ANO5|SLC27A1|SLC16A12	-1.88013	-6.95864	7.88922
GO:0032870	GO Biological Processes	cellular response to hormone stimulus	-4.14208	3.71257	575	6	1.04348	GJA1|GRM7|NTRK2|SLC1A2|SLC12A2|ABCC5	-1.87552	-6.95864	7.88922
GO:0000904	GO Biological Processes	cell morphogenesis involved in differentiation	-4.11678	7.88922	575	3	0.521739	GJA1|GRM7|NTRK2	-1.85847	-6.95864	7.88922
GO:0018107	GO Biological Processes	peptidyl-threonine phosphorylation	-4.11494	2.90178	575	8	1.3913	GJA1|GRM7|NTRK2|SLC1A2|SLC12A2|SH3BP4|SLC38A4|ACE2	-1.85847	-6.95864	7.88922
GO:0000725	GO Biological Processes	recombinational repair	-4.10002	2.11147	575	11	1.91304	GJA1|GRM7|ABCC1|NTRK2|PSAP|SLC1A2|SLC12A2|ABCC5|ACE2|SLC27A1|SLC16A12	-1.84852	-6.95864	7.88922
GO:1903827	GO Biological Processes	regulation of cellular protein localization	-4.06271	1.92601	575	13	2.26087	GJA1|GRM7|ABCC1|NTRK2|PSAP|SLC1A2|SLC12A2|SLC4A7|ABCC5|ACE2|SLC4A9|SLC27A1|SLC16A12	-1.82504	-6.95864	7.88922
GO:1990778	GO Biological Processes	protein localization to cell periphery	-4.06263	2.82768	575	5	0.869565	MTOR|GABRA5|SLC25A3|SLC12A2|ANO5	-1.82504	-6.95864	7.88922
GO:0098656	GO Biological Processes	anion transmembrane transport	-4.06199	1.89686	575	11	1.91304	GJA1|GRM7|ABCC1|NTRK2|SLC1A2|SLC12A2|ABCC5|SH3BP4|SLC38A4|ACE2|SLC27A1	-1.82504	-6.95864	7.88922
GO:0006914	GO Biological Processes	autophagy	-4.05014	3.63319	575	21	3.65217	DDR1|COL4A5|COL8A2|COL11A2|COL16A1|ELN|GPM6B|LCP1|LUM|MMP1|MMP3|MMP13|TNXB|COL14A1|PXDN|DNAJB6|CLASP2|OLFML2B|ADAMTSL4|LOXL3|COL27A1	-1.82376	-6.33843	5.17326
GO:0061919	GO Biological Processes	process utilizing autophagic mechanism	-4.05014	3.62128	575	21	3.65217	DDR1|COL4A5|COL8A2|COL11A2|COL16A1|ELN|GPM6B|LCP1|LUM|MMP1|MMP3|MMP13|TNXB|COL14A1|PXDN|DNAJB6|CLASP2|OLFML2B|ADAMTSL4|LOXL3|COL27A1	-1.82376	-6.33843	5.17326
GO:0032970	GO Biological Processes	regulation of actin filament-based process	-4.04661	3.59769	575	21	3.65217	DDR1|COL4A5|COL8A2|COL11A2|COL16A1|ELN|GPM6B|LCP1|LUM|MMP1|MMP3|MMP13|TNXB|COL14A1|PXDN|DNAJB6|CLASP2|OLFML2B|ADAMTSL4|LOXL3|COL27A1	-1.82376	-6.33843	5.17326
GO:0018209	GO Biological Processes	peptidyl-serine modification	-4.0138	5.17326	575	6	1.04348	COL11A2|LUM|TNXB|COL14A1|PXDN|LOXL3	-1.79554	-6.33843	5.17326
GO:0008088	GO Biological Processes	axo-dendritic transport	-4.00609	2.71574	575	30	5.21739	ADRA1A|ADRA2B|ATP2A3|MYRF|CACNA1C|CAMK2G|CTTN|EPB41|MTOR|GAA|GJA1|KCNMA1|PDE4B|RELN|SHOX2|TPM1|TRPC3|CTDP1|ADIPOQ|GTF2IRD1|ABCC9|CELF2|DLGAP4|ZMYND8|PARD3|ACE2|WNK1|SHANK3|MLIP|SHISA7	-1.79238	-6.00997	3.07123
GO:0030866	GO Biological Processes	cortical actin cytoskeleton organization	-3.99148	2.63853	575	30	5.21739	ADRA1A|ADRA2B|ATP2A3|CACNA1C|ELN|FLI1|MTOR|GAA|GJA1|CXCR2|KCNMA1|KNG1|LEPR|ABCC1|PDE4B|SHOX2|SLC1A2|SLC12A2|TFRC|TPM1|ADIPOQ|ABCC5|ABCC9|ATP8A1|CELF2|TBC1D8|ACE2|WNK1|SLC27A1|SLC16A12	-1.78227	-6.00997	3.07123
GO:0000380	GO Biological Processes	alternative mRNA splicing, via spliceosome	-3.96565	2.92193	575	14	2.43478	ADRA1A|ADRA2B|CACNA1C|CAMK2G|CTTN|MTOR|KCNMA1|PDE4B|TPM1|TRPC3|CTDP1|GTF2IRD1|ACE2|MLIP	-1.76274	-6.00997	3.07123
GO:0030010	GO Biological Processes	establishment of cell polarity	-3.96309	2.3272	575	20	3.47826	ADRA1A|ADRA2B|CACNA1C|CAMK2G|CHRNB1|CTTN|MTOR|GAA|GJA1|KCNMA1|PDE4B|TIAM1|TPM1|TPM3|TRPC3|CTDP1|GTF2IRD1|ARHGEF11|ACE2|MLIP	-1.76274	-6.00997	3.07123
GO:0035672	GO Biological Processes	oligopeptide transmembrane transport	-3.95372	2.153	575	21	3.65217	ADRA1A|ADRA2B|ATP2A3|CACNA1C|ELN|FLI1|MTOR|GAA|GJA1|CXCR2|KCNMA1|KNG1|PDE4B|SHOX2|TPM1|ADIPOQ|ABCC9|CELF2|TBC1D8|ACE2|WNK1	-1.75773	-6.00997	3.07123
GO:0003416	GO Biological Processes	endochondral bone growth	-3.93782	2.79489	575	11	1.91304	ADRA1A|ATP2A3|CACNA1C|GAA|GJA1|PDE4B|SHOX2|TPM1|ABCC9|CELF2|ACE2	-1.75333	-6.00997	3.07123
GO:0007214	GO Biological Processes	gamma-aminobutyric acid signaling pathway	-3.93782	2.93826	575	10	1.73913	ADRA1A|CACNA1C|CHRNB1|MTOR|GAA|GJA1|PDE4B|TPM1|ARHGEF11|ACE2	-1.75333	-6.00997	3.07123
GO:0060996	GO Biological Processes	dendritic spine development	-3.93647	2.60801	575	12	2.08696	ADRA1A|ATP2A3|CACNA1C|MTOR|GAA|GJA1|PDE4B|SHOX2|TPM1|ABCC9|CELF2|ACE2	-1.75333	-6.00997	3.07123
GO:0070201	GO Biological Processes	regulation of establishment of protein localization	-3.91432	2.50451	575	12	2.08696	ADRA1A|ATP2A3|CACNA1C|MTOR|GAA|GJA1|PDE4B|SHOX2|TPM1|ABCC9|CELF2|ACE2	-1.73538	-6.00997	3.07123
GO:0034775	GO Biological Processes	glutathione transmembrane transport	-3.88262	2.45579	575	12	2.08696	ADRA1A|ADRA2B|ATP2A3|CACNA1C|GAA|GJA1|PDE4B|SHOX2|TPM1|ABCC9|CELF2|ACE2	-1.70783	-6.00997	3.07123
GO:0000381	GO Biological Processes	regulation of alternative mRNA splicing, via spliceosome	-3.8544	3.07123	575	8	1.3913	ADRA1A|CACNA1C|MTOR|GAA|GJA1|PDE4B|TPM1|ACE2	-1.68373	-6.00997	3.07123
GO:0071229	GO Biological Processes	cellular response to acid chemical	-3.84811	2.12198	575	14	2.43478	ADRA1A|ADRA2B|CACNA1C|CHRNB1|CTTN|MTOR|GAA|GJA1|KCNMA1|PDE4B|TPM1|TPM3|ARHGEF11|ACE2	-1.68151	-6.00997	3.07123
GO:0018210	GO Biological Processes	peptidyl-threonine modification	-3.84358	2.48969	575	8	1.3913	ADRA1A|ADRA2B|CACNA1C|CTTN|KCNMA1|PDE4B|TPM1|ACE2	-1.68102	-6.00997	3.07123
GO:0060998	GO Biological Processes	regulation of dendritic spine development	-3.80857	2.5009	575	33	5.73913	ABCA3|ACHE|ALOX12|BRCA1|DGKA|FDXR|MTOR|KDSR|MVK|PIGA|PRLR|MSMO1|ST3GAL1|ST3GAL2|SYNJ1|MTMR3|IP6K1|SACM1L|GBGT1|ST8SIA5|NSDHL|MLXIPL|ABHD5|PRKAG2|AGK|ELOVL6|OSBPL6|OSBPL9|TTC7B|ACSF3|SGMS1|FAM126B|SLC27A1	-1.65351	-5.76308	4.93076
GO:0060322	GO Biological Processes	head development	-3.8081	2.7025	575	13	2.26087	ACHE|DGKA|MVK|PIGA|SYNJ1|MTMR3|IP6K1|SACM1L|ABHD5|TTC7B|SGMS1|FAM126B|SLC27A1	-1.65351	-5.76308	4.93076
GO:0051129	GO Biological Processes	negative regulation of cellular component organization	-3.77334	2.74191	575	11	1.91304	ACHE|DGKA|PIGA|SYNJ1|MTMR3|IP6K1|SACM1L|ABHD5|TTC7B|FAM126B|SLC27A1	-1.62598	-5.76308	4.93076
GO:1902017	GO Biological Processes	regulation of cilium assembly	-3.77275	2.72897	575	11	1.91304	ALOX12|DGKA|MTOR|ST3GAL2|SYNJ1|MTMR3|ADIPOQ|SACM1L|GBGT1|PRKAG2|AGK	-1.62598	-5.76308	4.93076
GO:0007409	GO Biological Processes	axonogenesis	-3.7622	3.2119	575	8	1.3913	PIGA|SYNJ1|MTMR3|IP6K1|SACM1L|TTC7B|FAM126B|SLC27A1	-1.61961	-5.76308	4.93076
GO:0001952	GO Biological Processes	regulation of cell-matrix adhesion	-3.75868	1.91602	575	20	3.47826	ACHE|DGKA|MVK|PIGA|PTH1R|SYNJ1|MTMR3|PPIP5K1|IP6K1|AKR1A1|SACM1L|ABHD5|PRKAG2|ELOVL6|ACMSD|TTC7B|ACSF3|SGMS1|FAM126B|SLC27A1	-1.61961	-5.76308	4.93076
GO:0016049	GO Biological Processes	cell growth	-3.74931	2.23442	575	13	2.26087	ABCA3|ACHE|DGKA|PIGA|SYNJ1|MTMR3|IP6K1|SACM1L|ABHD5|PLA1A|TTC7B|FAM126B|SLC27A1	-1.6145	-5.76308	4.93076
GO:0090066	GO Biological Processes	regulation of anatomical structure size	-3.74603	2.05448	575	15	2.6087	ABCA3|ACHE|DGKA|MVK|PIGA|SYNJ1|MTMR3|IP6K1|SACM1L|ABHD5|PLA1A|TTC7B|SGMS1|FAM126B|SLC27A1	-1.6145	-5.76308	4.93076
GO:0006857	GO Biological Processes	oligopeptide transport	-3.70721	2.01256	575	15	2.6087	ABCA3|ACHE|DGKA|PIGA|TNXB|SYNJ1|MTMR3|IP6K1|SACM1L|ABHD5|PLA1A|AGK|TTC7B|FAM126B|SLC27A1	-1.57942	-5.76308	4.93076
GO:0032956	GO Biological Processes	regulation of actin cytoskeleton organization	-3.68938	2.2958	575	11	1.91304	ACHE|DGKA|PIGA|SYNJ1|MTMR3|IP6K1|SACM1L|ABHD5|TTC7B|FAM126B|SLC27A1	-1.56528	-5.76308	4.93076
GO:0007098	GO Biological Processes	centrosome cycle	-3.67635	2.64628	575	8	1.3913	PIGA|SYNJ1|MTMR3|IP6K1|SACM1L|TTC7B|FAM126B|SLC27A1	-1.55648	-5.76308	4.93076
GO:0010720	GO Biological Processes	positive regulation of cell development	-3.67328	4.93076	575	3	0.521739	SYNJ1|MTMR3|SACM1L	-1.55648	-5.76308	4.93076
GO:0042180	GO Biological Processes	cellular ketone metabolic process	-3.65935	3.28717	575	4	0.695652	SYNJ1|IP6K1|TTC7B|FAM126B	-1.54615	-5.76308	4.93076
GO:0035443	GO Biological Processes	tripeptide transmembrane transport	-3.64577	6.08992	575	11	1.91304	DST|COL16A1|CTTN|FN1|GPM6B|PDPK1|MAP4K4|FAM107A|LIMCH1|CLASP2|BCAS3	-1.53615	-5.70547	8.7658
GO:1902115	GO Biological Processes	regulation of organelle assembly	-3.6393	3.82099	575	17	2.95652	DDR1|COL16A1|CTTN|FN1|GPM6B|ITGA7|PDPK1|PXN|TIAM1|TNXB|CASK|MAP4K4|FAM107A|LIMCH1|CLASP2|RIN2|BCAS3	-1.53323	-5.70547	8.7658
GO:0070936	GO Biological Processes	protein K48-linked ubiquitination	-3.63397	5.72814	575	11	1.91304	DST|COL16A1|CTTN|FN1|GPM6B|PDPK1|MAP4K4|FAM107A|LIMCH1|CLASP2|BCAS3	-1.53141	-5.70547	8.7658
GO:0031589	GO Biological Processes	cell-substrate adhesion	-3.61638	5.44084	575	9	1.56522	COL16A1|CTTN|GPM6B|PDPK1|MAP4K4|FAM107A|LIMCH1|CLASP2|BCAS3	-1.51731	-5.70547	8.7658
GO:1903530	GO Biological Processes	regulation of secretion by cell	-3.61089	4.10897	575	10	1.73913	DDR1|COL16A1|GPM6B|CASK|MAP4K4|FAM107A|LIMCH1|CLASP2|RIN2|BCAS3	-1.51528	-5.70547	8.7658
GO:0051962	GO Biological Processes	positive regulation of nervous system development	-3.60375	2.60084	575	18	3.13043	DDR1|COL16A1|CTTN|FN1|GPM6B|ITGA7|PDPK1|PXN|TIAM1|TNXB|CASK|MAP4K4|FAM107A|LIMCH1|CLASP2|SRGAP2|RIN2|BCAS3	-1.51365	-5.70547	8.7658
GO:0016358	GO Biological Processes	dendrite development	-3.5942	5.57823	575	7	1.21739	COL16A1|GPM6B|MAP4K4|FAM107A|LIMCH1|CLASP2|BCAS3	-1.51365	-5.70547	8.7658
GO:0120163	GO Biological Processes	negative regulation of cold-induced thermogenesis	-3.59355	5.57823	575	7	1.21739	COL16A1|GPM6B|MAP4K4|FAM107A|LIMCH1|CLASP2|BCAS3	-1.51365	-5.70547	8.7658
GO:0051893	GO Biological Processes	regulation of focal adhesion assembly	-3.59237	5.1854	575	7	1.21739	COL16A1|GPM6B|MAP4K4|FAM107A|LIMCH1|CLASP2|BCAS3	-1.51365	-5.70547	8.7658
GO:0090109	GO Biological Processes	regulation of cell-substrate junction assembly	-3.59237	2.17178	575	23	4	ALOX12|APC|FN1|MTOR|IL1R1|CXCR2|PDPK1|RELN|TIAM1|XG|ARHGEF2|MAP4K4|KIF20B|ATP8A1|FAM107A|TRIM32|CLASP2|HDAC7|RIN2|BCAS3|WNK1|PDGFD|DOCK7	-1.51365	-5.70547	8.7658
GO:0010569	GO Biological Processes	regulation of double-strand break repair via homologous recombination	-3.54252	2.12147	575	24	4.17391	ALOX12|APC|FN1|MTOR|IL1R1|CXCR2|MAP2|PDPK1|RELN|TIAM1|XG|ARHGEF2|MAP4K4|KIF20B|ATP8A1|FAM107A|TRIM32|CLASP2|HDAC7|RIN2|BCAS3|WNK1|PDGFD|DOCK7	-1.46711	-5.70547	8.7658
GO:0033674	GO Biological Processes	positive regulation of kinase activity	-3.53053	2.11436	575	24	4.17391	ALOX12|APC|FN1|MTOR|IL1R1|CXCR2|PDPK1|RELN|STX3|TIAM1|XG|ARHGEF2|MAP4K4|KIF20B|ATP8A1|FAM107A|TRIM32|CLASP2|HDAC7|RIN2|BCAS3|WNK1|PDGFD|DOCK7	-1.45839	-5.70547	8.7658
GO:0007420	GO Biological Processes	brain development	-3.52012	1.96092	575	28	4.86957	ALOX12|DDR1|COL16A1|FN1|GPM6B|TNC|JAK1|KNG1|LAMA2|PLXNB3|PTPRG|STX3|TFRC|TPM1|CASK|IL1RL2|ADIPOQ|MAP4K4|FAM107A|LIMCH1|CLASP2|RIN2|BCAS3|ZMIZ1|WNK1|LRFN3|LOXL3|SIRPA	-1.45323	-5.70547	8.7658
GO:0050684	GO Biological Processes	regulation of mRNA processing	-3.51887	2.07492	575	23	4	ALOX12|APC|FN1|MTOR|IL1R1|CXCR2|PDPK1|RELN|TIAM1|XG|ARHGEF2|MAP4K4|KIF20B|ATP8A1|FAM107A|TRIM32|CLASP2|HDAC7|RIN2|BCAS3|WNK1|PDGFD|DOCK7	-1.45323	-5.70547	8.7658
GO:0051301	GO Biological Processes	cell division	-3.47231	6.414	575	5	0.869565	CASK|MAP4K4|FAM107A|CLASP2|BCAS3	-1.40987	-5.70547	8.7658
GO:0034635	GO Biological Processes	glutathione transport	-3.44783	2.83599	575	11	1.91304	COL16A1|GJA1|GPM6B|NTRK2|MAP4K4|FAM107A|LIMCH1|CLASP2|BCAS3|ACE2|LRFN3	-1.39615	-5.70547	8.7658
GO:0008089	GO Biological Processes	anterograde axonal transport	-3.4442	2.61784	575	11	1.91304	DDR1|COL16A1|FN1|GPM6B|CASK|MAP4K4|FAM107A|LIMCH1|CLASP2|RIN2|BCAS3	-1.39615	-5.70547	8.7658
GO:0090630	GO Biological Processes	activation of GTPase activity	-3.44382	8.7658	575	3	0.521739	FAM107A|CLASP2|BCAS3	-1.39615	-5.70547	8.7658
GO:0007041	GO Biological Processes	lysosomal transport	-3.44382	8.7658	575	3	0.521739	FAM107A|CLASP2|BCAS3	-1.39615	-5.70547	8.7658
GO:1900248	GO Biological Processes	negative regulation of cytoplasmic translational elongation	-3.44263	3.86726	575	5	0.869565	CASK|MAP4K4|FAM107A|CLASP2|BCAS3	-1.39615	-5.70547	8.7658
GO:0010564	GO Biological Processes	regulation of cell cycle process	-3.43984	2.08296	575	12	2.08696	ALOX12|TNC|KNG1|PLXNB3|CASK|ADIPOQ|MAP4K4|FAM107A|CLASP2|BCAS3|WNK1|LOXL3	-1.39615	-5.70547	8.7658
GO:0090257	GO Biological Processes	regulation of muscle system process	-3.4342	2.37717	575	8	1.3913	ALOX12|MTOR|PDPK1|MAP4K4|CLASP2|HDAC7|RIN2|BCAS3	-1.39356	-5.70547	8.7658
GO:0043200	GO Biological Processes	response to amino acid	-3.41599	4.93076	575	3	0.521739	FAM107A|CLASP2|BCAS3	-1.37837	-5.70547	8.7658
GO:0150116	GO Biological Processes	regulation of cell-substrate junction organization	-3.39538	1.65046	575	15	2.6087	ALOX12|FN1|MTOR|GJA1|PDPK1|PTPRG|PXN|ROBO1|MAP4K4|CLASP2|SRGAP2|HDAC7|RIN2|BCAS3|SPRED1	-1.36077	-5.70547	8.7658
GO:0010639	GO Biological Processes	negative regulation of organelle organization	-3.38741	1.75804	575	12	2.08696	ALOX12|MTOR|PDPK1|PTPRG|PXN|ROBO1|MAP4K4|CLASP2|HDAC7|RIN2|BCAS3|SPRED1	-1.35578	-5.70547	8.7658
GO:0051495	GO Biological Processes	positive regulation of cytoskeleton organization	-3.37201	1.74347	575	12	2.08696	ALOX12|MTOR|PDPK1|PTPRG|PXN|ROBO1|MAP4K4|CLASP2|HDAC7|RIN2|BCAS3|SPRED1	-1.34549	-5.70547	8.7658
GO:0051046	GO Biological Processes	regulation of secretion	-3.36932	1.71972	575	12	2.08696	ALOX12|MTOR|PDPK1|PTPRG|PXN|ROBO1|MAP4K4|CLASP2|HDAC7|RIN2|BCAS3|SPRED1	-1.34549	-5.70547	8.7658
GO:0051347	GO Biological Processes	positive regulation of transferase activity	-3.36828	2.50451	575	31	5.3913	ANK1|DLG2|GAK|PDPK1|RELN|PSAP|PTCH1|STX3|TIAM1|BAG6|DCHS1|RABEP1|ADIPOQ|TM9SF4|C2CD5|EXOC5|LMTK2|CLASP2|VPS39|ZMYND8|VPS29|RAPGEF6|AGK|PARD3|DENND1A|CACNG7|SHANK3|SYS1|TTC7B|FAM126B|SHISA7	-1.34549	-5.46191	2.82599
GO:1902414	GO Biological Processes	protein localization to cell junction	-3.3643	2.38234	575	26	4.52174	ANK1|DLG2|GAK|PDPK1|RELN|PTCH1|STX3|TIAM1|BAG6|DCHS1|RABEP1|ADIPOQ|TM9SF4|C2CD5|EXOC5|CLASP2|ZMYND8|RAPGEF6|AGK|PARD3|CACNG7|SHANK3|SYS1|TTC7B|FAM126B|SHISA7	-1.34441	-5.46191	2.82599
GO:1902903	GO Biological Processes	regulation of supramolecular fiber organization	-3.35262	2.82599	575	18	3.13043	ANK1|EPB41|EPB41L2|GAK|PDPK1|PTCH1|STX3|DCHS1|RABEP1|ADIPOQ|C2CD5|EXOC5|CLASP2|RAPGEF6|CACNG7|SYS1|TTC7B|FAM126B	-1.33848	-5.46191	2.82599
GO:0032535	GO Biological Processes	regulation of cellular component size	-3.35262	2.57457	575	14	2.43478	ANK1|GAK|PDPK1|PTCH1|STX3|DCHS1|ADIPOQ|C2CD5|EXOC5|CLASP2|RAPGEF6|SYS1|TTC7B|FAM126B	-1.33848	-5.46191	2.82599
GO:1904951	GO Biological Processes	positive regulation of establishment of protein localization	-3.34586	2.37796	575	34	5.91304	ACHE|ADRA1A|CHRNB1|DLG2|ELAVL4|MTOR|GABRA5|GNA15|GRM7|LAMA2|MAPT|NTRK2|RELN|SLC1A2|SLC12A2|STX3|CASK|CADPS|SYNJ1|ADIPOQ|FAM107A|DLGAP4|CPEB3|ERC1|KIF1B|PLCL2|PHF24|ZMYND8|RNF216|SYBU|CACNG7|SHANK3|CADPS2|SHISA7	-1.33457	-5.44233	2.87534
GO:0010506	GO Biological Processes	regulation of autophagy	-3.33109	2.41059	575	33	5.73913	ACHE|ADRA1A|CHRNB1|DLG2|ELAVL4|MTOR|GABRA5|GRM7|LAMA2|MAPT|NTRK2|RELN|SLC1A2|SLC12A2|STX3|CASK|CADPS|SYNJ1|ADIPOQ|FAM107A|DLGAP4|CPEB3|ERC1|KIF1B|PLCL2|PHF24|ZMYND8|RNF216|SYBU|CACNG7|SHANK3|CADPS2|SHISA7	-1.32262	-5.44233	2.87534
GO:0003012	GO Biological Processes	muscle system process	-3.32518	2.41059	575	33	5.73913	ACHE|ADRA1A|CHRNB1|DLG2|ELAVL4|MTOR|GABRA5|GRM7|LAMA2|MAPT|NTRK2|RELN|SLC1A2|SLC12A2|STX3|CASK|CADPS|SYNJ1|ADIPOQ|FAM107A|DLGAP4|CPEB3|ERC1|KIF1B|PLCL2|PHF24|ZMYND8|RNF216|SYBU|CACNG7|SHANK3|CADPS2|SHISA7	-1.31953	-5.44233	2.87534
GO:0030335	GO Biological Processes	positive regulation of cell migration	-3.31438	2.87534	575	24	4.17391	ACHE|ADRA1A|ELAVL4|MTOR|GRM7|LAMA2|MAPT|NTRK2|RELN|SLC12A2|STX3|CASK|ADIPOQ|FAM107A|DLGAP4|CPEB3|ERC1|PLCL2|PHF24|ZMYND8|SYBU|CACNG7|SHANK3|SHISA7	-1.31152	-5.44233	2.87534

## Sheet: KEGG_FL vs. FH
Table S7-2 DEGs KEGG enrichment analysis in the different groups of follicular phase
ID+Description	ID	Description	LogP	Enrichment	#GeneInGOAndHitList	%InGO/GeneRatio	Hits	Log(q-value)	BestLogPInGroup	BestEnrichmentInGroup
ko04152:AMPK signaling pathway	ko04152	AMPK signaling pathway	-3.9911	4.3829	10	1.73913	ADRA1A|MTOR|LEPR|PDPK1|PFKFB2|PPP2R2A|PPP2R5B|PPP2R5C|ADIPOQ|PRKAG2	-1.37966	-3.9911	4.3829
hsa04151:PI3K-Akt signaling pathway	hsa04151	PI3K-Akt signaling pathway	-3.84602	2.62974	19	3.30435	BRCA1|COL4A5|FN1|MTOR|TNC|IL3RA|ITGA7|JAK1|LAMA2|NTRK2|PDPK1|PPP2R2A|PPP2R5B|PPP2R5C|PRLR|RELN|TNXB|CXXC1|PDGFD	-1.37966	-3.84602	4.89254
hsa04512:ECM-receptor interaction	hsa04512	ECM-receptor interaction	-3.62868	4.89254	8	1.3913	COL4A5|FN1|TNC|ITGA7|LAMA2|RELN|TNXB|CXXC1	-1.37966	-3.84602	4.89254
ko05410:Hypertrophic cardiomyopathy (HCM)	ko05410	Hypertrophic cardiomyopathy (HCM)	-2.98572	4.4357	7	1.21739	CACNA1C|ITGA7|LAMA2|TPM1|TPM3|PRKAG2|CACNG7	-1.09682	-2.98572	4.4357
ko02010:ABC transporters	ko02010	ABC transporters	-2.8422	5.97668	5	0.869565	ABCA3|ABCC1|ABCC5|ABCC9|ABCA6	-1.09682	-2.8422	5.97668
ko04510:Focal adhesion	ko04510	Focal adhesion	-2.80084	2.90725	11	1.91304	COL4A5|FN1|TNC|ITGA7|LAMA2|PDPK1|RELN|PXN|TNXB|PDGFD|TLN2	-1.09682	-3.84602	4.89254
ko04974:Protein digestion and absorption	ko04974	Protein digestion and absorption	-2.77988	4.09071	7	1.21739	COL4A5|COL11A2|ELN|MEP1B|COL14A1|ACE2|COL27A1	-1.09682	-2.77988	4.09071
ko04261:Adrenergic signaling in cardiomyocytes	ko04261	Adrenergic signaling in cardiomyocytes	-2.74567	3.28717	9	1.56522	ADRA1A|CACNA1C|CAMK2G|PPP2R2A|PPP2R5B|PPP2R5C|TPM1|TPM3|CACNG7	-1.09682	-2.98572	4.4357
ko05205:Proteoglycans in cancer	ko05205	Proteoglycans in cancer	-2.73257	2.84996	11	1.91304	ANK1|CAMK2G|CTTN|FN1|MTOR|HOXD10|LUM|PDPK1|PTCH1|PXN|TIAM1	-1.09682	-2.98985	2.89513
ko04340:Hedgehog signaling pathway	ko04340	Hedgehog signaling pathway	-2.71247	5.59519	5	0.869565	EVC|GLI1|PTCH1|KIF3A|SPOPL	-1.09682	-2.71247	5.59519
ko04360:Axon guidance	ko04360	Axon guidance	-2.70018	3.00542	10	1.73913	CAMK2G|PLXNB3|PTCH1|ROBO1|TRPC3|SRGAP3|ABLIM3|SRGAP2|ENAH|PARD3	-1.09682	-2.85336	3.00542
ko05412:Arrhythmogenic right ventricular cardiomyopathy (ARVC)	ko05412	Arrhythmogenic right ventricular cardiomyopathy (ARVC)	-2.60399	4.3829	6	1.04348	CACNA1C|GJA1|ITGA7|LAMA2|TCF7L2|CACNG7	-1.09682	-2.98572	4.4357
hsa00603:Glycosphingolipid biosynthesis - globo series	hsa00603	Glycosphingolipid biosynthesis - globo series	-2.58112	10.519	3	0.521739	ST3GAL1|ST3GAL2|GBGT1	-1.09682	-2.58112	10.519
ko04630:Jak-STAT signaling pathway	ko04630	Jak-STAT signaling pathway	-2.51042	3.03431	9	1.56522	CSF2RB|MTOR|IFNGR2|IL3RA|JAK1|LEPR|PRLR|PIAS2|IL20RA	-1.05831	-2.51042	3.03431
ko04530:Tight junction	ko04530	Tight junction	-2.26632	2.78443	9	1.56522	DLG2|CTTN|PPP2R2A|TIAM1|ARHGEF2|PRKAG2|RAPGEF6|ARHGAP17|PARD3	-0.82944	-2.26632	2.78443
ko05414:Dilated cardiomyopathy	ko05414	Dilated cardiomyopathy	-2.12729	3.50632	6	1.04348	CACNA1C|ITGA7|LAMA2|TPM1|TPM3|CACNG7	-0.745919	-2.98572	4.4357
hsa05200:Pathways in cancer	hsa05200	Pathways in cancer	-2.11371	1.82621	20	3.47826	APC|CAMK2G|COL4A5|CSF2RB|FN1|MTOR|GLI1|IFNGR2|IL3RA|JAK1|KNG1|LAMA2|MMP1|PTCH1|RAD51|TCF7L2|TPM3|PIAS2|ARHGEF11|TXNRD3	-0.745919	-2.11371	1.82621
hsanan03:glycosphingolipid biosynthesis	hsanan03	glycosphingolipid biosynthesis	-1.94952	4.57346	4	0.695652	ST3GAL1|ST3GAL2|GBGT1|ST8SIA5	-0.606554	-2.58112	10.519
ko04022:cGMP-PKG signaling pathway	ko04022	cGMP-PKG signaling pathway	-1.88473	2.58134	8	1.3913	ADRA1A|ADRA2B|ATP2A3|CACNA1C|KCNMA1|MEF2D|VDAC3|GTF2IRD1	-0.565239	-2.21775	2.73614
hsa04810:Regulation of actin cytoskeleton	hsa04810	Regulation of actin cytoskeleton	-1.81152	2.22859	10	1.73913	APC|FN1|ITGA7|KNG1|PXN|TIAM1|PXDN|ABI2|ENAH|PDGFD	-0.514305	-1.81152	2.22859
ko04659:Th17 cell differentiation	ko04659	Th17 cell differentiation	-1.78046	2.94924	6	1.04348	MTOR|IFNGR2|IL1R1|IRF4|JAK1|RORC	-0.493975	-2.51042	3.03431
hsa_M00101:Cholesterol biosynthesis, squalene 2,3-epoxide => cholesterol	hsa_M00101	Cholesterol biosynthesis, squalene 2,3-epoxide => cholesterol	-1.75164	9.56269	2	0.347826	MSMO1|NSDHL	-0.485832	-1.75164	9.56269
hsa04390:Hippo signaling pathway	hsa04390	Hippo signaling pathway	-1.73019	2.41815	8	1.3913	APC|DLG2|PPP2R2A|TCF7L2|DCHS1|RIN2|PARD3|RASSF4	-0.483505	-2.26632	2.78443
ko05217:Basal cell carcinoma	ko05217	Basal cell carcinoma	-1.68705	3.82508	4	0.695652	APC|GLI1|PTCH1|TCF7L2	-0.483505	-2.71247	5.59519
ko01523:Antifolate resistance	ko01523	Antifolate resistance	-1.68381	5.08982	3	0.521739	ALOX12|ABCC1|ABCC5	-0.483505	-2.8422	5.97668
hsa04710:Circadian rhythm - mammal	hsa04710	Circadian rhythm - mammal	-1.68381	5.08982	3	0.521739	RORC|PER3|PRKAG2	-0.483505	-1.68381	5.08982
ko04020:Calcium signaling pathway	ko04020	Calcium signaling pathway	-1.62683	2.31186	8	1.3913	ADRA1A|ATP2A3|CACNA1C|CAMK2G|GNA15|PHKA1|VDAC3|ORAI2	-0.436374	-2.21775	2.73614
hsa03320:PPAR signaling pathway	hsa03320	PPAR signaling pathway	-1.61669	3.05784	5	0.869565	LCP1|MMP1|PDPK1|ADIPOQ|SLC27A1	-0.436374	-1.61669	3.05784
hsa04930:Type II diabetes mellitus	hsa04930	Type II diabetes mellitus	-1.61137	3.62723	4	0.695652	CACNA1C|MTOR|ADIPOQ|HOOK2	-0.436374	-1.61137	3.62723
ko04071:Sphingolipid signaling pathway	ko04071	Sphingolipid signaling pathway	-1.59417	2.67431	6	1.04348	ABCC1|PDPK1|PPP2R2A|PPP2R5B|PPP2R5C|SGMS1	-0.427295	-1.96087	2.89893
hsa04066:HIF-1 signaling pathway	hsa04066	HIF-1 signaling pathway	-1.57847	2.65184	6	1.04348	CAMK2G|MTOR|IFNGR2|PDPK1|TFRC|HOOK2	-0.419555	-1.61137	3.62723
ko04144:Endocytosis	ko04144	Endocytosis	-1.55443	2.02288	10	1.73913	GRK4|CXCR2|TFRC|RABEP1|ZFYVE9|IST1|VPS29|ARFGAP1|PARD3|ACAP3	-0.413411	-1.55443	2.02288
ko00533:Glycosaminoglycan biosynthesis - keratan sulfate	ko00533	Glycosaminoglycan biosynthesis - keratan sulfate	-1.54926	7.51354	2	0.347826	ST3GAL1|ST3GAL2	-0.413411	-2.58112	10.519
ko04114:Oocyte meiosis	ko04114	Oocyte meiosis	-1.50269	2.54491	6	1.04348	CAMK2G|PPP2R5B|PPP2R5C|CPEB3|ANAPC1|CPEB2	-0.374269	-1.50269	2.54491
hsa00561:Glycerolipid metabolism	hsa00561	Glycerolipid metabolism	-1.45288	3.2366	4	0.695652	DGKA|LCP1|AKR1A1|AGK	-0.338329	-1.45288	3.2366
ko04140:Autophagy - animal	ko04140	Autophagy - animal	-1.44521	2.46538	6	1.04348	MTOR|PDPK1|MTMR3|SUPT20H|TP53INP2|ATG4C	-0.338329	-1.44521	2.57818
ko05146:Amoebiasis	ko05146	Amoebiasis	-1.43821	2.73931	5	0.869565	COL4A5|FN1|GNA15|IL1R1|LAMA2	-0.338277	-3.84602	4.89254
ko04070:Phosphatidylinositol signaling system	ko04070	Phosphatidylinositol signaling system	-1.42179	2.71107	5	0.869565	DGKA|SYNJ1|MTMR3|PPIP5K1|IP6K1	-0.331094	-1.85498	3.06377
hsa04140:Regulation of autophagy	hsa04140	Regulation of autophagy	-1.39033	2.39067	6	1.04348	MTOR|PDPK1|MTMR3|SUPT20H|TP53INP2|ATG4C	-0.310597	-1.44521	2.57818
ko04920:Adipocytokine signaling pathway	ko04920	Adipocytokine signaling pathway	-1.37204	3.04897	4	0.695652	MTOR|LEPR|ADIPOQ|PRKAG2	-0.299016	-3.9911	4.3829
hsa05215:Prostate cancer	hsa05215	Prostate cancer	-1.34312	2.57818	5	0.869565	MTOR|MMP3|PDPK1|TCF7L2|PDGFD	-0.288307	-1.44521	2.57818
ko04120:Ubiquitin mediated proteolysis	ko04120	Ubiquitin mediated proteolysis	-1.32513	2.30342	6	1.04348	BRCA1|UBE2H|HERC1|PIAS2|TRIM32|ANAPC1	-0.288307	-1.32513	2.30342
ko04520:Adherens junction	ko04520	Adherens junction	-1.31541	2.92193	4	0.695652	TCF7L2|PARD3|NECTIN4|SSX2IP	-0.288307	-1.31541	2.92193
ko03320:PPAR signaling pathway	ko03320	PPAR signaling pathway	-1.31541	2.92193	4	0.695652	MMP1|PDPK1|ADIPOQ|SLC27A1	-0.288307	-1.61669	3.05784
