# Supplementary material for: Integrated Analysis of mRNAs and Long Non-Coding RNAs Expression of Oviduct That Provides Novel Insights into the Prolificacy Mechanism of Goat (Capra hircus)
Source: Genes (Basel). 2022 Jun 8;13(6):1031. doi: 10.3390/genes13061031 (PMC9222479; doi:10.3390/genes13061031)
Supplement: Supplementary file 1 [file genes-13-01031-s001.zip › Table S8.xlsx]

## Sheet: FL vs. FH
Table S8 The DELs-DEGs network in the different groups of follicular phase
lncRNA_transcriptID	LncRNA	Up/Down	Type	Cis/Trans	Distance	Pearson_correlation	Target	Target-DE-mRNA_transcriptID	Up/Down
LNC_002645	XLOC_029185	up	intronic_lncRNA	Trans	Null	1	A2ML1	XM_013964218.2	up
LNC_004000	XLOC_041777	up	intronic_lncRNA	Trans	Null	1	A2ML1	XM_013964218.2	up
LNC_004696	XLOC_050046	up	intronic_lncRNA	Trans	Null	1	A2ML1	XM_013964218.2	up
LNC_005876	XLOC_062054	up	antisense_lncRNA	Trans	Null	1	A2ML1	XM_013964218.2	up
LNC_005877	XLOC_062054	up	antisense_lncRNA	Trans	Null	1	A2ML1	XM_013964218.2	up
LNC_006989	XLOC_076450	up	intronic_lncRNA	Trans	Null	0.953923	A2ML1	XM_013964218.2	up
LNC_008317	XLOC_091585	up	lincRNA	Trans	Null	0.996065	A2ML1	XM_013964218.2	up
LNC_010868	XLOC_120722	up	lincRNA	Trans	Null	0.97447	A2ML1	XM_013964218.2	up
LNC_013227	XLOC_146715	up	intronic_lncRNA	Trans	Null	1	A2ML1	XM_013964218.2	up
LNC_013964	XLOC_154530	up	intronic_lncRNA	Trans	Null	1	A2ML1	XM_013964218.2	up
LNC_016636	XLOC_177620	up	intronic_lncRNA	Trans	Null	1	A2ML1	XM_013964218.2	up
LNC_019457	XLOC_205474	up	antisense_lncRNA	Trans	Null	1	A2ML1	XM_013964218.2	up
LNC_019686	XLOC_206737	up	intronic_lncRNA	Trans	Null	1	A2ML1	XM_013964218.2	up
LNC_019869	XLOC_208683	up	intronic_lncRNA	Trans	Null	1	A2ML1	XM_013964218.2	up
LNC_020916	XLOC_218682	up	intronic_lncRNA	Trans	Null	1	A2ML1	XM_013964218.2	up
LNC_023740	XLOC_251920	up	lincRNA	Trans	Null	1	A2ML1	XM_013964218.2	up
LNC_023946	XLOC_253890	up	intronic_lncRNA	Trans	Null	1	A2ML1	XM_013964218.2	up
LNC_005432	XLOC_056799	down	intronic_lncRNA	Trans	Null	0.963187	AAK1	XM_018055453.1	down
XR_001296408.2	LOC106502761	down	lncRNA	Trans	Null	0.981556	ABCA3	XM_018040427.1	down
LNC_011964	XLOC_133933	down	intronic_lncRNA	Trans	Null	0.999988	ABCA3	XM_018040427.1	down
LNC_014412	XLOC_158944	down	lincRNA	Trans	Null	0.961764	ABCA3	XM_018040427.1	down
LNC_022953	XLOC_244208	down	intronic_lncRNA	Trans	Null	0.999988	ABCA3	XM_018040427.1	down
LNC_000462	XLOC_004970	down	lincRNA	Trans	Null	0.950566	ABCA6	XM_018063925.1	down
LNC_001581	XLOC_018903	down	intronic_lncRNA	Trans	Null	0.950879	ABCA6	XM_018063925.1	down
LNC_005042	XLOC_053221	down	intronic_lncRNA	Trans	Null	0.95196	ABCA6	XM_018063925.1	down
LNC_014796	XLOC_163069	down	lincRNA	Trans	Null	0.955735	ABCA6	XM_018063925.1	down
LNC_014800	XLOC_163069	down	lincRNA	Trans	Null	0.959218	ABCA6	XM_018063925.1	down
LNC_023430	XLOC_249763	down	lincRNA	Trans	Null	0.954606	ABCA6	XM_018063925.1	down
LNC_000451	XLOC_004843	down	intronic_lncRNA	Trans	Null	0.973339	ABCC5	XM_013964130.2	down
LNC_000462	XLOC_004970	down	lincRNA	Trans	Null	0.974752	ABCC5	XM_013964130.2	down
LNC_001581	XLOC_018903	down	intronic_lncRNA	Trans	Null	0.981049	ABCC5	XM_013964130.2	down
LNC_001592	XLOC_018975	down	intronic_lncRNA	Trans	Null	0.974472	ABCC5	XM_013964130.2	down
LNC_003868	XLOC_040496	down	lincRNA	Trans	Null	0.974713	ABCC5	XM_013964130.2	down
LNC_004405	XLOC_047337	down	lincRNA	Trans	Null	0.974472	ABCC5	XM_013964130.2	down
LNC_005036	XLOC_053221	down	intronic_lncRNA	Trans	Null	0.97161	ABCC5	XM_013964130.2	down
LNC_005042	XLOC_053221	down	intronic_lncRNA	Trans	Null	0.972957	ABCC5	XM_013964130.2	down
LNC_006937	XLOC_076021	down	intronic_lncRNA	Trans	Null	0.974444	ABCC5	XM_013964130.2	down
LNC_006994	XLOC_076450	down	intronic_lncRNA	Trans	Null	0.974472	ABCC5	XM_013964130.2	down
LNC_008654	XLOC_096227	down	lincRNA	Trans	Null	0.974472	ABCC5	XM_013964130.2	down
LNC_010359	XLOC_115860	down	intronic_lncRNA	Trans	Null	0.974472	ABCC5	XM_013964130.2	down
LNC_010637	XLOC_117782	down	lincRNA	Trans	Null	0.974472	ABCC5	XM_013964130.2	down
LNC_010877	XLOC_120895	down	intronic_lncRNA	Trans	Null	0.974274	ABCC5	XM_013964130.2	down
LNC_012362	XLOC_137373	down	intronic_lncRNA	Trans	Null	0.974472	ABCC5	XM_013964130.2	down
LNC_013387	XLOC_148429	down	intronic_lncRNA	Trans	Null	0.974429	ABCC5	XM_013964130.2	down
LNC_014486	XLOC_159502	down	antisense_lncRNA	Trans	Null	0.969733	ABCC5	XM_013964130.2	down
LNC_014796	XLOC_163069	down	lincRNA	Trans	Null	0.972681	ABCC5	XM_013964130.2	down
LNC_014800	XLOC_163069	down	lincRNA	Trans	Null	0.968918	ABCC5	XM_013964130.2	down
LNC_017962	XLOC_190907	down	intronic_lncRNA	Trans	Null	0.974472	ABCC5	XM_013964130.2	down
LNC_017967	XLOC_190938	down	intronic_lncRNA	Trans	Null	0.973846	ABCC5	XM_013964130.2	down
LNC_021578	XLOC_228027	down	lincRNA	Trans	Null	0.974472	ABCC5	XM_013964130.2	down
LNC_023404	XLOC_249542	down	intronic_lncRNA	Trans	Null	0.974472	ABCC5	XM_013964130.2	down
LNC_023405	XLOC_249542	down	antisense_lncRNA	Trans	Null	0.974472	ABCC5	XM_013964130.2	down
LNC_023430	XLOC_249763	down	lincRNA	Trans	Null	0.973257	ABCC5	XM_013964130.2	down
LNC_024052	XLOC_254962	down	lincRNA	Trans	Null	0.97447	ABCC5	XM_013964130.2	down
LNC_024091	XLOC_255065	down	antisense_lncRNA	Trans	Null	0.974996	ABCC5	XM_013964130.2	down
LNC_000451	XLOC_004843	down	intronic_lncRNA	Trans	Null	0.976963	ABI2	XM_018060647.1	down
LNC_000462	XLOC_004970	down	lincRNA	Trans	Null	0.975668	ABI2	XM_018060647.1	down
LNC_001581	XLOC_018903	down	intronic_lncRNA	Trans	Null	0.976112	ABI2	XM_018060647.1	down
LNC_001592	XLOC_018975	down	intronic_lncRNA	Trans	Null	0.977392	ABI2	XM_018060647.1	down
LNC_003868	XLOC_040496	down	lincRNA	Trans	Null	0.977266	ABI2	XM_018060647.1	down
LNC_004405	XLOC_047337	down	lincRNA	Trans	Null	0.977392	ABI2	XM_018060647.1	down
LNC_005036	XLOC_053221	down	intronic_lncRNA	Trans	Null	0.979952	ABI2	XM_018060647.1	down
LNC_005042	XLOC_053221	down	intronic_lncRNA	Trans	Null	0.972288	ABI2	XM_018060647.1	down
LNC_006937	XLOC_076021	down	intronic_lncRNA	Trans	Null	0.976832	ABI2	XM_018060647.1	down
LNC_006994	XLOC_076450	down	intronic_lncRNA	Trans	Null	0.977392	ABI2	XM_018060647.1	down
LNC_008654	XLOC_096227	down	lincRNA	Trans	Null	0.977392	ABI2	XM_018060647.1	down
LNC_010359	XLOC_115860	down	intronic_lncRNA	Trans	Null	0.977392	ABI2	XM_018060647.1	down
LNC_010637	XLOC_117782	down	lincRNA	Trans	Null	0.977392	ABI2	XM_018060647.1	down
LNC_010877	XLOC_120895	down	intronic_lncRNA	Trans	Null	0.977104	ABI2	XM_018060647.1	down
LNC_012362	XLOC_137373	down	intronic_lncRNA	Trans	Null	0.977392	ABI2	XM_018060647.1	down
LNC_013387	XLOC_148429	down	intronic_lncRNA	Trans	Null	0.97757	ABI2	XM_018060647.1	down
LNC_014486	XLOC_159502	down	antisense_lncRNA	Trans	Null	0.979937	ABI2	XM_018060647.1	down
LNC_014796	XLOC_163069	down	lincRNA	Trans	Null	0.976408	ABI2	XM_018060647.1	down
LNC_014800	XLOC_163069	down	lincRNA	Trans	Null	0.970783	ABI2	XM_018060647.1	down
LNC_017962	XLOC_190907	down	intronic_lncRNA	Trans	Null	0.977392	ABI2	XM_018060647.1	down
LNC_017967	XLOC_190938	down	intronic_lncRNA	Trans	Null	0.977695	ABI2	XM_018060647.1	down
LNC_021578	XLOC_228027	down	lincRNA	Trans	Null	0.977392	ABI2	XM_018060647.1	down
LNC_023404	XLOC_249542	down	intronic_lncRNA	Trans	Null	0.977392	ABI2	XM_018060647.1	down
LNC_023405	XLOC_249542	down	antisense_lncRNA	Trans	Null	0.977392	ABI2	XM_018060647.1	down
LNC_023430	XLOC_249763	down	lincRNA	Trans	Null	0.976538	ABI2	XM_018060647.1	down
LNC_024052	XLOC_254962	down	lincRNA	Trans	Null	0.977409	ABI2	XM_018060647.1	down
LNC_024091	XLOC_255065	down	antisense_lncRNA	Trans	Null	0.976768	ABI2	XM_018060647.1	down
LNC_000451	XLOC_004843	down	intronic_lncRNA	Trans	Null	0.973018	ABI3BP	XM_013974580.2	down
LNC_000462	XLOC_004970	down	lincRNA	Trans	Null	0.972468	ABI3BP	XM_013974580.2	down
LNC_001581	XLOC_018903	down	intronic_lncRNA	Trans	Null	0.973319	ABI3BP	XM_013974580.2	down
LNC_001592	XLOC_018975	down	intronic_lncRNA	Trans	Null	0.974381	ABI3BP	XM_013974580.2	down
LNC_003868	XLOC_040496	down	lincRNA	Trans	Null	0.974201	ABI3BP	XM_013974580.2	down
LNC_004405	XLOC_047337	down	lincRNA	Trans	Null	0.974381	ABI3BP	XM_013974580.2	down
LNC_005036	XLOC_053221	down	intronic_lncRNA	Trans	Null	0.97143	ABI3BP	XM_013974580.2	down
LNC_005042	XLOC_053221	down	intronic_lncRNA	Trans	Null	0.969099	ABI3BP	XM_013974580.2	down
LNC_006937	XLOC_076021	down	intronic_lncRNA	Trans	Null	0.97392	ABI3BP	XM_013974580.2	down
LNC_006994	XLOC_076450	down	intronic_lncRNA	Trans	Null	0.974381	ABI3BP	XM_013974580.2	down
LNC_008654	XLOC_096227	down	lincRNA	Trans	Null	0.974381	ABI3BP	XM_013974580.2	down
LNC_010359	XLOC_115860	down	intronic_lncRNA	Trans	Null	0.974381	ABI3BP	XM_013974580.2	down
LNC_010637	XLOC_117782	down	lincRNA	Trans	Null	0.974381	ABI3BP	XM_013974580.2	down
LNC_010877	XLOC_120895	down	intronic_lncRNA	Trans	Null	0.974158	ABI3BP	XM_013974580.2	down
LNC_012362	XLOC_137373	down	intronic_lncRNA	Trans	Null	0.974381	ABI3BP	XM_013974580.2	down
LNC_013387	XLOC_148429	down	intronic_lncRNA	Trans	Null	0.974334	ABI3BP	XM_013974580.2	down
LNC_014486	XLOC_159502	down	antisense_lncRNA	Trans	Null	0.969521	ABI3BP	XM_013974580.2	down
LNC_014796	XLOC_163069	down	lincRNA	Trans	Null	0.972425	ABI3BP	XM_013974580.2	down
LNC_014800	XLOC_163069	down	lincRNA	Trans	Null	0.96797	ABI3BP	XM_013974580.2	down
LNC_017962	XLOC_190907	down	intronic_lncRNA	Trans	Null	0.974381	ABI3BP	XM_013974580.2	down
LNC_017967	XLOC_190938	down	intronic_lncRNA	Trans	Null	0.974288	ABI3BP	XM_013974580.2	down
LNC_021578	XLOC_228027	down	lincRNA	Trans	Null	0.974381	ABI3BP	XM_013974580.2	down
LNC_023404	XLOC_249542	down	intronic_lncRNA	Trans	Null	0.974381	ABI3BP	XM_013974580.2	down
LNC_023405	XLOC_249542	down	antisense_lncRNA	Trans	Null	0.974381	ABI3BP	XM_013974580.2	down
LNC_023430	XLOC_249763	down	lincRNA	Trans	Null	0.973116	ABI3BP	XM_013974580.2	down
LNC_024052	XLOC_254962	down	lincRNA	Trans	Null	0.974379	ABI3BP	XM_013974580.2	down
LNC_024091	XLOC_255065	down	antisense_lncRNA	Trans	Null	0.973593	ABI3BP	XM_013974580.2	down
LNC_002645	XLOC_029185	up	intronic_lncRNA	Trans	Null	0.999852	ABLIM3	XM_013965683.2	up
LNC_004000	XLOC_041777	up	intronic_lncRNA	Trans	Null	0.999852	ABLIM3	XM_013965683.2	up
LNC_004696	XLOC_050046	up	intronic_lncRNA	Trans	Null	0.999852	ABLIM3	XM_013965683.2	up
LNC_005876	XLOC_062054	up	antisense_lncRNA	Trans	Null	0.999852	ABLIM3	XM_013965683.2	up
LNC_005877	XLOC_062054	up	antisense_lncRNA	Trans	Null	0.999852	ABLIM3	XM_013965683.2	up
LNC_006989	XLOC_076450	up	intronic_lncRNA	Trans	Null	0.953366	ABLIM3	XM_013965683.2	up
LNC_008317	XLOC_091585	up	lincRNA	Trans	Null	0.996438	ABLIM3	XM_013965683.2	up
LNC_010868	XLOC_120722	up	lincRNA	Trans	Null	0.973872	ABLIM3	XM_013965683.2	up
LNC_013227	XLOC_146715	up	intronic_lncRNA	Trans	Null	0.999852	ABLIM3	XM_013965683.2	up
LNC_013964	XLOC_154530	up	intronic_lncRNA	Trans	Null	0.999852	ABLIM3	XM_013965683.2	up
LNC_016636	XLOC_177620	up	intronic_lncRNA	Trans	Null	0.999852	ABLIM3	XM_013965683.2	up
LNC_019457	XLOC_205474	up	antisense_lncRNA	Trans	Null	0.999852	ABLIM3	XM_013965683.2	up
LNC_019686	XLOC_206737	up	intronic_lncRNA	Trans	Null	0.999852	ABLIM3	XM_013965683.2	up
LNC_019869	XLOC_208683	up	intronic_lncRNA	Trans	Null	0.999852	ABLIM3	XM_013965683.2	up
LNC_020916	XLOC_218682	up	intronic_lncRNA	Trans	Null	0.999852	ABLIM3	XM_013965683.2	up
LNC_023740	XLOC_251920	up	lincRNA	Trans	Null	0.999852	ABLIM3	XM_013965683.2	up
LNC_023946	XLOC_253890	up	intronic_lncRNA	Trans	Null	0.999852	ABLIM3	XM_013965683.2	up
LNC_014334	XLOC_157885	up	lincRNA	Cis	90022	Null	ACAP3	XM_018060545.1	up
LNC_000451	XLOC_004843	down	intronic_lncRNA	Trans	Null	0.999453	ACE2	NM_001290107.1	down
LNC_000462	XLOC_004970	down	lincRNA	Trans	Null	0.999015	ACE2	NM_001290107.1	down
LNC_001581	XLOC_018903	down	intronic_lncRNA	Trans	Null	0.999481	ACE2	NM_001290107.1	down
LNC_001592	XLOC_018975	down	intronic_lncRNA	Trans	Null	1	ACE2	NM_001290107.1	down
LNC_003868	XLOC_040496	down	lincRNA	Trans	Null	0.999965	ACE2	NM_001290107.1	down
LNC_004405	XLOC_047337	down	lincRNA	Trans	Null	1	ACE2	NM_001290107.1	down
LNC_005036	XLOC_053221	down	intronic_lncRNA	Trans	Null	0.998071	ACE2	NM_001290107.1	down
LNC_005042	XLOC_053221	down	intronic_lncRNA	Trans	Null	0.996607	ACE2	NM_001290107.1	down
LNC_006937	XLOC_076021	down	intronic_lncRNA	Trans	Null	0.99994	ACE2	NM_001290107.1	down
LNC_006994	XLOC_076450	down	intronic_lncRNA	Trans	Null	1	ACE2	NM_001290107.1	down
LNC_008654	XLOC_096227	down	lincRNA	Trans	Null	1	ACE2	NM_001290107.1	down
LNC_010359	XLOC_115860	down	intronic_lncRNA	Trans	Null	1	ACE2	NM_001290107.1	down
LNC_010637	XLOC_117782	down	lincRNA	Trans	Null	1	ACE2	NM_001290107.1	down
LNC_010877	XLOC_120895	down	intronic_lncRNA	Trans	Null	0.999958	ACE2	NM_001290107.1	down
LNC_012362	XLOC_137373	down	intronic_lncRNA	Trans	Null	1	ACE2	NM_001290107.1	down
LNC_013387	XLOC_148429	down	intronic_lncRNA	Trans	Null	0.999997	ACE2	NM_001290107.1	down
LNC_014486	XLOC_159502	down	antisense_lncRNA	Trans	Null	0.996511	ACE2	NM_001290107.1	down
LNC_014796	XLOC_163069	down	lincRNA	Trans	Null	0.99899	ACE2	NM_001290107.1	down
LNC_014800	XLOC_163069	down	lincRNA	Trans	Null	0.994888	ACE2	NM_001290107.1	down
LNC_017962	XLOC_190907	down	intronic_lncRNA	Trans	Null	1	ACE2	NM_001290107.1	down
LNC_017967	XLOC_190938	down	intronic_lncRNA	Trans	Null	0.99989	ACE2	NM_001290107.1	down
LNC_021578	XLOC_228027	down	lincRNA	Trans	Null	1	ACE2	NM_001290107.1	down
LNC_023404	XLOC_249542	down	intronic_lncRNA	Trans	Null	1	ACE2	NM_001290107.1	down
LNC_023405	XLOC_249542	down	antisense_lncRNA	Trans	Null	1	ACE2	NM_001290107.1	down
LNC_023430	XLOC_249763	down	lincRNA	Trans	Null	0.999343	ACE2	NM_001290107.1	down
LNC_024052	XLOC_254962	down	lincRNA	Trans	Null	1	ACE2	NM_001290107.1	down
LNC_024091	XLOC_255065	down	antisense_lncRNA	Trans	Null	0.999656	ACE2	NM_001290107.1	down
LNC_000451	XLOC_004843	down	intronic_lncRNA	Trans	Null	0.999453	ACMSD	XM_005676200.3	down
LNC_000462	XLOC_004970	down	lincRNA	Trans	Null	0.999015	ACMSD	XM_005676200.3	down
LNC_001581	XLOC_018903	down	intronic_lncRNA	Trans	Null	0.999481	ACMSD	XM_005676200.3	down
LNC_001592	XLOC_018975	down	intronic_lncRNA	Trans	Null	1	ACMSD	XM_005676200.3	down
LNC_003868	XLOC_040496	down	lincRNA	Trans	Null	0.999965	ACMSD	XM_005676200.3	down
LNC_004405	XLOC_047337	down	lincRNA	Trans	Null	1	ACMSD	XM_005676200.3	down
LNC_005036	XLOC_053221	down	intronic_lncRNA	Trans	Null	0.998071	ACMSD	XM_005676200.3	down
LNC_005042	XLOC_053221	down	intronic_lncRNA	Trans	Null	0.996607	ACMSD	XM_005676200.3	down
LNC_006937	XLOC_076021	down	intronic_lncRNA	Trans	Null	0.99994	ACMSD	XM_005676200.3	down
LNC_006994	XLOC_076450	down	intronic_lncRNA	Trans	Null	1	ACMSD	XM_005676200.3	down
LNC_008654	XLOC_096227	down	lincRNA	Trans	Null	1	ACMSD	XM_005676200.3	down
LNC_010359	XLOC_115860	down	intronic_lncRNA	Trans	Null	1	ACMSD	XM_005676200.3	down
LNC_010637	XLOC_117782	down	lincRNA	Trans	Null	1	ACMSD	XM_005676200.3	down
LNC_010877	XLOC_120895	down	intronic_lncRNA	Trans	Null	0.999958	ACMSD	XM_005676200.3	down
LNC_012362	XLOC_137373	down	intronic_lncRNA	Trans	Null	1	ACMSD	XM_005676200.3	down
LNC_013387	XLOC_148429	down	intronic_lncRNA	Trans	Null	0.999997	ACMSD	XM_005676200.3	down
LNC_014486	XLOC_159502	down	antisense_lncRNA	Trans	Null	0.996511	ACMSD	XM_005676200.3	down
LNC_014796	XLOC_163069	down	lincRNA	Trans	Null	0.99899	ACMSD	XM_005676200.3	down
LNC_014800	XLOC_163069	down	lincRNA	Trans	Null	0.994888	ACMSD	XM_005676200.3	down
LNC_017962	XLOC_190907	down	intronic_lncRNA	Trans	Null	1	ACMSD	XM_005676200.3	down
LNC_017967	XLOC_190938	down	intronic_lncRNA	Trans	Null	0.99989	ACMSD	XM_005676200.3	down
LNC_021578	XLOC_228027	down	lincRNA	Trans	Null	1	ACMSD	XM_005676200.3	down
LNC_023404	XLOC_249542	down	intronic_lncRNA	Trans	Null	1	ACMSD	XM_005676200.3	down
LNC_023405	XLOC_249542	down	antisense_lncRNA	Trans	Null	1	ACMSD	XM_005676200.3	down
LNC_023430	XLOC_249763	down	lincRNA	Trans	Null	0.999343	ACMSD	XM_005676200.3	down
LNC_024052	XLOC_254962	down	lincRNA	Trans	Null	1	ACMSD	XM_005676200.3	down
LNC_024091	XLOC_255065	down	antisense_lncRNA	Trans	Null	0.999656	ACMSD	XM_005676200.3	down
LNC_000451	XLOC_004843	down	intronic_lncRNA	Trans	Null	0.993373	ADAM12	XR_001917324.1	down
LNC_000462	XLOC_004970	down	lincRNA	Trans	Null	0.997821	ADAM12	XR_001917324.1	down
LNC_001581	XLOC_018903	down	intronic_lncRNA	Trans	Null	0.993495	ADAM12	XR_001917324.1	down
LNC_001592	XLOC_018975	down	intronic_lncRNA	Trans	Null	0.994204	ADAM12	XR_001917324.1	down
LNC_003868	XLOC_040496	down	lincRNA	Trans	Null	0.995073	ADAM12	XR_001917324.1	down
LNC_004405	XLOC_047337	down	lincRNA	Trans	Null	0.994204	ADAM12	XR_001917324.1	down			XLOC_004843
LNC_005036	XLOC_053221	down	intronic_lncRNA	Trans	Null	0.991915	ADAM12	XR_001917324.1	down			XLOC_004970
LNC_005042	XLOC_053221	down	intronic_lncRNA	Trans	Null	0.998522	ADAM12	XR_001917324.1	down			XLOC_018903
LNC_006937	XLOC_076021	down	intronic_lncRNA	Trans	Null	0.995006	ADAM12	XR_001917324.1	down			XLOC_018975
LNC_006994	XLOC_076450	down	intronic_lncRNA	Trans	Null	0.994204	ADAM12	XR_001917324.1	down			XLOC_040496
LNC_008654	XLOC_096227	down	lincRNA	Trans	Null	0.994204	ADAM12	XR_001917324.1	down			XLOC_047337
LNC_010359	XLOC_115860	down	intronic_lncRNA	Trans	Null	0.994204	ADAM12	XR_001917324.1	down			XLOC_053221
LNC_010637	XLOC_117782	down	lincRNA	Trans	Null	0.994204	ADAM12	XR_001917324.1	down			XLOC_076021
LNC_010877	XLOC_120895	down	intronic_lncRNA	Trans	Null	0.9941	ADAM12	XR_001917324.1	down			XLOC_076450
LNC_012362	XLOC_137373	down	intronic_lncRNA	Trans	Null	0.994204	ADAM12	XR_001917324.1	down			XLOC_096227
LNC_013387	XLOC_148429	down	intronic_lncRNA	Trans	Null	0.994186	ADAM12	XR_001917324.1	down			XLOC_115860
LNC_014486	XLOC_159502	down	antisense_lncRNA	Trans	Null	0.99023	ADAM12	XR_001917324.1	down			XLOC_117782
LNC_014796	XLOC_163069	down	lincRNA	Trans	Null	0.993058	ADAM12	XR_001917324.1	down			XLOC_120895
LNC_014800	XLOC_163069	down	lincRNA	Trans	Null	0.988702	ADAM12	XR_001917324.1	down			XLOC_137373
LNC_017962	XLOC_190907	down	intronic_lncRNA	Trans	Null	0.994204	ADAM12	XR_001917324.1	down			XLOC_148429
LNC_017967	XLOC_190938	down	intronic_lncRNA	Trans	Null	0.993898	ADAM12	XR_001917324.1	down			XLOC_159502
LNC_021578	XLOC_228027	down	lincRNA	Trans	Null	0.994204	ADAM12	XR_001917324.1	down			XLOC_163069
LNC_023404	XLOC_249542	down	intronic_lncRNA	Trans	Null	0.994204	ADAM12	XR_001917324.1	down			XLOC_190907
LNC_023405	XLOC_249542	down	antisense_lncRNA	Trans	Null	0.994204	ADAM12	XR_001917324.1	down			XLOC_190938
LNC_023430	XLOC_249763	down	lincRNA	Trans	Null	0.993335	ADAM12	XR_001917324.1	down			XLOC_228027
LNC_024052	XLOC_254962	down	lincRNA	Trans	Null	0.994204	ADAM12	XR_001917324.1	down			XLOC_249542
LNC_024091	XLOC_255065	down	antisense_lncRNA	Trans	Null	0.996682	ADAM12	XR_001917324.1	down			XLOC_249763
LNC_000451	XLOC_004843	down	intronic_lncRNA	Trans	Null	0.998916	ADGRF4	XM_005696388.3	down			XLOC_254962
LNC_000462	XLOC_004970	down	lincRNA	Trans	Null	0.998467	ADGRF4	XM_005696388.3	down			XLOC_255065
LNC_001581	XLOC_018903	down	intronic_lncRNA	Trans	Null	0.998971	ADGRF4	XM_005696388.3	down
LNC_001592	XLOC_018975	down	intronic_lncRNA	Trans	Null	0.999544	ADGRF4	XM_005696388.3	down
LNC_003868	XLOC_040496	down	lincRNA	Trans	Null	0.999494	ADGRF4	XM_005696388.3	down
LNC_004405	XLOC_047337	down	lincRNA	Trans	Null	0.999544	ADGRF4	XM_005696388.3	down
LNC_005036	XLOC_053221	down	intronic_lncRNA	Trans	Null	0.997511	ADGRF4	XM_005696388.3	down
LNC_005042	XLOC_053221	down	intronic_lncRNA	Trans	Null	0.99596	ADGRF4	XM_005696388.3	down
LNC_006937	XLOC_076021	down	intronic_lncRNA	Trans	Null	0.999418	ADGRF4	XM_005696388.3	down
LNC_006994	XLOC_076450	down	intronic_lncRNA	Trans	Null	0.999544	ADGRF4	XM_005696388.3	down
LNC_008654	XLOC_096227	down	lincRNA	Trans	Null	0.999544	ADGRF4	XM_005696388.3	down
LNC_010359	XLOC_115860	down	intronic_lncRNA	Trans	Null	0.999544	ADGRF4	XM_005696388.3	down
LNC_010637	XLOC_117782	down	lincRNA	Trans	Null	0.999544	ADGRF4	XM_005696388.3	down
LNC_010877	XLOC_120895	down	intronic_lncRNA	Trans	Null	0.999484	ADGRF4	XM_005696388.3	down
LNC_012362	XLOC_137373	down	intronic_lncRNA	Trans	Null	0.999544	ADGRF4	XM_005696388.3	down
LNC_013387	XLOC_148429	down	intronic_lncRNA	Trans	Null	0.999536	ADGRF4	XM_005696388.3	down
LNC_014486	XLOC_159502	down	antisense_lncRNA	Trans	Null	0.995915	ADGRF4	XM_005696388.3	down
LNC_014796	XLOC_163069	down	lincRNA	Trans	Null	0.999885	ADGRF4	XM_005696388.3	down
LNC_014800	XLOC_163069	down	lincRNA	Trans	Null	0.997432	ADGRF4	XM_005696388.3	down
LNC_017962	XLOC_190907	down	intronic_lncRNA	Trans	Null	0.999544	ADGRF4	XM_005696388.3	down
LNC_017967	XLOC_190938	down	intronic_lncRNA	Trans	Null	0.999379	ADGRF4	XM_005696388.3	down
LNC_021578	XLOC_228027	down	lincRNA	Trans	Null	0.999544	ADGRF4	XM_005696388.3	down
LNC_023404	XLOC_249542	down	intronic_lncRNA	Trans	Null	0.999544	ADGRF4	XM_005696388.3	down
LNC_023405	XLOC_249542	down	antisense_lncRNA	Trans	Null	0.999544	ADGRF4	XM_005696388.3	down
LNC_023430	XLOC_249763	down	lincRNA	Trans	Null	0.999982	ADGRF4	XM_005696388.3	down
LNC_024052	XLOC_254962	down	lincRNA	Trans	Null	0.999544	ADGRF4	XM_005696388.3	down
LNC_024091	XLOC_255065	down	antisense_lncRNA	Trans	Null	0.999156	ADGRF4	XM_005696388.3	down
LNC_015245	XLOC_167740	up	lincRNA	Cis	320	Null	AKTIP	XM_018061991.1	down
LNC_000451	XLOC_004843	down	intronic_lncRNA	Trans	Null	0.999453	ALOX12	XM_018064505.1	down
LNC_000462	XLOC_004970	down	lincRNA	Trans	Null	0.999015	ALOX12	XM_018064505.1	down
LNC_001581	XLOC_018903	down	intronic_lncRNA	Trans	Null	0.999481	ALOX12	XM_018064505.1	down
LNC_001592	XLOC_018975	down	intronic_lncRNA	Trans	Null	1	ALOX12	XM_018064505.1	down
LNC_003868	XLOC_040496	down	lincRNA	Trans	Null	0.999965	ALOX12	XM_018064505.1	down
LNC_004405	XLOC_047337	down	lincRNA	Trans	Null	1	ALOX12	XM_018064505.1	down
LNC_005036	XLOC_053221	down	intronic_lncRNA	Trans	Null	0.998071	ALOX12	XM_018064505.1	down
LNC_005042	XLOC_053221	down	intronic_lncRNA	Trans	Null	0.996607	ALOX12	XM_018064505.1	down
LNC_006937	XLOC_076021	down	intronic_lncRNA	Trans	Null	0.99994	ALOX12	XM_018064505.1	down
LNC_006994	XLOC_076450	down	intronic_lncRNA	Trans	Null	1	ALOX12	XM_018064505.1	down
LNC_008654	XLOC_096227	down	lincRNA	Trans	Null	1	ALOX12	XM_018064505.1	down
LNC_010359	XLOC_115860	down	intronic_lncRNA	Trans	Null	1	ALOX12	XM_018064505.1	down
LNC_010637	XLOC_117782	down	lincRNA	Trans	Null	1	ALOX12	XM_018064505.1	down
LNC_010877	XLOC_120895	down	intronic_lncRNA	Trans	Null	0.999958	ALOX12	XM_018064505.1	down
LNC_012362	XLOC_137373	down	intronic_lncRNA	Trans	Null	1	ALOX12	XM_018064505.1	down
LNC_013387	XLOC_148429	down	intronic_lncRNA	Trans	Null	0.999997	ALOX12	XM_018064505.1	down
LNC_014486	XLOC_159502	down	antisense_lncRNA	Trans	Null	0.996511	ALOX12	XM_018064505.1	down
LNC_014796	XLOC_163069	down	lincRNA	Trans	Null	0.99899	ALOX12	XM_018064505.1	down
LNC_014800	XLOC_163069	down	lincRNA	Trans	Null	0.994888	ALOX12	XM_018064505.1	down
LNC_017962	XLOC_190907	down	intronic_lncRNA	Trans	Null	1	ALOX12	XM_018064505.1	down
LNC_017967	XLOC_190938	down	intronic_lncRNA	Trans	Null	0.99989	ALOX12	XM_018064505.1	down
LNC_021578	XLOC_228027	down	lincRNA	Trans	Null	1	ALOX12	XM_018064505.1	down
LNC_023404	XLOC_249542	down	intronic_lncRNA	Trans	Null	1	ALOX12	XM_018064505.1	down
LNC_023405	XLOC_249542	down	antisense_lncRNA	Trans	Null	1	ALOX12	XM_018064505.1	down
LNC_023430	XLOC_249763	down	lincRNA	Trans	Null	0.999343	ALOX12	XM_018064505.1	down
LNC_024052	XLOC_254962	down	lincRNA	Trans	Null	1	ALOX12	XM_018064505.1	down
LNC_024091	XLOC_255065	down	antisense_lncRNA	Trans	Null	0.999656	ALOX12	XM_018064505.1	down
LNC_000451	XLOC_004843	down	intronic_lncRNA	Trans	Null	0.999453	ANK1	XM_018041977.1	down
LNC_000451	XLOC_004843	down	intronic_lncRNA	Trans	Null	0.999453	ANK1	XM_018041981.1	down
LNC_000462	XLOC_004970	down	lincRNA	Trans	Null	0.999015	ANK1	XM_018041977.1	down
LNC_000462	XLOC_004970	down	lincRNA	Trans	Null	0.999015	ANK1	XM_018041981.1	down
LNC_001581	XLOC_018903	down	intronic_lncRNA	Trans	Null	0.999481	ANK1	XM_018041977.1	down
LNC_001581	XLOC_018903	down	intronic_lncRNA	Trans	Null	0.999481	ANK1	XM_018041981.1	down
LNC_001592	XLOC_018975	down	intronic_lncRNA	Trans	Null	1	ANK1	XM_018041977.1	down
LNC_001592	XLOC_018975	down	intronic_lncRNA	Trans	Null	1	ANK1	XM_018041981.1	down
LNC_003868	XLOC_040496	down	lincRNA	Trans	Null	0.999965	ANK1	XM_018041977.1	down
LNC_003868	XLOC_040496	down	lincRNA	Trans	Null	0.999965	ANK1	XM_018041981.1	down
LNC_004405	XLOC_047337	down	lincRNA	Trans	Null	1	ANK1	XM_018041977.1	down
LNC_004405	XLOC_047337	down	lincRNA	Trans	Null	1	ANK1	XM_018041981.1	down
LNC_005036	XLOC_053221	down	intronic_lncRNA	Trans	Null	0.998071	ANK1	XM_018041977.1	down
LNC_005036	XLOC_053221	down	intronic_lncRNA	Trans	Null	0.998071	ANK1	XM_018041981.1	down
LNC_005042	XLOC_053221	down	intronic_lncRNA	Trans	Null	0.996607	ANK1	XM_018041977.1	down
LNC_005042	XLOC_053221	down	intronic_lncRNA	Trans	Null	0.996607	ANK1	XM_018041981.1	down
LNC_006937	XLOC_076021	down	intronic_lncRNA	Trans	Null	0.99994	ANK1	XM_018041977.1	down
LNC_006937	XLOC_076021	down	intronic_lncRNA	Trans	Null	0.99994	ANK1	XM_018041981.1	down
LNC_006994	XLOC_076450	down	intronic_lncRNA	Trans	Null	1	ANK1	XM_018041977.1	down
LNC_006994	XLOC_076450	down	intronic_lncRNA	Trans	Null	1	ANK1	XM_018041981.1	down
LNC_008654	XLOC_096227	down	lincRNA	Trans	Null	1	ANK1	XM_018041977.1	down
LNC_008654	XLOC_096227	down	lincRNA	Trans	Null	1	ANK1	XM_018041981.1	down
LNC_010359	XLOC_115860	down	intronic_lncRNA	Trans	Null	1	ANK1	XM_018041977.1	down
LNC_010359	XLOC_115860	down	intronic_lncRNA	Trans	Null	1	ANK1	XM_018041981.1	down
LNC_010637	XLOC_117782	down	lincRNA	Trans	Null	1	ANK1	XM_018041977.1	down
LNC_010637	XLOC_117782	down	lincRNA	Trans	Null	1	ANK1	XM_018041981.1	down
LNC_010877	XLOC_120895	down	intronic_lncRNA	Trans	Null	0.999958	ANK1	XM_018041977.1	down
LNC_010877	XLOC_120895	down	intronic_lncRNA	Trans	Null	0.999958	ANK1	XM_018041981.1	down
LNC_012362	XLOC_137373	down	intronic_lncRNA	Trans	Null	1	ANK1	XM_018041977.1	down
LNC_012362	XLOC_137373	down	intronic_lncRNA	Trans	Null	1	ANK1	XM_018041981.1	down
LNC_013387	XLOC_148429	down	intronic_lncRNA	Trans	Null	0.999997	ANK1	XM_018041977.1	down
LNC_013387	XLOC_148429	down	intronic_lncRNA	Trans	Null	0.999997	ANK1	XM_018041981.1	down
LNC_014486	XLOC_159502	down	antisense_lncRNA	Trans	Null	0.996511	ANK1	XM_018041977.1	down
LNC_014486	XLOC_159502	down	antisense_lncRNA	Trans	Null	0.996511	ANK1	XM_018041981.1	down
LNC_014796	XLOC_163069	down	lincRNA	Trans	Null	0.99899	ANK1	XM_018041977.1	down
LNC_014796	XLOC_163069	down	lincRNA	Trans	Null	0.99899	ANK1	XM_018041981.1	down
LNC_014800	XLOC_163069	down	lincRNA	Trans	Null	0.994888	ANK1	XM_018041977.1	down
LNC_014800	XLOC_163069	down	lincRNA	Trans	Null	0.994888	ANK1	XM_018041981.1	down
LNC_017962	XLOC_190907	down	intronic_lncRNA	Trans	Null	1	ANK1	XM_018041977.1	down
LNC_017962	XLOC_190907	down	intronic_lncRNA	Trans	Null	1	ANK1	XM_018041981.1	down
LNC_017967	XLOC_190938	down	intronic_lncRNA	Trans	Null	0.99989	ANK1	XM_018041977.1	down
LNC_017967	XLOC_190938	down	intronic_lncRNA	Trans	Null	0.99989	ANK1	XM_018041981.1	down
LNC_021578	XLOC_228027	down	lincRNA	Trans	Null	1	ANK1	XM_018041977.1	down
LNC_021578	XLOC_228027	down	lincRNA	Trans	Null	1	ANK1	XM_018041981.1	down
LNC_023404	XLOC_249542	down	intronic_lncRNA	Trans	Null	1	ANK1	XM_018041977.1	down
LNC_023404	XLOC_249542	down	intronic_lncRNA	Trans	Null	1	ANK1	XM_018041981.1	down
LNC_023405	XLOC_249542	down	antisense_lncRNA	Trans	Null	1	ANK1	XM_018041977.1	down
LNC_023405	XLOC_249542	down	antisense_lncRNA	Trans	Null	1	ANK1	XM_018041981.1	down
LNC_023430	XLOC_249763	down	lincRNA	Trans	Null	0.999343	ANK1	XM_018041977.1	down
LNC_023430	XLOC_249763	down	lincRNA	Trans	Null	0.999343	ANK1	XM_018041981.1	down
LNC_024052	XLOC_254962	down	lincRNA	Trans	Null	1	ANK1	XM_018041977.1	down
LNC_024052	XLOC_254962	down	lincRNA	Trans	Null	1	ANK1	XM_018041981.1	down
LNC_024091	XLOC_255065	down	antisense_lncRNA	Trans	Null	0.999656	ANK1	XM_018041977.1	down
LNC_024091	XLOC_255065	down	antisense_lncRNA	Trans	Null	0.999656	ANK1	XM_018041981.1	down
LNC_019292	XLOC_203867	down	intronic_lncRNA	Cis	97229	Null	ANKS1A	XM_018038703.1	up
LNC_019292	XLOC_203867	down	intronic_lncRNA	Cis	97203	Null	ANKS1A	XM_018038704.1	up
LNC_000451	XLOC_004843	down	intronic_lncRNA	Trans	Null	0.998959	ANO5	XM_018043541.1	down
LNC_000462	XLOC_004970	down	lincRNA	Trans	Null	0.99851	ANO5	XM_018043541.1	down
LNC_001581	XLOC_018903	down	intronic_lncRNA	Trans	Null	0.999012	ANO5	XM_018043541.1	down
LNC_001592	XLOC_018975	down	intronic_lncRNA	Trans	Null	0.999583	ANO5	XM_018043541.1	down
LNC_003868	XLOC_040496	down	lincRNA	Trans	Null	0.999534	ANO5	XM_018043541.1	down
LNC_004405	XLOC_047337	down	lincRNA	Trans	Null	0.999583	ANO5	XM_018043541.1	down
LNC_005036	XLOC_053221	down	intronic_lncRNA	Trans	Null	0.997555	ANO5	XM_018043541.1	down
LNC_005042	XLOC_053221	down	intronic_lncRNA	Trans	Null	0.996008	ANO5	XM_018043541.1	down
LNC_006937	XLOC_076021	down	intronic_lncRNA	Trans	Null	0.99948	ANO5	XM_018043541.1	down
LNC_006994	XLOC_076450	down	intronic_lncRNA	Trans	Null	0.999583	ANO5	XM_018043541.1	down
LNC_008654	XLOC_096227	down	lincRNA	Trans	Null	0.999583	ANO5	XM_018043541.1	down
LNC_010359	XLOC_115860	down	intronic_lncRNA	Trans	Null	0.999583	ANO5	XM_018043541.1	down
LNC_010637	XLOC_117782	down	lincRNA	Trans	Null	0.999583	ANO5	XM_018043541.1	down
LNC_010877	XLOC_120895	down	intronic_lncRNA	Trans	Null	0.999524	ANO5	XM_018043541.1	down
LNC_012362	XLOC_137373	down	intronic_lncRNA	Trans	Null	0.999583	ANO5	XM_018043541.1	down
LNC_013387	XLOC_148429	down	intronic_lncRNA	Trans	Null	0.999576	ANO5	XM_018043541.1	down
LNC_014486	XLOC_159502	down	antisense_lncRNA	Trans	Null	0.99596	ANO5	XM_018043541.1	down
LNC_014796	XLOC_163069	down	lincRNA	Trans	Null	0.998483	ANO5	XM_018043541.1	down
LNC_014800	XLOC_163069	down	lincRNA	Trans	Null	0.994258	ANO5	XM_018043541.1	down
LNC_017962	XLOC_190907	down	intronic_lncRNA	Trans	Null	0.999583	ANO5	XM_018043541.1	down
LNC_017967	XLOC_190938	down	intronic_lncRNA	Trans	Null	0.99942	ANO5	XM_018043541.1	down
LNC_021578	XLOC_228027	down	lincRNA	Trans	Null	0.999583	ANO5	XM_018043541.1	down
LNC_023404	XLOC_249542	down	intronic_lncRNA	Trans	Null	0.999583	ANO5	XM_018043541.1	down
LNC_023405	XLOC_249542	down	antisense_lncRNA	Trans	Null	0.999583	ANO5	XM_018043541.1	down
LNC_023430	XLOC_249763	down	lincRNA	Trans	Null	0.998868	ANO5	XM_018043541.1	down
LNC_024052	XLOC_254962	down	lincRNA	Trans	Null	0.999583	ANO5	XM_018043541.1	down
LNC_024091	XLOC_255065	down	antisense_lncRNA	Trans	Null	0.999197	ANO5	XM_018043541.1	down
LNC_000451	XLOC_004843	down	intronic_lncRNA	Trans	Null	0.999453	ARFIP1	XM_018061604.1	down
LNC_000462	XLOC_004970	down	lincRNA	Trans	Null	0.999015	ARFIP1	XM_018061604.1	down
LNC_001581	XLOC_018903	down	intronic_lncRNA	Trans	Null	0.999481	ARFIP1	XM_018061604.1	down
LNC_001592	XLOC_018975	down	intronic_lncRNA	Trans	Null	1	ARFIP1	XM_018061604.1	down
LNC_003868	XLOC_040496	down	lincRNA	Trans	Null	0.999965	ARFIP1	XM_018061604.1	down
LNC_004405	XLOC_047337	down	lincRNA	Trans	Null	1	ARFIP1	XM_018061604.1	down
LNC_005036	XLOC_053221	down	intronic_lncRNA	Trans	Null	0.998071	ARFIP1	XM_018061604.1	down
LNC_005042	XLOC_053221	down	intronic_lncRNA	Trans	Null	0.996607	ARFIP1	XM_018061604.1	down
LNC_006937	XLOC_076021	down	intronic_lncRNA	Trans	Null	0.99994	ARFIP1	XM_018061604.1	down
LNC_006994	XLOC_076450	down	intronic_lncRNA	Trans	Null	1	ARFIP1	XM_018061604.1	down
LNC_008654	XLOC_096227	down	lincRNA	Trans	Null	1	ARFIP1	XM_018061604.1	down
LNC_010359	XLOC_115860	down	intronic_lncRNA	Trans	Null	1	ARFIP1	XM_018061604.1	down
LNC_010637	XLOC_117782	down	lincRNA	Trans	Null	1	ARFIP1	XM_018061604.1	down
LNC_010877	XLOC_120895	down	intronic_lncRNA	Trans	Null	0.999958	ARFIP1	XM_018061604.1	down
LNC_012362	XLOC_137373	down	intronic_lncRNA	Trans	Null	1	ARFIP1	XM_018061604.1	down
LNC_013387	XLOC_148429	down	intronic_lncRNA	Trans	Null	0.999997	ARFIP1	XM_018061604.1	down
LNC_014486	XLOC_159502	down	antisense_lncRNA	Trans	Null	0.996511	ARFIP1	XM_018061604.1	down
LNC_014796	XLOC_163069	down	lincRNA	Trans	Null	0.99899	ARFIP1	XM_018061604.1	down
LNC_014800	XLOC_163069	down	lincRNA	Trans	Null	0.994888	ARFIP1	XM_018061604.1	down
LNC_017962	XLOC_190907	down	intronic_lncRNA	Trans	Null	1	ARFIP1	XM_018061604.1	down
LNC_017967	XLOC_190938	down	intronic_lncRNA	Trans	Null	0.99989	ARFIP1	XM_018061604.1	down
LNC_021578	XLOC_228027	down	lincRNA	Trans	Null	1	ARFIP1	XM_018061604.1	down
LNC_023404	XLOC_249542	down	intronic_lncRNA	Trans	Null	1	ARFIP1	XM_018061604.1	down
LNC_023405	XLOC_249542	down	antisense_lncRNA	Trans	Null	1	ARFIP1	XM_018061604.1	down
LNC_023430	XLOC_249763	down	lincRNA	Trans	Null	0.999343	ARFIP1	XM_018061604.1	down
LNC_024052	XLOC_254962	down	lincRNA	Trans	Null	1	ARFIP1	XM_018061604.1	down
LNC_024091	XLOC_255065	down	antisense_lncRNA	Trans	Null	0.999656	ARFIP1	XM_018061604.1	down
LNC_001757	XLOC_020079	up	lincRNA	Trans	Null	0.973562	ARHGEF2	XM_018046275.1	up
LNC_009665	XLOC_107361	up	intronic_lncRNA	Trans	Null	0.999969	ARHGEF2	XM_018046275.1	up
LNC_015508	XLOC_169844	up	antisense_lncRNA	Trans	Null	0.999969	ARHGEF2	XM_018046275.1	up
LNC_023780	XLOC_252348	up	lincRNA	Trans	Null	0.999047	ARHGEF2	XM_018046275.1	up
LNC_011125	XLOC_123913	up	intronic_lncRNA	Trans	Null	1	ARMCX4	XM_018045164.1	up
LNC_014087	XLOC_155853	up	intronic_lncRNA	Trans	Null	1	ARMCX4	XM_018045164.1	up
LNC_017033	XLOC_180349	up	lincRNA	Trans	Null	1	ARMCX4	XM_018045164.1	up
LNC_017821	XLOC_189347	up	lincRNA	Trans	Null	0.962441	ARMCX4	XM_018045164.1	up
LNC_024062	XLOC_254962	up	lincRNA	Trans	Null	0.958995	ARMCX4	XM_018045164.1	up
LNC_013223	XLOC_146715	down	intronic_lncRNA	Trans	Null	0.99695	ASPG	XM_018066610.1	down
LNC_019094	XLOC_202889	down	intronic_lncRNA	Trans	Null	0.994056	ASPG	XM_018066610.1	down
LNC_001890	XLOC_021615	up	intronic_lncRNA	Trans	Null	0.951415	ATAD2	XM_018058538.1	up
XR_001296408.2	LOC106502761	down	lncRNA	Trans	Null	0.981621	ATXN2L	XR_001917234.1	down
LNC_011964	XLOC_133933	down	intronic_lncRNA	Trans	Null	1	ATXN2L	XR_001917234.1	down
LNC_014412	XLOC_158944	down	lincRNA	Trans	Null	0.961888	ATXN2L	XR_001917234.1	down
LNC_022953	XLOC_244208	down	intronic_lncRNA	Trans	Null	1	ATXN2L	XR_001917234.1	down
XR_001919859.1	gene-KLC1	down	lncRNA	Cis	44353	Null	BAG5	XM_005695434.3	down
LNC_000451	XLOC_004843	down	intronic_lncRNA	Trans	Null	0.999385	BAG5	XM_005695434.3	down
LNC_000462	XLOC_004970	down	lincRNA	Trans	Null	0.999214	BAG5	XM_005695434.3	down
LNC_001581	XLOC_018903	down	intronic_lncRNA	Trans	Null	0.999424	BAG5	XM_005695434.3	down
LNC_001592	XLOC_018975	down	intronic_lncRNA	Trans	Null	0.999965	BAG5	XM_005695434.3	down
LNC_003868	XLOC_040496	down	lincRNA	Trans	Null	0.999976	BAG5	XM_005695434.3	down
LNC_004405	XLOC_047337	down	lincRNA	Trans	Null	0.999965	BAG5	XM_005695434.3	down
LNC_005036	XLOC_053221	down	intronic_lncRNA	Trans	Null	0.997993	BAG5	XM_005695434.3	down
LNC_005042	XLOC_053221	down	intronic_lncRNA	Trans	Null	0.996956	BAG5	XM_005695434.3	down
LNC_006937	XLOC_076021	down	intronic_lncRNA	Trans	Null	0.999938	BAG5	XM_005695434.3	down
LNC_006994	XLOC_076450	down	intronic_lncRNA	Trans	Null	0.999965	BAG5	XM_005695434.3	down
LNC_008654	XLOC_096227	down	lincRNA	Trans	Null	0.999965	BAG5	XM_005695434.3	down
LNC_010359	XLOC_115860	down	intronic_lncRNA	Trans	Null	0.999965	BAG5	XM_005695434.3	down
LNC_010637	XLOC_117782	down	lincRNA	Trans	Null	0.999965	BAG5	XM_005695434.3	down
LNC_010877	XLOC_120895	down	intronic_lncRNA	Trans	Null	0.999916	BAG5	XM_005695434.3	down
LNC_012362	XLOC_137373	down	intronic_lncRNA	Trans	Null	0.999965	BAG5	XM_005695434.3	down
LNC_013387	XLOC_148429	down	intronic_lncRNA	Trans	Null	0.99996	BAG5	XM_005695434.3	down
LNC_014486	XLOC_159502	down	antisense_lncRNA	Trans	Null	0.996419	BAG5	XM_005695434.3	down
LNC_014796	XLOC_163069	down	lincRNA	Trans	Null	0.998927	BAG5	XM_005695434.3	down
LNC_014800	XLOC_163069	down	lincRNA	Trans	Null	0.994759	BAG5	XM_005695434.3	down
LNC_017962	XLOC_190907	down	intronic_lncRNA	Trans	Null	0.999965	BAG5	XM_005695434.3	down
LNC_017967	XLOC_190938	down	intronic_lncRNA	Trans	Null	0.999832	BAG5	XM_005695434.3	down
LNC_021578	XLOC_228027	down	lincRNA	Trans	Null	0.999965	BAG5	XM_005695434.3	down
LNC_023404	XLOC_249542	down	intronic_lncRNA	Trans	Null	0.999965	BAG5	XM_005695434.3	down
LNC_023405	XLOC_249542	down	antisense_lncRNA	Trans	Null	0.999965	BAG5	XM_005695434.3	down
LNC_023430	XLOC_249763	down	lincRNA	Trans	Null	0.999283	BAG5	XM_005695434.3	down
LNC_024052	XLOC_254962	down	lincRNA	Trans	Null	0.999965	BAG5	XM_005695434.3	down
LNC_024091	XLOC_255065	down	antisense_lncRNA	Trans	Null	0.999767	BAG5	XM_005695434.3	down
LNC_002645	XLOC_029185	up	intronic_lncRNA	Trans	Null	1	BAHCC1	XM_018063606.1	up
LNC_004000	XLOC_041777	up	intronic_lncRNA	Trans	Null	1	BAHCC1	XM_018063606.1	up
LNC_004696	XLOC_050046	up	intronic_lncRNA	Trans	Null	1	BAHCC1	XM_018063606.1	up
LNC_005876	XLOC_062054	up	antisense_lncRNA	Trans	Null	1	BAHCC1	XM_018063606.1	up
LNC_005877	XLOC_062054	up	antisense_lncRNA	Trans	Null	1	BAHCC1	XM_018063606.1	up
LNC_006989	XLOC_076450	up	intronic_lncRNA	Trans	Null	0.953923	BAHCC1	XM_018063606.1	up
LNC_008317	XLOC_091585	up	lincRNA	Trans	Null	0.996065	BAHCC1	XM_018063606.1	up
LNC_010868	XLOC_120722	up	lincRNA	Trans	Null	0.97447	BAHCC1	XM_018063606.1	up
LNC_013227	XLOC_146715	up	intronic_lncRNA	Trans	Null	1	BAHCC1	XM_018063606.1	up
LNC_013964	XLOC_154530	up	intronic_lncRNA	Trans	Null	1	BAHCC1	XM_018063606.1	up
LNC_016636	XLOC_177620	up	intronic_lncRNA	Trans	Null	1	BAHCC1	XM_018063606.1	up
LNC_019457	XLOC_205474	up	antisense_lncRNA	Trans	Null	1	BAHCC1	XM_018063606.1	up
LNC_019686	XLOC_206737	up	intronic_lncRNA	Trans	Null	1	BAHCC1	XM_018063606.1	up
LNC_019869	XLOC_208683	up	intronic_lncRNA	Trans	Null	1	BAHCC1	XM_018063606.1	up
LNC_020916	XLOC_218682	up	intronic_lncRNA	Trans	Null	1	BAHCC1	XM_018063606.1	up
LNC_023740	XLOC_251920	up	lincRNA	Trans	Null	1	BAHCC1	XM_018063606.1	up
LNC_023946	XLOC_253890	up	intronic_lncRNA	Trans	Null	1	BAHCC1	XM_018063606.1	up
LNC_000451	XLOC_004843	down	intronic_lncRNA	Trans	Null	0.999308	BCAR3	XM_005678085.3	down
LNC_000462	XLOC_004970	down	lincRNA	Trans	Null	0.998864	BCAR3	XM_005678085.3	down
LNC_001581	XLOC_018903	down	intronic_lncRNA	Trans	Null	0.999348	BCAR3	XM_005678085.3	down
LNC_001592	XLOC_018975	down	intronic_lncRNA	Trans	Null	0.999894	BCAR3	XM_005678085.3	down
LNC_003868	XLOC_040496	down	lincRNA	Trans	Null	0.999851	BCAR3	XM_005678085.3	down
LNC_004405	XLOC_047337	down	lincRNA	Trans	Null	0.999894	BCAR3	XM_005678085.3	down
LNC_005036	XLOC_053221	down	intronic_lncRNA	Trans	Null	0.99887	BCAR3	XM_005678085.3	down
LNC_005042	XLOC_053221	down	intronic_lncRNA	Trans	Null	0.996408	BCAR3	XM_005678085.3	down
LNC_006937	XLOC_076021	down	intronic_lncRNA	Trans	Null	0.999814	BCAR3	XM_005678085.3	down
LNC_006994	XLOC_076450	down	intronic_lncRNA	Trans	Null	0.999894	BCAR3	XM_005678085.3	down
LNC_008654	XLOC_096227	down	lincRNA	Trans	Null	0.999894	BCAR3	XM_005678085.3	down
LNC_010359	XLOC_115860	down	intronic_lncRNA	Trans	Null	0.999894	BCAR3	XM_005678085.3	down
LNC_010637	XLOC_117782	down	lincRNA	Trans	Null	0.999894	BCAR3	XM_005678085.3	down
LNC_010877	XLOC_120895	down	intronic_lncRNA	Trans	Null	0.999843	BCAR3	XM_005678085.3	down
LNC_012362	XLOC_137373	down	intronic_lncRNA	Trans	Null	0.999894	BCAR3	XM_005678085.3	down
LNC_013387	XLOC_148429	down	intronic_lncRNA	Trans	Null	0.999927	BCAR3	XM_005678085.3	down
LNC_014486	XLOC_159502	down	antisense_lncRNA	Trans	Null	0.997623	BCAR3	XM_005678085.3	down
LNC_014796	XLOC_163069	down	lincRNA	Trans	Null	0.998884	BCAR3	XM_005678085.3	down
LNC_014800	XLOC_163069	down	lincRNA	Trans	Null	0.994729	BCAR3	XM_005678085.3	down
LNC_017962	XLOC_190907	down	intronic_lncRNA	Trans	Null	0.999894	BCAR3	XM_005678085.3	down
LNC_017967	XLOC_190938	down	intronic_lncRNA	Trans	Null	0.999946	BCAR3	XM_005678085.3	down
LNC_021578	XLOC_228027	down	lincRNA	Trans	Null	0.999894	BCAR3	XM_005678085.3	down
LNC_023404	XLOC_249542	down	intronic_lncRNA	Trans	Null	0.999894	BCAR3	XM_005678085.3	down
LNC_023405	XLOC_249542	down	antisense_lncRNA	Trans	Null	0.999894	BCAR3	XM_005678085.3	down
LNC_023430	XLOC_249763	down	lincRNA	Trans	Null	0.999208	BCAR3	XM_005678085.3	down
LNC_024052	XLOC_254962	down	lincRNA	Trans	Null	0.999894	BCAR3	XM_005678085.3	down
LNC_024091	XLOC_255065	down	antisense_lncRNA	Trans	Null	0.999528	BCAR3	XM_005678085.3	down
LNC_000451	XLOC_004843	down	intronic_lncRNA	Trans	Null	0.999437	BCL2L15	XM_018045934.1	down
LNC_000462	XLOC_004970	down	lincRNA	Trans	Null	0.999243	BCL2L15	XM_018045934.1	down
LNC_001581	XLOC_018903	down	intronic_lncRNA	Trans	Null	0.999491	BCL2L15	XM_018045934.1	down
LNC_001592	XLOC_018975	down	intronic_lncRNA	Trans	Null	0.999975	BCL2L15	XM_018045934.1	down
LNC_002502	XLOC_028298	down	antisense_lncRNA	Cis	56413	Null	BCL2L15	XM_018045934.1	down
LNC_003868	XLOC_040496	down	lincRNA	Trans	Null	0.999987	BCL2L15	XM_018045934.1	down
LNC_004405	XLOC_047337	down	lincRNA	Trans	Null	0.999975	BCL2L15	XM_018045934.1	down
LNC_005036	XLOC_053221	down	intronic_lncRNA	Trans	Null	0.998119	BCL2L15	XM_018045934.1	down
LNC_005042	XLOC_053221	down	intronic_lncRNA	Trans	Null	0.997031	BCL2L15	XM_018045934.1	down
LNC_006937	XLOC_076021	down	intronic_lncRNA	Trans	Null	0.99997	BCL2L15	XM_018045934.1	down
LNC_006994	XLOC_076450	down	intronic_lncRNA	Trans	Null	0.999975	BCL2L15	XM_018045934.1	down
LNC_008654	XLOC_096227	down	lincRNA	Trans	Null	0.999975	BCL2L15	XM_018045934.1	down
LNC_010359	XLOC_115860	down	intronic_lncRNA	Trans	Null	0.999975	BCL2L15	XM_018045934.1	down
LNC_010637	XLOC_117782	down	lincRNA	Trans	Null	0.999975	BCL2L15	XM_018045934.1	down
LNC_010877	XLOC_120895	down	intronic_lncRNA	Trans	Null	0.99992	BCL2L15	XM_018045934.1	down
LNC_012362	XLOC_137373	down	intronic_lncRNA	Trans	Null	0.999975	BCL2L15	XM_018045934.1	down
LNC_013387	XLOC_148429	down	intronic_lncRNA	Trans	Null	0.999975	BCL2L15	XM_018045934.1	down
LNC_014486	XLOC_159502	down	antisense_lncRNA	Trans	Null	0.996585	BCL2L15	XM_018045934.1	down
LNC_014796	XLOC_163069	down	lincRNA	Trans	Null	0.998888	BCL2L15	XM_018045934.1	down
LNC_014800	XLOC_163069	down	lincRNA	Trans	Null	0.994683	BCL2L15	XM_018045934.1	down
LNC_017962	XLOC_190907	down	intronic_lncRNA	Trans	Null	0.999975	BCL2L15	XM_018045934.1	down
LNC_017967	XLOC_190938	down	intronic_lncRNA	Trans	Null	0.999878	BCL2L15	XM_018045934.1	down
LNC_021578	XLOC_228027	down	lincRNA	Trans	Null	0.999975	BCL2L15	XM_018045934.1	down
LNC_023404	XLOC_249542	down	intronic_lncRNA	Trans	Null	0.999975	BCL2L15	XM_018045934.1	down
LNC_023405	XLOC_249542	down	antisense_lncRNA	Trans	Null	0.999975	BCL2L15	XM_018045934.1	down
LNC_023430	XLOC_249763	down	lincRNA	Trans	Null	0.999248	BCL2L15	XM_018045934.1	down
LNC_024052	XLOC_254962	down	lincRNA	Trans	Null	0.999975	BCL2L15	XM_018045934.1	down
LNC_024091	XLOC_255065	down	antisense_lncRNA	Trans	Null	0.999778	BCL2L15	XM_018045934.1	down
LNC_001006	XLOC_012783	down	intronic_lncRNA	Trans	Null	0.999988	BRCA1	XR_001919757.1	down
LNC_002283	XLOC_026125	down	lincRNA	Trans	Null	1	BRCA1	XR_001919757.1	down
LNC_004929	XLOC_051783	down	intronic_lncRNA	Trans	Null	0.999875	BRCA1	XR_001919757.1	down
LNC_005891	XLOC_062077	down	lincRNA	Trans	Null	1	BRCA1	XR_001919757.1	down
LNC_010434	XLOC_116233	down	intronic_lncRNA	Trans	Null	0.999995	BRCA1	XR_001919757.1	down
LNC_011353	XLOC_127209	down	intronic_lncRNA	Trans	Null	1	BRCA1	XR_001919757.1	down
LNC_015039	XLOC_164506	down	intronic_lncRNA	Trans	Null	0.9651	BRCA1	XR_001919757.1	down
LNC_016065	XLOC_173835	down	intronic_lncRNA	Trans	Null	1	BRCA1	XR_001919757.1	down
LNC_021229	XLOC_221964	down	intronic_lncRNA	Trans	Null	1	BRCA1	XR_001919757.1	down
LNC_021623	XLOC_228278	down	intronic_lncRNA	Trans	Null	0.999947	BRCA1	XR_001919757.1	down
LNC_023160	XLOC_247228	down	intronic_lncRNA	Trans	Null	1	BRCA1	XR_001919757.1	down
LNC_023500	XLOC_250175	down	intronic_lncRNA	Trans	Null	1	BRCA1	XR_001919757.1	down
LNC_023879	XLOC_253092	down	antisense_lncRNA	Trans	Null	1	BRCA1	XR_001919757.1	down
LNC_000451	XLOC_004843	down	intronic_lncRNA	Trans	Null	0.999264	BSPH1	XM_013971381.1	down
LNC_000462	XLOC_004970	down	lincRNA	Trans	Null	0.999496	BSPH1	XM_013971381.1	down
LNC_001581	XLOC_018903	down	intronic_lncRNA	Trans	Null	0.999202	BSPH1	XM_013971381.1	down
LNC_001592	XLOC_018975	down	intronic_lncRNA	Trans	Null	0.999776	BSPH1	XM_013971381.1	down
LNC_003868	XLOC_040496	down	lincRNA	Trans	Null	0.999881	BSPH1	XM_013971381.1	down
LNC_004405	XLOC_047337	down	lincRNA	Trans	Null	0.999776	BSPH1	XM_013971381.1	down
LNC_005036	XLOC_053221	down	intronic_lncRNA	Trans	Null	0.997742	BSPH1	XM_013971381.1	down
LNC_005042	XLOC_053221	down	intronic_lncRNA	Trans	Null	0.997546	BSPH1	XM_013971381.1	down
LNC_006937	XLOC_076021	down	intronic_lncRNA	Trans	Null	0.999839	BSPH1	XM_013971381.1	down
LNC_006994	XLOC_076450	down	intronic_lncRNA	Trans	Null	0.999776	BSPH1	XM_013971381.1	down
LNC_008654	XLOC_096227	down	lincRNA	Trans	Null	0.999776	BSPH1	XM_013971381.1	down
LNC_010359	XLOC_115860	down	intronic_lncRNA	Trans	Null	0.999776	BSPH1	XM_013971381.1	down
LNC_010637	XLOC_117782	down	lincRNA	Trans	Null	0.999776	BSPH1	XM_013971381.1	down
LNC_010877	XLOC_120895	down	intronic_lncRNA	Trans	Null	0.999716	BSPH1	XM_013971381.1	down
LNC_012362	XLOC_137373	down	intronic_lncRNA	Trans	Null	0.999776	BSPH1	XM_013971381.1	down
LNC_013387	XLOC_148429	down	intronic_lncRNA	Trans	Null	0.999768	BSPH1	XM_013971381.1	down
LNC_014486	XLOC_159502	down	antisense_lncRNA	Trans	Null	0.996144	BSPH1	XM_013971381.1	down
LNC_014796	XLOC_163069	down	lincRNA	Trans	Null	0.998702	BSPH1	XM_013971381.1	down
LNC_014800	XLOC_163069	down	lincRNA	Trans	Null	0.994479	BSPH1	XM_013971381.1	down
LNC_017962	XLOC_190907	down	intronic_lncRNA	Trans	Null	0.999776	BSPH1	XM_013971381.1	down
LNC_017967	XLOC_190938	down	intronic_lncRNA	Trans	Null	0.99961	BSPH1	XM_013971381.1	down
LNC_021578	XLOC_228027	down	lincRNA	Trans	Null	0.999776	BSPH1	XM_013971381.1	down
LNC_023404	XLOC_249542	down	intronic_lncRNA	Trans	Null	0.999776	BSPH1	XM_013971381.1	down
LNC_023405	XLOC_249542	down	antisense_lncRNA	Trans	Null	0.999776	BSPH1	XM_013971381.1	down
LNC_023430	XLOC_249763	down	lincRNA	Trans	Null	0.999058	BSPH1	XM_013971381.1	down
LNC_024052	XLOC_254962	down	lincRNA	Trans	Null	0.999775	BSPH1	XM_013971381.1	down
LNC_024091	XLOC_255065	down	antisense_lncRNA	Trans	Null	0.999869	BSPH1	XM_013971381.1	down
LNC_000451	XLOC_004843	down	intronic_lncRNA	Trans	Null	0.999453	C2CD5	XM_018048400.1	down
LNC_000462	XLOC_004970	down	lincRNA	Trans	Null	0.999015	C2CD5	XM_018048400.1	down
LNC_001581	XLOC_018903	down	intronic_lncRNA	Trans	Null	0.999481	C2CD5	XM_018048400.1	down
LNC_001592	XLOC_018975	down	intronic_lncRNA	Trans	Null	1	C2CD5	XM_018048400.1	down
LNC_003868	XLOC_040496	down	lincRNA	Trans	Null	0.999965	C2CD5	XM_018048400.1	down
LNC_004405	XLOC_047337	down	lincRNA	Trans	Null	1	C2CD5	XM_018048400.1	down
LNC_005036	XLOC_053221	down	intronic_lncRNA	Trans	Null	0.998071	C2CD5	XM_018048400.1	down
LNC_005042	XLOC_053221	down	intronic_lncRNA	Trans	Null	0.996607	C2CD5	XM_018048400.1	down
LNC_006937	XLOC_076021	down	intronic_lncRNA	Trans	Null	0.99994	C2CD5	XM_018048400.1	down
LNC_006994	XLOC_076450	down	intronic_lncRNA	Trans	Null	1	C2CD5	XM_018048400.1	down
LNC_008654	XLOC_096227	down	lincRNA	Trans	Null	1	C2CD5	XM_018048400.1	down
LNC_010359	XLOC_115860	down	intronic_lncRNA	Trans	Null	1	C2CD5	XM_018048400.1	down
LNC_010637	XLOC_117782	down	lincRNA	Trans	Null	1	C2CD5	XM_018048400.1	down
LNC_010877	XLOC_120895	down	intronic_lncRNA	Trans	Null	0.999958	C2CD5	XM_018048400.1	down
LNC_012362	XLOC_137373	down	intronic_lncRNA	Trans	Null	1	C2CD5	XM_018048400.1	down
LNC_013387	XLOC_148429	down	intronic_lncRNA	Trans	Null	0.999997	C2CD5	XM_018048400.1	down
LNC_014486	XLOC_159502	down	antisense_lncRNA	Trans	Null	0.996511	C2CD5	XM_018048400.1	down
LNC_014796	XLOC_163069	down	lincRNA	Trans	Null	0.99899	C2CD5	XM_018048400.1	down
LNC_014800	XLOC_163069	down	lincRNA	Trans	Null	0.994888	C2CD5	XM_018048400.1	down
LNC_017962	XLOC_190907	down	intronic_lncRNA	Trans	Null	1	C2CD5	XM_018048400.1	down
LNC_017967	XLOC_190938	down	intronic_lncRNA	Trans	Null	0.99989	C2CD5	XM_018048400.1	down
LNC_021578	XLOC_228027	down	lincRNA	Trans	Null	1	C2CD5	XM_018048400.1	down
LNC_023404	XLOC_249542	down	intronic_lncRNA	Trans	Null	1	C2CD5	XM_018048400.1	down
LNC_023405	XLOC_249542	down	antisense_lncRNA	Trans	Null	1	C2CD5	XM_018048400.1	down
LNC_023430	XLOC_249763	down	lincRNA	Trans	Null	0.999343	C2CD5	XM_018048400.1	down
LNC_024052	XLOC_254962	down	lincRNA	Trans	Null	1	C2CD5	XM_018048400.1	down
LNC_024091	XLOC_255065	down	antisense_lncRNA	Trans	Null	0.999656	C2CD5	XM_018048400.1	down
LNC_004587	XLOC_049064	up	intronic_lncRNA	Cis	-7418	Null	C5H12orf73	XM_005680546.3	up
LNC_004588	XLOC_049064	up	antisense_lncRNA	Cis	-7400	Null	C5H12orf73	XM_005680546.3	up
LNC_005416	XLOC_056747	up	intronic_lncRNA	Cis	13765	Null	CACNA1C	XM_018048693.1	down
LNC_005416	XLOC_056747	up	intronic_lncRNA	Cis	13765	Null	CACNA1C	XM_018048695.1	up
LNC_005416	XLOC_056747	up	intronic_lncRNA	Cis	13765	Null	CACNA1C	XM_018048698.1	up
LNC_005416	XLOC_056747	up	intronic_lncRNA	Cis	13765	Null	CACNA1C	XM_018048699.1	up
LNC_005416	XLOC_056747	up	intronic_lncRNA	Cis	13765	Null	CACNA1C	XM_018048700.1	down
LNC_007763	XLOC_085244	up	lincRNA	Trans	Null	0.969988	CACNA1C	XM_018048695.1	up
LNC_008010	XLOC_089239	up	intronic_lncRNA	Trans	Null	0.982069	CACNA1C	XM_018048698.1	up
LNC_008160	XLOC_090063	up	lincRNA	Trans	Null	0.992977	CACNA1C	XM_018048698.1	up
LNC_009676	XLOC_107409	up	intronic_lncRNA	Trans	Null	0.992978	CACNA1C	XM_018048698.1	up
LNC_013847	XLOC_153574	up	lincRNA	Trans	Null	0.992978	CACNA1C	XM_018048698.1	up
LNC_016805	XLOC_179012	down	intronic_lncRNA	Trans	Null	0.969671	CACNA1C	XM_018048693.1	down
LNC_020057	XLOC_211271	up	intronic_lncRNA	Trans	Null	0.992978	CACNA1C	XM_018048698.1	up
LNC_023715	XLOC_251687	up	antisense_lncRNA	Trans	Null	0.992534	CACNA1C	XM_018048698.1	up
LNC_001757	XLOC_020079	up	lincRNA	Trans	Null	0.973941	CADPS	XM_018038336.1	up
LNC_009665	XLOC_107361	up	intronic_lncRNA	Trans	Null	1	CADPS	XM_018038336.1	up
LNC_015508	XLOC_169844	up	antisense_lncRNA	Trans	Null	1	CADPS	XM_018038336.1	up
LNC_023780	XLOC_252348	up	lincRNA	Trans	Null	0.999115	CADPS	XM_018038336.1	up
LNC_000451	XLOC_004843	down	intronic_lncRNA	Trans	Null	0.999453	CADPS2	XM_013963424.2	down
LNC_000462	XLOC_004970	down	lincRNA	Trans	Null	0.999015	CADPS2	XM_013963424.2	down
LNC_001581	XLOC_018903	down	intronic_lncRNA	Trans	Null	0.999481	CADPS2	XM_013963424.2	down
LNC_001592	XLOC_018975	down	intronic_lncRNA	Trans	Null	1	CADPS2	XM_013963424.2	down
LNC_003868	XLOC_040496	down	lincRNA	Trans	Null	0.999965	CADPS2	XM_013963424.2	down
LNC_004405	XLOC_047337	down	lincRNA	Trans	Null	1	CADPS2	XM_013963424.2	down
LNC_005036	XLOC_053221	down	intronic_lncRNA	Trans	Null	0.998071	CADPS2	XM_013963424.2	down
LNC_005042	XLOC_053221	down	intronic_lncRNA	Trans	Null	0.996607	CADPS2	XM_013963424.2	down
LNC_006937	XLOC_076021	down	intronic_lncRNA	Trans	Null	0.99994	CADPS2	XM_013963424.2	down
LNC_006994	XLOC_076450	down	intronic_lncRNA	Trans	Null	1	CADPS2	XM_013963424.2	down
LNC_008654	XLOC_096227	down	lincRNA	Trans	Null	1	CADPS2	XM_013963424.2	down
LNC_010359	XLOC_115860	down	intronic_lncRNA	Trans	Null	1	CADPS2	XM_013963424.2	down
LNC_010637	XLOC_117782	down	lincRNA	Trans	Null	1	CADPS2	XM_013963424.2	down
LNC_010877	XLOC_120895	down	intronic_lncRNA	Trans	Null	0.999958	CADPS2	XM_013963424.2	down
LNC_012362	XLOC_137373	down	intronic_lncRNA	Trans	Null	1	CADPS2	XM_013963424.2	down
LNC_013387	XLOC_148429	down	intronic_lncRNA	Trans	Null	0.999997	CADPS2	XM_013963424.2	down
LNC_014486	XLOC_159502	down	antisense_lncRNA	Trans	Null	0.996511	CADPS2	XM_013963424.2	down
LNC_014796	XLOC_163069	down	lincRNA	Trans	Null	0.99899	CADPS2	XM_013963424.2	down
LNC_014800	XLOC_163069	down	lincRNA	Trans	Null	0.994888	CADPS2	XM_013963424.2	down
LNC_017962	XLOC_190907	down	intronic_lncRNA	Trans	Null	1	CADPS2	XM_013963424.2	down
LNC_017967	XLOC_190938	down	intronic_lncRNA	Trans	Null	0.99989	CADPS2	XM_013963424.2	down
LNC_021578	XLOC_228027	down	lincRNA	Trans	Null	1	CADPS2	XM_013963424.2	down
LNC_023404	XLOC_249542	down	intronic_lncRNA	Trans	Null	1	CADPS2	XM_013963424.2	down
LNC_023405	XLOC_249542	down	antisense_lncRNA	Trans	Null	1	CADPS2	XM_013963424.2	down
LNC_023430	XLOC_249763	down	lincRNA	Trans	Null	0.999343	CADPS2	XM_013963424.2	down
LNC_024052	XLOC_254962	down	lincRNA	Trans	Null	1	CADPS2	XM_013963424.2	down
LNC_024091	XLOC_255065	down	antisense_lncRNA	Trans	Null	0.999656	CADPS2	XM_013963424.2	down
LNC_001757	XLOC_020079	up	lincRNA	Trans	Null	0.973716	CASKIN1	XM_018040660.1	up
LNC_009665	XLOC_107361	up	intronic_lncRNA	Trans	Null	0.999926	CASKIN1	XM_018040660.1	up
LNC_015508	XLOC_169844	up	antisense_lncRNA	Trans	Null	0.999926	CASKIN1	XM_018040660.1	up
LNC_023780	XLOC_252348	up	lincRNA	Trans	Null	0.999534	CASKIN1	XM_018040660.1	up
LNC_022032	XLOC_234364	up	antisense_lncRNA	Cis	-1311	Null	CDC42BPG	XM_018042894.1	down
LNC_022032	XLOC_234364	up	antisense_lncRNA	Cis	-1311	Null	CDC42BPG	XM_018042899.1	down
LNC_000451	XLOC_004843	down	intronic_lncRNA	Trans	Null	0.999413	CDH17	XM_018058228.1	down
LNC_000462	XLOC_004970	down	lincRNA	Trans	Null	0.999023	CDH17	XM_018058228.1	down
LNC_001581	XLOC_018903	down	intronic_lncRNA	Trans	Null	0.99942	CDH17	XM_018058228.1	down
LNC_001592	XLOC_018975	down	intronic_lncRNA	Trans	Null	0.99996	CDH17	XM_018058228.1	down
LNC_003868	XLOC_040496	down	lincRNA	Trans	Null	0.999936	CDH17	XM_018058228.1	down
LNC_004405	XLOC_047337	down	lincRNA	Trans	Null	0.99996	CDH17	XM_018058228.1	down
LNC_005036	XLOC_053221	down	intronic_lncRNA	Trans	Null	0.998072	CDH17	XM_018058228.1	down
LNC_005042	XLOC_053221	down	intronic_lncRNA	Trans	Null	0.996634	CDH17	XM_018058228.1	down
LNC_006937	XLOC_076021	down	intronic_lncRNA	Trans	Null	0.99995	CDH17	XM_018058228.1	down
LNC_006994	XLOC_076450	down	intronic_lncRNA	Trans	Null	0.99996	CDH17	XM_018058228.1	down
LNC_008654	XLOC_096227	down	lincRNA	Trans	Null	0.99996	CDH17	XM_018058228.1	down
LNC_010359	XLOC_115860	down	intronic_lncRNA	Trans	Null	0.99996	CDH17	XM_018058228.1	down
LNC_010637	XLOC_117782	down	lincRNA	Trans	Null	0.99996	CDH17	XM_018058228.1	down
LNC_010877	XLOC_120895	down	intronic_lncRNA	Trans	Null	0.999896	CDH17	XM_018058228.1	down
LNC_012362	XLOC_137373	down	intronic_lncRNA	Cis	-64618	Null	CDH17	XM_018058228.1	down
LNC_012362	XLOC_137373	down	intronic_lncRNA	Trans	Null	0.99996	CDH17	XM_018058228.1	down
LNC_013387	XLOC_148429	down	intronic_lncRNA	Trans	Null	0.999959	CDH17	XM_018058228.1	down
LNC_014486	XLOC_159502	down	antisense_lncRNA	Trans	Null	0.996529	CDH17	XM_018058228.1	down
LNC_014796	XLOC_163069	down	lincRNA	Trans	Null	0.99892	CDH17	XM_018058228.1	down
LNC_014800	XLOC_163069	down	lincRNA	Trans	Null	0.994749	CDH17	XM_018058228.1	down
LNC_017962	XLOC_190907	down	intronic_lncRNA	Trans	Null	0.99996	CDH17	XM_018058228.1	down
LNC_017967	XLOC_190938	down	intronic_lncRNA	Trans	Null	0.99984	CDH17	XM_018058228.1	down
LNC_021578	XLOC_228027	down	lincRNA	Trans	Null	0.99996	CDH17	XM_018058228.1	down
LNC_023404	XLOC_249542	down	intronic_lncRNA	Trans	Null	0.99996	CDH17	XM_018058228.1	down
LNC_023405	XLOC_249542	down	antisense_lncRNA	Trans	Null	0.99996	CDH17	XM_018058228.1	down
LNC_023430	XLOC_249763	down	lincRNA	Trans	Null	0.999278	CDH17	XM_018058228.1	down
LNC_024052	XLOC_254962	down	lincRNA	Trans	Null	0.99996	CDH17	XM_018058228.1	down
LNC_024091	XLOC_255065	down	antisense_lncRNA	Trans	Null	0.99965	CDH17	XM_018058228.1	down
LNC_023871	XLOC_253092	down	antisense_lncRNA	Trans	Null	0.990956	CDHR2	XM_018050639.1	down
LNC_016899	XLOC_179438	down	antisense_lncRNA	Trans	Null	0.988736	CDK20	XM_018052529.1	down
LNC_001006	XLOC_012783	down	intronic_lncRNA	Trans	Null	0.976448	CELF2	XM_018056987.1	down
LNC_001006	XLOC_012783	down	intronic_lncRNA	Trans	Null	0.999106	CELF2	XM_018056988.1	down
LNC_002283	XLOC_026125	down	lincRNA	Trans	Null	0.976527	CELF2	XM_018056987.1	down
LNC_002283	XLOC_026125	down	lincRNA	Trans	Null	0.999129	CELF2	XM_018056988.1	down
LNC_004929	XLOC_051783	down	intronic_lncRNA	Trans	Null	0.976058	CELF2	XM_018056987.1	down
LNC_004929	XLOC_051783	down	intronic_lncRNA	Trans	Null	0.998944	CELF2	XM_018056988.1	down
LNC_005891	XLOC_062077	down	lincRNA	Trans	Null	0.976527	CELF2	XM_018056987.1	down
LNC_005891	XLOC_062077	down	lincRNA	Trans	Null	0.999129	CELF2	XM_018056988.1	down
LNC_010434	XLOC_116233	down	intronic_lncRNA	Trans	Null	0.976478	CELF2	XM_018056987.1	down
LNC_010434	XLOC_116233	down	intronic_lncRNA	Trans	Null	0.999117	CELF2	XM_018056988.1	down
LNC_011353	XLOC_127209	down	intronic_lncRNA	Trans	Null	0.976527	CELF2	XM_018056987.1	down
LNC_011353	XLOC_127209	down	intronic_lncRNA	Trans	Null	0.999129	CELF2	XM_018056988.1	down
LNC_015039	XLOC_164506	down	intronic_lncRNA	Trans	Null	0.975184	CELF2	XM_018056988.1	down
LNC_016065	XLOC_173835	down	intronic_lncRNA	Trans	Null	0.976527	CELF2	XM_018056987.1	down
LNC_016065	XLOC_173835	down	intronic_lncRNA	Trans	Null	0.999129	CELF2	XM_018056988.1	down
LNC_021229	XLOC_221964	down	intronic_lncRNA	Trans	Null	0.976527	CELF2	XM_018056987.1	down
LNC_021229	XLOC_221964	down	intronic_lncRNA	Trans	Null	0.999129	CELF2	XM_018056988.1	down
LNC_021623	XLOC_228278	down	intronic_lncRNA	Trans	Null	0.976295	CELF2	XM_018056987.1	down
LNC_021623	XLOC_228278	down	intronic_lncRNA	Trans	Null	0.999045	CELF2	XM_018056988.1	down
LNC_023160	XLOC_247228	down	intronic_lncRNA	Trans	Null	0.976527	CELF2	XM_018056987.1	down
LNC_023160	XLOC_247228	down	intronic_lncRNA	Trans	Null	0.999129	CELF2	XM_018056988.1	down
LNC_023500	XLOC_250175	down	intronic_lncRNA	Trans	Null	0.976527	CELF2	XM_018056987.1	down
LNC_023500	XLOC_250175	down	intronic_lncRNA	Trans	Null	0.999129	CELF2	XM_018056988.1	down
LNC_023879	XLOC_253092	down	antisense_lncRNA	Trans	Null	0.976527	CELF2	XM_018056987.1	down
LNC_023879	XLOC_253092	down	antisense_lncRNA	Trans	Null	0.999129	CELF2	XM_018056988.1	down
LNC_015242	XLOC_167733	down	lincRNA	Cis	62797	Null	CHD9	XM_018061983.1	up
LNC_015245	XLOC_167740	up	lincRNA	Cis	77018	Null	CHD9	XM_018061983.1	up
LNC_002645	XLOC_029185	up	intronic_lncRNA	Trans	Null	1	CHRNB1	XM_005693503.2	up
LNC_004000	XLOC_041777	up	intronic_lncRNA	Trans	Null	1	CHRNB1	XM_005693503.2	up
LNC_004696	XLOC_050046	up	intronic_lncRNA	Trans	Null	1	CHRNB1	XM_005693503.2	up
LNC_005876	XLOC_062054	up	antisense_lncRNA	Trans	Null	1	CHRNB1	XM_005693503.2	up
LNC_005877	XLOC_062054	up	antisense_lncRNA	Trans	Null	1	CHRNB1	XM_005693503.2	up
LNC_006989	XLOC_076450	up	intronic_lncRNA	Trans	Null	0.953923	CHRNB1	XM_005693503.2	up
LNC_008317	XLOC_091585	up	lincRNA	Trans	Null	0.996065	CHRNB1	XM_005693503.2	up
LNC_010868	XLOC_120722	up	lincRNA	Trans	Null	0.97447	CHRNB1	XM_005693503.2	up
LNC_013227	XLOC_146715	up	intronic_lncRNA	Trans	Null	1	CHRNB1	XM_005693503.2	up
LNC_013964	XLOC_154530	up	intronic_lncRNA	Trans	Null	1	CHRNB1	XM_005693503.2	up
LNC_016636	XLOC_177620	up	intronic_lncRNA	Trans	Null	1	CHRNB1	XM_005693503.2	up
LNC_019457	XLOC_205474	up	antisense_lncRNA	Trans	Null	1	CHRNB1	XM_005693503.2	up
LNC_019686	XLOC_206737	up	intronic_lncRNA	Trans	Null	1	CHRNB1	XM_005693503.2	up
LNC_019869	XLOC_208683	up	intronic_lncRNA	Trans	Null	1	CHRNB1	XM_005693503.2	up
LNC_020916	XLOC_218682	up	intronic_lncRNA	Trans	Null	1	CHRNB1	XM_005693503.2	up
LNC_023740	XLOC_251920	up	lincRNA	Trans	Null	1	CHRNB1	XM_005693503.2	up
LNC_023946	XLOC_253890	up	intronic_lncRNA	Trans	Null	1	CHRNB1	XM_005693503.2	up
XR_001296408.2	LOC106502761	down	lncRNA	Trans	Null	0.97523	CIDEA	NM_001314221.1	down
LNC_011964	XLOC_133933	down	intronic_lncRNA	Trans	Null	0.995409	CIDEA	NM_001314221.1	down
LNC_014412	XLOC_158944	down	lincRNA	Trans	Null	0.970869	CIDEA	NM_001314221.1	down
LNC_022953	XLOC_244208	down	intronic_lncRNA	Trans	Null	0.995409	CIDEA	NM_001314221.1	down
LNC_000451	XLOC_004843	down	intronic_lncRNA	Trans	Null	0.999453	CILP	XM_018053656.1	down
LNC_000462	XLOC_004970	down	lincRNA	Trans	Null	0.999015	CILP	XM_018053656.1	down
LNC_001581	XLOC_018903	down	intronic_lncRNA	Trans	Null	0.999481	CILP	XM_018053656.1	down
LNC_001592	XLOC_018975	down	intronic_lncRNA	Trans	Null	1	CILP	XM_018053656.1	down
LNC_003868	XLOC_040496	down	lincRNA	Trans	Null	0.999965	CILP	XM_018053656.1	down
LNC_004405	XLOC_047337	down	lincRNA	Trans	Null	1	CILP	XM_018053656.1	down
LNC_005036	XLOC_053221	down	intronic_lncRNA	Trans	Null	0.998071	CILP	XM_018053656.1	down
LNC_005042	XLOC_053221	down	intronic_lncRNA	Trans	Null	0.996607	CILP	XM_018053656.1	down
LNC_006937	XLOC_076021	down	intronic_lncRNA	Trans	Null	0.99994	CILP	XM_018053656.1	down
LNC_006994	XLOC_076450	down	intronic_lncRNA	Trans	Null	1	CILP	XM_018053656.1	down
LNC_008654	XLOC_096227	down	lincRNA	Trans	Null	1	CILP	XM_018053656.1	down
LNC_010359	XLOC_115860	down	intronic_lncRNA	Trans	Null	1	CILP	XM_018053656.1	down
LNC_010637	XLOC_117782	down	lincRNA	Trans	Null	1	CILP	XM_018053656.1	down
LNC_010877	XLOC_120895	down	intronic_lncRNA	Trans	Null	0.999958	CILP	XM_018053656.1	down
LNC_012362	XLOC_137373	down	intronic_lncRNA	Trans	Null	1	CILP	XM_018053656.1	down
LNC_013387	XLOC_148429	down	intronic_lncRNA	Trans	Null	0.999997	CILP	XM_018053656.1	down
LNC_014486	XLOC_159502	down	antisense_lncRNA	Trans	Null	0.996511	CILP	XM_018053656.1	down
LNC_014796	XLOC_163069	down	lincRNA	Trans	Null	0.99899	CILP	XM_018053656.1	down
LNC_014800	XLOC_163069	down	lincRNA	Trans	Null	0.994888	CILP	XM_018053656.1	down
LNC_017962	XLOC_190907	down	intronic_lncRNA	Trans	Null	1	CILP	XM_018053656.1	down
LNC_017967	XLOC_190938	down	intronic_lncRNA	Trans	Null	0.99989	CILP	XM_018053656.1	down
LNC_021578	XLOC_228027	down	lincRNA	Trans	Null	1	CILP	XM_018053656.1	down
LNC_023404	XLOC_249542	down	intronic_lncRNA	Trans	Null	1	CILP	XM_018053656.1	down
LNC_023405	XLOC_249542	down	antisense_lncRNA	Trans	Null	1	CILP	XM_018053656.1	down
LNC_023430	XLOC_249763	down	lincRNA	Trans	Null	0.999343	CILP	XM_018053656.1	down
LNC_024052	XLOC_254962	down	lincRNA	Trans	Null	1	CILP	XM_018053656.1	down
LNC_024091	XLOC_255065	down	antisense_lncRNA	Trans	Null	0.999656	CILP	XM_018053656.1	down
LNC_001757	XLOC_020079	up	lincRNA	Trans	Null	0.970982	CLASP2	XM_018067137.1	up
LNC_009665	XLOC_107361	up	intronic_lncRNA	Trans	Null	0.997817	CLASP2	XM_018067137.1	up
LNC_015508	XLOC_169844	up	antisense_lncRNA	Trans	Null	0.997817	CLASP2	XM_018067137.1	up
LNC_023780	XLOC_252348	up	lincRNA	Trans	Null	0.996727	CLASP2	XM_018067137.1	up
LNC_000451	XLOC_004843	down	intronic_lncRNA	Trans	Null	0.999114	CNDP1	XM_018039542.1	down
LNC_000462	XLOC_004970	down	lincRNA	Trans	Null	0.998597	CNDP1	XM_018039542.1	down
LNC_001581	XLOC_018903	down	intronic_lncRNA	Trans	Null	0.99892	CNDP1	XM_018039542.1	down
LNC_001592	XLOC_018975	down	intronic_lncRNA	Trans	Null	0.999592	CNDP1	XM_018039542.1	down
LNC_003868	XLOC_040496	down	lincRNA	Trans	Null	0.999571	CNDP1	XM_018039542.1	down
LNC_004405	XLOC_047337	down	lincRNA	Trans	Null	0.999592	CNDP1	XM_018039542.1	down
LNC_005036	XLOC_053221	down	intronic_lncRNA	Trans	Null	0.999058	CNDP1	XM_018039542.1	down
LNC_005042	XLOC_053221	down	intronic_lncRNA	Trans	Null	0.996038	CNDP1	XM_018039542.1	down
LNC_006937	XLOC_076021	down	intronic_lncRNA	Trans	Null	0.999579	CNDP1	XM_018039542.1	down
LNC_006994	XLOC_076450	down	intronic_lncRNA	Trans	Null	0.999592	CNDP1	XM_018039542.1	down
LNC_008654	XLOC_096227	down	lincRNA	Trans	Null	0.999592	CNDP1	XM_018039542.1	down
LNC_010359	XLOC_115860	down	intronic_lncRNA	Trans	Null	0.999592	CNDP1	XM_018039542.1	down
LNC_010637	XLOC_117782	down	lincRNA	Trans	Null	0.999592	CNDP1	XM_018039542.1	down
LNC_010877	XLOC_120895	down	intronic_lncRNA	Trans	Null	0.999557	CNDP1	XM_018039542.1	down
LNC_012362	XLOC_137373	down	intronic_lncRNA	Trans	Null	0.999592	CNDP1	XM_018039542.1	down
LNC_013387	XLOC_148429	down	intronic_lncRNA	Trans	Null	0.999646	CNDP1	XM_018039542.1	down
LNC_014486	XLOC_159502	down	antisense_lncRNA	Trans	Null	0.997977	CNDP1	XM_018039542.1	down
LNC_014796	XLOC_163069	down	lincRNA	Trans	Null	0.998446	CNDP1	XM_018039542.1	down
LNC_014800	XLOC_163069	down	lincRNA	Trans	Null	0.994104	CNDP1	XM_018039542.1	down
LNC_017962	XLOC_190907	down	intronic_lncRNA	Trans	Null	0.999592	CNDP1	XM_018039542.1	down
LNC_017967	XLOC_190938	down	intronic_lncRNA	Trans	Null	0.999754	CNDP1	XM_018039542.1	down
LNC_021578	XLOC_228027	down	lincRNA	Trans	Null	0.999592	CNDP1	XM_018039542.1	down
LNC_023404	XLOC_249542	down	intronic_lncRNA	Trans	Null	0.999592	CNDP1	XM_018039542.1	down
LNC_023405	XLOC_249542	down	antisense_lncRNA	Trans	Null	0.999592	CNDP1	XM_018039542.1	down
LNC_023430	XLOC_249763	down	lincRNA	Trans	Null	0.998781	CNDP1	XM_018039542.1	down
LNC_024052	XLOC_254962	down	lincRNA	Trans	Null	0.999593	CNDP1	XM_018039542.1	down
LNC_024091	XLOC_255065	down	antisense_lncRNA	Trans	Null	0.999292	CNDP1	XM_018039542.1	down
LNC_001006	XLOC_012783	down	intronic_lncRNA	Trans	Null	0.963058	CNOT4	XM_005679497.3	down
LNC_002283	XLOC_026125	down	lincRNA	Trans	Null	0.963178	CNOT4	XM_005679497.3	down
LNC_004929	XLOC_051783	down	intronic_lncRNA	Trans	Null	0.962499	CNOT4	XM_005679497.3	down
LNC_005891	XLOC_062077	down	lincRNA	Trans	Null	0.963178	CNOT4	XM_005679497.3	down
LNC_010434	XLOC_116233	down	intronic_lncRNA	Trans	Null	0.963102	CNOT4	XM_005679497.3	down
LNC_011353	XLOC_127209	down	intronic_lncRNA	Trans	Null	0.963178	CNOT4	XM_005679497.3	down
LNC_016065	XLOC_173835	down	intronic_lncRNA	Trans	Null	0.963178	CNOT4	XM_005679497.3	down
LNC_021229	XLOC_221964	down	intronic_lncRNA	Trans	Null	0.963178	CNOT4	XM_005679497.3	down
LNC_021623	XLOC_228278	down	intronic_lncRNA	Trans	Null	0.962836	CNOT4	XM_005679497.3	down
LNC_023160	XLOC_247228	down	intronic_lncRNA	Trans	Null	0.963178	CNOT4	XM_005679497.3	down
LNC_023500	XLOC_250175	down	intronic_lncRNA	Trans	Null	0.963178	CNOT4	XM_005679497.3	down
LNC_023879	XLOC_253092	down	antisense_lncRNA	Trans	Null	0.963178	CNOT4	XM_005679497.3	down
LNC_023922	XLOC_253603	down	antisense_lncRNA	Trans	Null	0.950954	CNOT4	XM_005679497.3	down
LNC_000451	XLOC_004843	down	intronic_lncRNA	Trans	Null	0.999392	COL14A1	XM_018058143.1	down
LNC_000462	XLOC_004970	down	lincRNA	Trans	Null	0.998852	COL14A1	XM_018058143.1	down
LNC_001581	XLOC_018903	down	intronic_lncRNA	Trans	Null	0.999456	COL14A1	XM_018058143.1	down
LNC_001592	XLOC_018975	down	intronic_lncRNA	Trans	Null	0.999815	COL14A1	XM_018058143.1	down
LNC_003868	XLOC_040496	down	lincRNA	Trans	Null	0.999765	COL14A1	XM_018058143.1	down
LNC_004405	XLOC_047337	down	lincRNA	Trans	Null	0.999815	COL14A1	XM_018058143.1	down
LNC_005036	XLOC_053221	down	intronic_lncRNA	Trans	Null	0.998195	COL14A1	XM_018058143.1	down
LNC_005042	XLOC_053221	down	intronic_lncRNA	Trans	Null	0.996627	COL14A1	XM_018058143.1	down
LNC_006937	XLOC_076021	down	intronic_lncRNA	Trans	Null	0.999652	COL14A1	XM_018058143.1	down
LNC_006994	XLOC_076450	down	intronic_lncRNA	Trans	Null	0.999815	COL14A1	XM_018058143.1	down
LNC_008654	XLOC_096227	down	lincRNA	Trans	Null	0.999815	COL14A1	XM_018058143.1	down
LNC_010359	XLOC_115860	down	intronic_lncRNA	Trans	Null	0.999815	COL14A1	XM_018058143.1	down
LNC_010637	XLOC_117782	down	lincRNA	Trans	Null	0.999815	COL14A1	XM_018058143.1	down
LNC_010877	XLOC_120895	down	intronic_lncRNA	Trans	Null	0.999729	COL14A1	XM_018058143.1	down
LNC_012362	XLOC_137373	down	intronic_lncRNA	Trans	Null	0.999815	COL14A1	XM_018058143.1	down
LNC_013387	XLOC_148429	down	intronic_lncRNA	Trans	Null	0.999824	COL14A1	XM_018058143.1	down
LNC_014486	XLOC_159502	down	antisense_lncRNA	Trans	Null	0.996737	COL14A1	XM_018058143.1	down
LNC_014796	XLOC_163069	down	lincRNA	Trans	Null	0.998836	COL14A1	XM_018058143.1	down
LNC_014800	XLOC_163069	down	lincRNA	Trans	Null	0.994643	COL14A1	XM_018058143.1	down
LNC_017962	XLOC_190907	down	intronic_lncRNA	Trans	Null	0.999815	COL14A1	XM_018058143.1	down
LNC_017967	XLOC_190938	down	intronic_lncRNA	Trans	Null	0.999758	COL14A1	XM_018058143.1	down
LNC_021578	XLOC_228027	down	lincRNA	Trans	Null	0.999815	COL14A1	XM_018058143.1	down
LNC_023404	XLOC_249542	down	intronic_lncRNA	Trans	Null	0.999815	COL14A1	XM_018058143.1	down
LNC_023405	XLOC_249542	down	antisense_lncRNA	Trans	Null	0.999815	COL14A1	XM_018058143.1	down
LNC_023430	XLOC_249763	down	lincRNA	Trans	Null	0.999188	COL14A1	XM_018058143.1	down
LNC_024052	XLOC_254962	down	lincRNA	Trans	Null	0.999815	COL14A1	XM_018058143.1	down
LNC_024091	XLOC_255065	down	antisense_lncRNA	Trans	Null	0.999425	COL14A1	XM_018058143.1	down
LNC_013223	XLOC_146715	down	intronic_lncRNA	Trans	Null	0.976017	COL16A1	XM_018057468.1	down
LNC_013223	XLOC_146715	down	intronic_lncRNA	Trans	Null	0.95271	COL16A1	XM_018057487.1	down
LNC_019094	XLOC_202889	down	intronic_lncRNA	Trans	Null	0.981874	COL16A1	XM_018057468.1	down
LNC_019094	XLOC_202889	down	intronic_lncRNA	Trans	Null	0.964048	COL16A1	XM_018057487.1	down
LNC_017821	XLOC_189347	up	lincRNA	Trans	Null	0.989056	COL4A5	XM_005700225.3	up
LNC_007763	XLOC_085244	up	lincRNA	Trans	Null	0.990496	COL8A2	XM_018041567.1	up
LNC_022487	XLOC_237534	up	intronic_lncRNA	Trans	Null	0.987632	COL8A2	XM_018041567.1	up
LNC_008010	XLOC_089239	up	intronic_lncRNA	Trans	Null	0.95109	CPEB3	XM_018041466.1	up
LNC_008160	XLOC_090063	up	lincRNA	Trans	Null	0.961932	CPEB3	XM_018041466.1	up
LNC_009676	XLOC_107409	up	intronic_lncRNA	Trans	Null	0.961933	CPEB3	XM_018041466.1	up
LNC_013847	XLOC_153574	up	lincRNA	Trans	Null	0.961933	CPEB3	XM_018041466.1	up
LNC_020057	XLOC_211271	up	intronic_lncRNA	Trans	Null	0.961933	CPEB3	XM_018041466.1	up
LNC_023715	XLOC_251687	up	antisense_lncRNA	Trans	Null	0.960802	CPEB3	XM_018041466.1	up
XR_001296408.2	LOC106502761	down	lncRNA	Trans	Null	0.970283	CPM	XM_018047967.1	down
LNC_011964	XLOC_133933	down	intronic_lncRNA	Trans	Null	0.990878	CPM	XM_018047967.1	down
LNC_022953	XLOC_244208	down	intronic_lncRNA	Trans	Null	0.990878	CPM	XM_018047967.1	down
LNC_000451	XLOC_004843	down	intronic_lncRNA	Trans	Null	0.999363	CXCL14	XM_005683314.3	down
LNC_000462	XLOC_004970	down	lincRNA	Trans	Null	0.999198	CXCL14	XM_005683314.3	down
LNC_001581	XLOC_018903	down	intronic_lncRNA	Trans	Null	0.999473	CXCL14	XM_005683314.3	down
LNC_001592	XLOC_018975	down	intronic_lncRNA	Trans	Null	0.999969	CXCL14	XM_005683314.3	down
LNC_003868	XLOC_040496	down	lincRNA	Trans	Null	0.999976	CXCL14	XM_005683314.3	down
LNC_004405	XLOC_047337	down	lincRNA	Trans	Null	0.999969	CXCL14	XM_005683314.3	down
LNC_005036	XLOC_053221	down	intronic_lncRNA	Trans	Null	0.997975	CXCL14	XM_005683314.3	down
LNC_005042	XLOC_053221	down	intronic_lncRNA	Trans	Null	0.996928	CXCL14	XM_005683314.3	down
LNC_006937	XLOC_076021	down	intronic_lncRNA	Cis	-7610	Null	CXCL14	XM_005683314.3	down
LNC_006937	XLOC_076021	down	intronic_lncRNA	Trans	Null	0.99998	CXCL14	XM_005683314.3	down
LNC_006994	XLOC_076450	down	intronic_lncRNA	Trans	Null	0.999969	CXCL14	XM_005683314.3	down
LNC_008654	XLOC_096227	down	lincRNA	Trans	Null	0.999969	CXCL14	XM_005683314.3	down
LNC_010359	XLOC_115860	down	intronic_lncRNA	Trans	Null	0.999969	CXCL14	XM_005683314.3	down
LNC_010637	XLOC_117782	down	lincRNA	Trans	Null	0.999969	CXCL14	XM_005683314.3	down
LNC_010877	XLOC_120895	down	intronic_lncRNA	Trans	Null	0.999916	CXCL14	XM_005683314.3	down
LNC_012362	XLOC_137373	down	intronic_lncRNA	Trans	Null	0.999969	CXCL14	XM_005683314.3	down
LNC_013387	XLOC_148429	down	intronic_lncRNA	Trans	Null	0.999963	CXCL14	XM_005683314.3	down
LNC_014486	XLOC_159502	down	antisense_lncRNA	Trans	Null	0.996396	CXCL14	XM_005683314.3	down
LNC_014796	XLOC_163069	down	lincRNA	Trans	Null	0.998893	CXCL14	XM_005683314.3	down
LNC_014800	XLOC_163069	down	lincRNA	Trans	Null	0.994756	CXCL14	XM_005683314.3	down
LNC_017962	XLOC_190907	down	intronic_lncRNA	Trans	Null	0.999969	CXCL14	XM_005683314.3	down
LNC_017967	XLOC_190938	down	intronic_lncRNA	Trans	Null	0.999851	CXCL14	XM_005683314.3	down
LNC_021578	XLOC_228027	down	lincRNA	Trans	Null	0.999969	CXCL14	XM_005683314.3	down
LNC_023404	XLOC_249542	down	intronic_lncRNA	Trans	Null	0.999969	CXCL14	XM_005683314.3	down
LNC_023405	XLOC_249542	down	antisense_lncRNA	Trans	Null	0.999969	CXCL14	XM_005683314.3	down
LNC_023430	XLOC_249763	down	lincRNA	Trans	Null	0.999252	CXCL14	XM_005683314.3	down
LNC_024052	XLOC_254962	down	lincRNA	Trans	Null	0.999969	CXCL14	XM_005683314.3	down
LNC_024091	XLOC_255065	down	antisense_lncRNA	Trans	Null	0.999758	CXCL14	XM_005683314.3	down
LNC_016147	XLOC_174308	down	intronic_lncRNA	Trans	Null	0.95718	DBNDD2	XM_018057926.1	down
LNC_013152	XLOC_146475	up	intronic_lncRNA	Cis	16134	Null	DCHS1	XM_018059477.1	down
LNC_001213	XLOC_014241	up	intronic_lncRNA	Trans	Null	0.957102	DDR1	XM_018038865.1	up
LNC_001493	XLOC_017536	up	lincRNA	Trans	Null	0.957073	DDR1	XM_018038865.1	up
LNC_005416	XLOC_056747	up	intronic_lncRNA	Trans	Null	0.957102	DDR1	XM_018038865.1	up
LNC_006185	XLOC_065906	up	lincRNA	Trans	Null	0.957102	DDR1	XM_018038865.1	up
LNC_008913	XLOC_099894	up	antisense_lncRNA	Trans	Null	0.957102	DDR1	XM_018038865.1	up
LNC_011017	XLOC_122043	up	intronic_lncRNA	Trans	Null	0.957102	DDR1	XM_018038865.1	up
LNC_011560	XLOC_129926	up	antisense_lncRNA	Trans	Null	0.957102	DDR1	XM_018038865.1	up
LNC_019176	XLOC_203111	up	intronic_lncRNA	Trans	Null	0.957102	DDR1	XM_018038865.1	up
LNC_019929	XLOC_209669	up	intronic_lncRNA	Trans	Null	0.957093	DDR1	XM_018038865.1	up
LNC_023119	XLOC_246683	up	lincRNA	Trans	Null	0.957045	DDR1	XM_018038865.1	up
LNC_002622	XLOC_029137	down	antisense_lncRNA	Trans	Null	0.963049	DENND1A	XM_018055746.1	down
LNC_005762	XLOC_061008	down	intronic_lncRNA	Trans	Null	0.963049	DENND1A	XM_018055746.1	down
LNC_006671	XLOC_071216	down	intronic_lncRNA	Trans	Null	0.963049	DENND1A	XM_018055746.1	down
LNC_009123	XLOC_101787	down	intronic_lncRNA	Trans	Null	0.963049	DENND1A	XM_018055746.1	down
LNC_009672	XLOC_107401	down	intronic_lncRNA	Trans	Null	0.963049	DENND1A	XM_018055746.1	down
LNC_010768	XLOC_119660	down	intronic_lncRNA	Trans	Null	0.960383	DENND1A	XM_018055746.1	down
LNC_012222	XLOC_136174	down	intronic_lncRNA	Trans	Null	0.976244	DENND1A	XM_018055746.1	down
LNC_017080	XLOC_180707	down	intronic_lncRNA	Trans	Null	0.963049	DENND1A	XM_018055746.1	down
LNC_019121	XLOC_202982	down	intronic_lncRNA	Trans	Null	0.963831	DENND1A	XM_018055746.1	down
LNC_020771	XLOC_217211	down	lincRNA	Trans	Null	0.963049	DENND1A	XM_018055746.1	down
LNC_023900	XLOC_253352	down	lincRNA	Trans	Null	0.963049	DENND1A	XM_018055746.1	down
LNC_001890	XLOC_021615	up	intronic_lncRNA	Trans	Null	0.95607	DENND5A	XM_018059523.1	up
LNC_010786	XLOC_119780	up	lincRNA	Trans	Null	0.973242	DEPDC5	XM_018060924.1	up
LNC_000451	XLOC_004843	down	intronic_lncRNA	Trans	Null	0.998749	DLG2	XM_018042833.1	down
LNC_000462	XLOC_004970	down	lincRNA	Trans	Null	0.998342	DLG2	XM_018042833.1	down
LNC_001581	XLOC_018903	down	intronic_lncRNA	Trans	Null	0.998819	DLG2	XM_018042833.1	down
LNC_001592	XLOC_018975	down	intronic_lncRNA	Trans	Null	0.999427	DLG2	XM_018042833.1	down
LNC_003868	XLOC_040496	down	lincRNA	Trans	Null	0.999378	DLG2	XM_018042833.1	down
LNC_004405	XLOC_047337	down	lincRNA	Trans	Null	0.999427	DLG2	XM_018042833.1	down
LNC_005036	XLOC_053221	down	intronic_lncRNA	Trans	Null	0.997406	DLG2	XM_018042833.1	down
LNC_005042	XLOC_053221	down	intronic_lncRNA	Trans	Null	0.995809	DLG2	XM_018042833.1	down
LNC_006937	XLOC_076021	down	intronic_lncRNA	Trans	Null	0.999412	DLG2	XM_018042833.1	down
LNC_006994	XLOC_076450	down	intronic_lncRNA	Trans	Null	0.999427	DLG2	XM_018042833.1	down
LNC_008654	XLOC_096227	down	lincRNA	Trans	Null	0.999427	DLG2	XM_018042833.1	down
LNC_010359	XLOC_115860	down	intronic_lncRNA	Trans	Null	0.999427	DLG2	XM_018042833.1	down
LNC_010637	XLOC_117782	down	lincRNA	Trans	Null	0.999427	DLG2	XM_018042833.1	down
LNC_010877	XLOC_120895	down	intronic_lncRNA	Trans	Null	0.999423	DLG2	XM_018042833.1	down
LNC_012362	XLOC_137373	down	intronic_lncRNA	Trans	Null	0.999427	DLG2	XM_018042833.1	down
LNC_013387	XLOC_148429	down	intronic_lncRNA	Trans	Null	0.99942	DLG2	XM_018042833.1	down
LNC_014486	XLOC_159502	down	antisense_lncRNA	Trans	Null	0.995814	DLG2	XM_018042833.1	down
LNC_014796	XLOC_163069	down	lincRNA	Trans	Null	0.998435	DLG2	XM_018042833.1	down
LNC_014800	XLOC_163069	down	lincRNA	Trans	Null	0.994302	DLG2	XM_018042833.1	down
LNC_017962	XLOC_190907	down	intronic_lncRNA	Trans	Null	0.999427	DLG2	XM_018042833.1	down
LNC_017967	XLOC_190938	down	intronic_lncRNA	Trans	Null	0.999438	DLG2	XM_018042833.1	down
LNC_021578	XLOC_228027	down	lincRNA	Trans	Null	0.999427	DLG2	XM_018042833.1	down
LNC_023404	XLOC_249542	down	intronic_lncRNA	Trans	Null	0.999427	DLG2	XM_018042833.1	down
LNC_023405	XLOC_249542	down	antisense_lncRNA	Trans	Null	0.999427	DLG2	XM_018042833.1	down
LNC_023430	XLOC_249763	down	lincRNA	Trans	Null	0.998801	DLG2	XM_018042833.1	down
LNC_024052	XLOC_254962	down	lincRNA	Trans	Null	0.999427	DLG2	XM_018042833.1	down
LNC_024091	XLOC_255065	down	antisense_lncRNA	Trans	Null	0.999042	DLG2	XM_018042833.1	down
LNC_002645	XLOC_029185	up	intronic_lncRNA	Trans	Null	1	DLGAP4	XM_018057810.1	up
LNC_004000	XLOC_041777	up	intronic_lncRNA	Trans	Null	1	DLGAP4	XM_018057810.1	up
LNC_004696	XLOC_050046	up	intronic_lncRNA	Trans	Null	1	DLGAP4	XM_018057810.1	up
LNC_005876	XLOC_062054	up	antisense_lncRNA	Trans	Null	1	DLGAP4	XM_018057810.1	up
LNC_005877	XLOC_062054	up	antisense_lncRNA	Trans	Null	1	DLGAP4	XM_018057810.1	up
LNC_006989	XLOC_076450	up	intronic_lncRNA	Trans	Null	0.953923	DLGAP4	XM_018057810.1	up
LNC_008317	XLOC_091585	up	lincRNA	Trans	Null	0.996065	DLGAP4	XM_018057810.1	up
LNC_010868	XLOC_120722	up	lincRNA	Trans	Null	0.97447	DLGAP4	XM_018057810.1	up
LNC_013227	XLOC_146715	up	intronic_lncRNA	Trans	Null	1	DLGAP4	XM_018057810.1	up
LNC_013964	XLOC_154530	up	intronic_lncRNA	Trans	Null	1	DLGAP4	XM_018057810.1	up
LNC_016636	XLOC_177620	up	intronic_lncRNA	Trans	Null	1	DLGAP4	XM_018057810.1	up
LNC_019457	XLOC_205474	up	antisense_lncRNA	Trans	Null	1	DLGAP4	XM_018057810.1	up
LNC_019686	XLOC_206737	up	intronic_lncRNA	Trans	Null	1	DLGAP4	XM_018057810.1	up
LNC_019869	XLOC_208683	up	intronic_lncRNA	Trans	Null	1	DLGAP4	XM_018057810.1	up
LNC_020916	XLOC_218682	up	intronic_lncRNA	Trans	Null	1	DLGAP4	XM_018057810.1	up
LNC_023740	XLOC_251920	up	lincRNA	Trans	Null	1	DLGAP4	XM_018057810.1	up
LNC_023946	XLOC_253890	up	intronic_lncRNA	Trans	Null	1	DLGAP4	XM_018057810.1	up
LNC_000451	XLOC_004843	down	intronic_lncRNA	Trans	Null	0.99371	DLX6	XM_018047529.1	down
LNC_000462	XLOC_004970	down	lincRNA	Trans	Null	0.99807	DLX6	XM_018047529.1	down
LNC_001581	XLOC_018903	down	intronic_lncRNA	Trans	Null	0.993836	DLX6	XM_018047529.1	down
LNC_001592	XLOC_018975	down	intronic_lncRNA	Trans	Null	0.99448	DLX6	XM_018047529.1	down
LNC_003868	XLOC_040496	down	lincRNA	Cis	14590	Null	DLX6	XM_018047529.1	down
LNC_003868	XLOC_040496	down	lincRNA	Trans	Null	0.995306	DLX6	XM_018047529.1	down
LNC_004405	XLOC_047337	down	lincRNA	Trans	Null	0.99448	DLX6	XM_018047529.1	down
LNC_005036	XLOC_053221	down	intronic_lncRNA	Trans	Null	0.991998	DLX6	XM_018047529.1	down
LNC_005042	XLOC_053221	down	intronic_lncRNA	Trans	Null	0.999091	DLX6	XM_018047529.1	down
LNC_006937	XLOC_076021	down	intronic_lncRNA	Trans	Null	0.995196	DLX6	XM_018047529.1	down
LNC_006994	XLOC_076450	down	intronic_lncRNA	Trans	Null	0.99448	DLX6	XM_018047529.1	down
LNC_008654	XLOC_096227	down	lincRNA	Trans	Null	0.99448	DLX6	XM_018047529.1	down
LNC_010359	XLOC_115860	down	intronic_lncRNA	Trans	Null	0.99448	DLX6	XM_018047529.1	down
LNC_010637	XLOC_117782	down	lincRNA	Trans	Null	0.99448	DLX6	XM_018047529.1	down
LNC_010877	XLOC_120895	down	intronic_lncRNA	Trans	Null	0.994482	DLX6	XM_018047529.1	down
LNC_012362	XLOC_137373	down	intronic_lncRNA	Trans	Null	0.99448	DLX6	XM_018047529.1	down
LNC_013387	XLOC_148429	down	intronic_lncRNA	Trans	Null	0.994454	DLX6	XM_018047529.1	down
LNC_014486	XLOC_159502	down	antisense_lncRNA	Trans	Null	0.990242	DLX6	XM_018047529.1	down
LNC_014796	XLOC_163069	down	lincRNA	Trans	Null	0.993159	DLX6	XM_018047529.1	down
LNC_014800	XLOC_163069	down	lincRNA	Trans	Null	0.988627	DLX6	XM_018047529.1	down
LNC_017962	XLOC_190907	down	intronic_lncRNA	Trans	Null	0.99448	DLX6	XM_018047529.1	down
LNC_017967	XLOC_190938	down	intronic_lncRNA	Trans	Null	0.994241	DLX6	XM_018047529.1	down
LNC_021578	XLOC_228027	down	lincRNA	Trans	Null	0.99448	DLX6	XM_018047529.1	down
LNC_023404	XLOC_249542	down	intronic_lncRNA	Trans	Null	0.99448	DLX6	XM_018047529.1	down
LNC_023405	XLOC_249542	down	antisense_lncRNA	Trans	Null	0.99448	DLX6	XM_018047529.1	down
LNC_023430	XLOC_249763	down	lincRNA	Trans	Null	0.993498	DLX6	XM_018047529.1	down
LNC_024052	XLOC_254962	down	lincRNA	Trans	Null	0.994479	DLX6	XM_018047529.1	down
LNC_024091	XLOC_255065	down	antisense_lncRNA	Trans	Null	0.996824	DLX6	XM_018047529.1	down
LNC_002622	XLOC_029137	down	antisense_lncRNA	Trans	Null	0.996035	DST	XM_018038672.1	down
LNC_005762	XLOC_061008	down	intronic_lncRNA	Trans	Null	0.996035	DST	XM_018038672.1	down
LNC_006671	XLOC_071216	down	intronic_lncRNA	Trans	Null	0.996035	DST	XM_018038672.1	down
LNC_009123	XLOC_101787	down	intronic_lncRNA	Trans	Null	0.996035	DST	XM_018038672.1	down
LNC_009672	XLOC_107401	down	intronic_lncRNA	Trans	Null	0.996035	DST	XM_018038672.1	down
LNC_010768	XLOC_119660	down	intronic_lncRNA	Trans	Null	0.99301	DST	XM_018038672.1	down
LNC_012222	XLOC_136174	down	intronic_lncRNA	Trans	Null	0.983096	DST	XM_018038672.1	down
LNC_017080	XLOC_180707	down	intronic_lncRNA	Trans	Null	0.996035	DST	XM_018038672.1	down
LNC_019121	XLOC_202982	down	intronic_lncRNA	Trans	Null	0.996118	DST	XM_018038672.1	down
LNC_020771	XLOC_217211	down	lincRNA	Trans	Null	0.996035	DST	XM_018038672.1	down
LNC_023900	XLOC_253352	down	lincRNA	Trans	Null	0.996035	DST	XM_018038672.1	down
LNC_000451	XLOC_004843	down	intronic_lncRNA	Trans	Null	0.957128	EHBP1L1	XM_018042859.1	down
LNC_000451	XLOC_004843	down	intronic_lncRNA	Trans	Null	0.998708	EHBP1L1	XM_018042860.1	down
LNC_000462	XLOC_004970	down	lincRNA	Trans	Null	0.956226	EHBP1L1	XM_018042859.1	down
LNC_000462	XLOC_004970	down	lincRNA	Trans	Null	0.998256	EHBP1L1	XM_018042860.1	down
LNC_001581	XLOC_018903	down	intronic_lncRNA	Trans	Null	0.957053	EHBP1L1	XM_018042859.1	down
LNC_001581	XLOC_018903	down	intronic_lncRNA	Trans	Null	0.999993	EHBP1L1	XM_018042860.1	down
LNC_001592	XLOC_018975	down	intronic_lncRNA	Trans	Null	0.958084	EHBP1L1	XM_018042859.1	down
LNC_001592	XLOC_018975	down	intronic_lncRNA	Trans	Null	0.999351	EHBP1L1	XM_018042860.1	down
LNC_002426	XLOC_027508	down	intronic_lncRNA	Trans	Null	1	EHBP1L1	XM_018042857.1	down
LNC_003837	XLOC_039849	down	intronic_lncRNA	Trans	Null	1	EHBP1L1	XM_018042857.1	down
LNC_003868	XLOC_040496	down	lincRNA	Trans	Null	0.957911	EHBP1L1	XM_018042859.1	down
LNC_003868	XLOC_040496	down	lincRNA	Trans	Null	0.999299	EHBP1L1	XM_018042860.1	down
LNC_004405	XLOC_047337	down	lincRNA	Trans	Null	0.958084	EHBP1L1	XM_018042859.1	down
LNC_004405	XLOC_047337	down	lincRNA	Trans	Null	0.999351	EHBP1L1	XM_018042860.1	down
LNC_005036	XLOC_053221	down	intronic_lncRNA	Trans	Null	0.97401	EHBP1L1	XM_018042859.1	down
LNC_005036	XLOC_053221	down	intronic_lncRNA	Trans	Null	0.997298	EHBP1L1	XM_018042860.1	down
LNC_005042	XLOC_053221	down	intronic_lncRNA	Trans	Null	0.952939	EHBP1L1	XM_018042859.1	down
LNC_005042	XLOC_053221	down	intronic_lncRNA	Trans	Null	0.995731	EHBP1L1	XM_018042860.1	down
LNC_006937	XLOC_076021	down	intronic_lncRNA	Trans	Null	0.957659	EHBP1L1	XM_018042859.1	down
LNC_006937	XLOC_076021	down	intronic_lncRNA	Trans	Null	0.999235	EHBP1L1	XM_018042860.1	down
LNC_006994	XLOC_076450	down	intronic_lncRNA	Trans	Null	0.958084	EHBP1L1	XM_018042859.1	down
LNC_006994	XLOC_076450	down	intronic_lncRNA	Trans	Null	0.999351	EHBP1L1	XM_018042860.1	down
LNC_008654	XLOC_096227	down	lincRNA	Trans	Null	0.958084	EHBP1L1	XM_018042859.1	down
LNC_008654	XLOC_096227	down	lincRNA	Trans	Null	0.999351	EHBP1L1	XM_018042860.1	down
LNC_009546	XLOC_106177	down	intronic_lncRNA	Trans	Null	0.999991	EHBP1L1	XM_018042857.1	down
LNC_010359	XLOC_115860	down	intronic_lncRNA	Trans	Null	0.958084	EHBP1L1	XM_018042859.1	down
LNC_010359	XLOC_115860	down	intronic_lncRNA	Trans	Null	0.999351	EHBP1L1	XM_018042860.1	down
LNC_010637	XLOC_117782	down	lincRNA	Trans	Null	0.958084	EHBP1L1	XM_018042859.1	down
LNC_010637	XLOC_117782	down	lincRNA	Trans	Null	0.999351	EHBP1L1	XM_018042860.1	down
LNC_010877	XLOC_120895	down	intronic_lncRNA	Trans	Null	0.957869	EHBP1L1	XM_018042859.1	down
LNC_010877	XLOC_120895	down	intronic_lncRNA	Trans	Null	0.999288	EHBP1L1	XM_018042860.1	down
LNC_012362	XLOC_137373	down	intronic_lncRNA	Trans	Null	0.958084	EHBP1L1	XM_018042859.1	down
LNC_012362	XLOC_137373	down	intronic_lncRNA	Trans	Null	0.999351	EHBP1L1	XM_018042860.1	down
LNC_013387	XLOC_148429	down	intronic_lncRNA	Trans	Null	0.958804	EHBP1L1	XM_018042859.1	down
LNC_013387	XLOC_148429	down	intronic_lncRNA	Trans	Null	0.999342	EHBP1L1	XM_018042860.1	down
LNC_014486	XLOC_159502	down	antisense_lncRNA	Trans	Null	0.978632	EHBP1L1	XM_018042859.1	down
LNC_014486	XLOC_159502	down	antisense_lncRNA	Trans	Null	0.995695	EHBP1L1	XM_018042860.1	down
LNC_014796	XLOC_163069	down	lincRNA	Trans	Null	0.957096	EHBP1L1	XM_018042859.1	down
LNC_014796	XLOC_163069	down	lincRNA	Trans	Null	0.998228	EHBP1L1	XM_018042860.1	down
LNC_014800	XLOC_163069	down	lincRNA	Trans	Null	0.952071	EHBP1L1	XM_018042859.1	down
LNC_014800	XLOC_163069	down	lincRNA	Trans	Null	0.994199	EHBP1L1	XM_018042860.1	down
LNC_015948	XLOC_173296	down	intronic_lncRNA	Trans	Null	1	EHBP1L1	XM_018042857.1	down
LNC_016216	XLOC_174581	down	intronic_lncRNA	Trans	Null	1	EHBP1L1	XM_018042857.1	down
LNC_017962	XLOC_190907	down	intronic_lncRNA	Trans	Null	0.958084	EHBP1L1	XM_018042859.1	down
LNC_017962	XLOC_190907	down	intronic_lncRNA	Trans	Null	0.999351	EHBP1L1	XM_018042860.1	down
LNC_017967	XLOC_190938	down	intronic_lncRNA	Trans	Null	0.961152	EHBP1L1	XM_018042859.1	down
LNC_017967	XLOC_190938	down	intronic_lncRNA	Trans	Null	0.999175	EHBP1L1	XM_018042860.1	down
LNC_021578	XLOC_228027	down	lincRNA	Trans	Null	0.958084	EHBP1L1	XM_018042859.1	down
LNC_021578	XLOC_228027	down	lincRNA	Trans	Null	0.999351	EHBP1L1	XM_018042860.1	down
LNC_022311	XLOC_236634	up	intronic_lncRNA	Cis	91	Null	EHBP1L1	XM_018042851.1	up
LNC_022311	XLOC_236634	up	intronic_lncRNA	Cis	91	Null	EHBP1L1	XM_018042853.1	down
LNC_022311	XLOC_236634	up	intronic_lncRNA	Cis	92	Null	EHBP1L1	XM_018042857.1	down
LNC_022311	XLOC_236634	up	intronic_lncRNA	Cis	93	Null	EHBP1L1	XM_018042859.1	down
LNC_022311	XLOC_236634	up	intronic_lncRNA	Cis	93	Null	EHBP1L1	XM_018042860.1	down
LNC_023404	XLOC_249542	down	intronic_lncRNA	Trans	Null	0.958084	EHBP1L1	XM_018042859.1	down
LNC_023404	XLOC_249542	down	intronic_lncRNA	Trans	Null	0.999351	EHBP1L1	XM_018042860.1	down
LNC_023405	XLOC_249542	down	antisense_lncRNA	Trans	Null	0.958084	EHBP1L1	XM_018042859.1	down
LNC_023405	XLOC_249542	down	antisense_lncRNA	Trans	Null	0.999351	EHBP1L1	XM_018042860.1	down
LNC_023430	XLOC_249763	down	lincRNA	Trans	Null	0.956855	EHBP1L1	XM_018042859.1	down
LNC_023430	XLOC_249763	down	lincRNA	Trans	Null	0.998622	EHBP1L1	XM_018042860.1	down
LNC_024052	XLOC_254962	down	lincRNA	Trans	Null	0.958082	EHBP1L1	XM_018042859.1	down
LNC_024052	XLOC_254962	down	lincRNA	Trans	Null	0.99935	EHBP1L1	XM_018042860.1	down
LNC_024091	XLOC_255065	down	antisense_lncRNA	Trans	Null	0.95732	EHBP1L1	XM_018042859.1	down
LNC_024091	XLOC_255065	down	antisense_lncRNA	Trans	Null	0.998954	EHBP1L1	XM_018042860.1	down
LNC_000451	XLOC_004843	down	intronic_lncRNA	Trans	Null	0.999453	EHF	XM_018059251.1	down
LNC_000462	XLOC_004970	down	lincRNA	Trans	Null	0.999015	EHF	XM_018059251.1	down
LNC_001213	XLOC_014241	up	intronic_lncRNA	Trans	Null	1	EHF	XM_018059254.1	up
LNC_001493	XLOC_017536	up	lincRNA	Trans	Null	1	EHF	XM_018059254.1	up
LNC_001581	XLOC_018903	down	intronic_lncRNA	Trans	Null	0.999481	EHF	XM_018059251.1	down
LNC_001592	XLOC_018975	down	intronic_lncRNA	Trans	Null	1	EHF	XM_018059251.1	down
LNC_003868	XLOC_040496	down	lincRNA	Trans	Null	0.999965	EHF	XM_018059251.1	down
LNC_004405	XLOC_047337	down	lincRNA	Trans	Null	1	EHF	XM_018059251.1	down
LNC_005036	XLOC_053221	down	intronic_lncRNA	Trans	Null	0.998071	EHF	XM_018059251.1	down
LNC_005042	XLOC_053221	down	intronic_lncRNA	Trans	Null	0.996607	EHF	XM_018059251.1	down
LNC_005416	XLOC_056747	up	intronic_lncRNA	Trans	Null	1	EHF	XM_018059254.1	up
LNC_006185	XLOC_065906	up	lincRNA	Trans	Null	1	EHF	XM_018059254.1	up
LNC_006937	XLOC_076021	down	intronic_lncRNA	Trans	Null	0.99994	EHF	XM_018059251.1	down
LNC_006994	XLOC_076450	down	intronic_lncRNA	Trans	Null	1	EHF	XM_018059251.1	down
LNC_008654	XLOC_096227	down	lincRNA	Trans	Null	1	EHF	XM_018059251.1	down
LNC_008913	XLOC_099894	up	antisense_lncRNA	Trans	Null	1	EHF	XM_018059254.1	up
LNC_010359	XLOC_115860	down	intronic_lncRNA	Trans	Null	1	EHF	XM_018059251.1	down
LNC_010637	XLOC_117782	down	lincRNA	Trans	Null	1	EHF	XM_018059251.1	down
LNC_010877	XLOC_120895	down	intronic_lncRNA	Trans	Null	0.999958	EHF	XM_018059251.1	down
LNC_011017	XLOC_122043	up	intronic_lncRNA	Trans	Null	1	EHF	XM_018059254.1	up
LNC_011560	XLOC_129926	up	antisense_lncRNA	Trans	Null	1	EHF	XM_018059254.1	up
LNC_012362	XLOC_137373	down	intronic_lncRNA	Trans	Null	1	EHF	XM_018059251.1	down
LNC_013387	XLOC_148429	down	intronic_lncRNA	Trans	Null	0.999997	EHF	XM_018059251.1	down
LNC_014486	XLOC_159502	down	antisense_lncRNA	Trans	Null	0.996511	EHF	XM_018059251.1	down
LNC_014796	XLOC_163069	down	lincRNA	Trans	Null	0.99899	EHF	XM_018059251.1	down
LNC_014800	XLOC_163069	down	lincRNA	Trans	Null	0.994888	EHF	XM_018059251.1	down
LNC_017962	XLOC_190907	down	intronic_lncRNA	Trans	Null	1	EHF	XM_018059251.1	down
LNC_017967	XLOC_190938	down	intronic_lncRNA	Trans	Null	0.99989	EHF	XM_018059251.1	down
LNC_019176	XLOC_203111	up	intronic_lncRNA	Trans	Null	1	EHF	XM_018059254.1	up
LNC_019929	XLOC_209669	up	intronic_lncRNA	Trans	Null	1	EHF	XM_018059254.1	up
LNC_021578	XLOC_228027	down	lincRNA	Trans	Null	1	EHF	XM_018059251.1	down
LNC_023119	XLOC_246683	up	lincRNA	Trans	Null	0.999999	EHF	XM_018059254.1	up
LNC_023404	XLOC_249542	down	intronic_lncRNA	Trans	Null	1	EHF	XM_018059251.1	down
LNC_023405	XLOC_249542	down	antisense_lncRNA	Trans	Null	1	EHF	XM_018059251.1	down
LNC_023430	XLOC_249763	down	lincRNA	Trans	Null	0.999343	EHF	XM_018059251.1	down
LNC_024052	XLOC_254962	down	lincRNA	Trans	Null	1	EHF	XM_018059251.1	down
LNC_024091	XLOC_255065	down	antisense_lncRNA	Trans	Null	0.999656	EHF	XM_018059251.1	down
XR_001296408.2	LOC106502761	down	lncRNA	Trans	Null	0.957677	EIF4G3	XM_013974607.2	down
XR_001296408.2	LOC106502761	down	lncRNA	Trans	Null	0.981621	EIF4G3	XM_018055143.1	down
XR_001296408.2	LOC106502761	down	lncRNA	Trans	Null	0.981306	EIF4G3	XM_018055165.1	down
LNC_011964	XLOC_133933	down	intronic_lncRNA	Trans	Null	0.978191	EIF4G3	XM_013974607.2	down
LNC_011964	XLOC_133933	down	intronic_lncRNA	Trans	Null	1	EIF4G3	XM_018055143.1	down
LNC_011964	XLOC_133933	down	intronic_lncRNA	Trans	Null	0.99986	EIF4G3	XM_018055165.1	down
LNC_014412	XLOC_158944	down	lincRNA	Trans	Null	0.961888	EIF4G3	XM_018055143.1	down
LNC_014412	XLOC_158944	down	lincRNA	Trans	Null	0.961376	EIF4G3	XM_018055165.1	down
LNC_022953	XLOC_244208	down	intronic_lncRNA	Trans	Null	0.978191	EIF4G3	XM_013974607.2	down
LNC_022953	XLOC_244208	down	intronic_lncRNA	Trans	Null	1	EIF4G3	XM_018055143.1	down
LNC_022953	XLOC_244208	down	intronic_lncRNA	Trans	Null	0.99986	EIF4G3	XM_018055165.1	down
LNC_000451	XLOC_004843	down	intronic_lncRNA	Trans	Null	0.999453	ELAVL4	XM_005678444.3	down
LNC_000462	XLOC_004970	down	lincRNA	Trans	Null	0.999015	ELAVL4	XM_005678444.3	down
LNC_001581	XLOC_018903	down	intronic_lncRNA	Trans	Null	0.999481	ELAVL4	XM_005678444.3	down
LNC_001592	XLOC_018975	down	intronic_lncRNA	Trans	Null	1	ELAVL4	XM_005678444.3	down
LNC_003868	XLOC_040496	down	lincRNA	Trans	Null	0.999965	ELAVL4	XM_005678444.3	down
LNC_004405	XLOC_047337	down	lincRNA	Trans	Null	1	ELAVL4	XM_005678444.3	down
LNC_005036	XLOC_053221	down	intronic_lncRNA	Trans	Null	0.998071	ELAVL4	XM_005678444.3	down
LNC_005042	XLOC_053221	down	intronic_lncRNA	Trans	Null	0.996607	ELAVL4	XM_005678444.3	down
LNC_006937	XLOC_076021	down	intronic_lncRNA	Trans	Null	0.99994	ELAVL4	XM_005678444.3	down
LNC_006994	XLOC_076450	down	intronic_lncRNA	Trans	Null	1	ELAVL4	XM_005678444.3	down
LNC_008654	XLOC_096227	down	lincRNA	Trans	Null	1	ELAVL4	XM_005678444.3	down
LNC_010359	XLOC_115860	down	intronic_lncRNA	Trans	Null	1	ELAVL4	XM_005678444.3	down
LNC_010637	XLOC_117782	down	lincRNA	Trans	Null	1	ELAVL4	XM_005678444.3	down
LNC_010877	XLOC_120895	down	intronic_lncRNA	Trans	Null	0.999958	ELAVL4	XM_005678444.3	down
LNC_012362	XLOC_137373	down	intronic_lncRNA	Trans	Null	1	ELAVL4	XM_005678444.3	down
LNC_013387	XLOC_148429	down	intronic_lncRNA	Trans	Null	0.999997	ELAVL4	XM_005678444.3	down
LNC_014486	XLOC_159502	down	antisense_lncRNA	Trans	Null	0.996511	ELAVL4	XM_005678444.3	down
LNC_014796	XLOC_163069	down	lincRNA	Trans	Null	0.99899	ELAVL4	XM_005678444.3	down
LNC_014800	XLOC_163069	down	lincRNA	Trans	Null	0.994888	ELAVL4	XM_005678444.3	down
LNC_017962	XLOC_190907	down	intronic_lncRNA	Trans	Null	1	ELAVL4	XM_005678444.3	down
LNC_017967	XLOC_190938	down	intronic_lncRNA	Trans	Null	0.99989	ELAVL4	XM_005678444.3	down
LNC_021578	XLOC_228027	down	lincRNA	Trans	Null	1	ELAVL4	XM_005678444.3	down
LNC_023404	XLOC_249542	down	intronic_lncRNA	Trans	Null	1	ELAVL4	XM_005678444.3	down
LNC_023405	XLOC_249542	down	antisense_lncRNA	Trans	Null	1	ELAVL4	XM_005678444.3	down
LNC_023430	XLOC_249763	down	lincRNA	Trans	Null	0.999343	ELAVL4	XM_005678444.3	down
LNC_024052	XLOC_254962	down	lincRNA	Trans	Null	1	ELAVL4	XM_005678444.3	down
LNC_024091	XLOC_255065	down	antisense_lncRNA	Trans	Null	0.999656	ELAVL4	XM_005678444.3	down
LNC_000451	XLOC_004843	down	intronic_lncRNA	Trans	Null	0.999453	ELN	XM_018040739.1	down
LNC_000462	XLOC_004970	down	lincRNA	Trans	Null	0.999015	ELN	XM_018040739.1	down
LNC_001581	XLOC_018903	down	intronic_lncRNA	Trans	Null	0.999481	ELN	XM_018040739.1	down
LNC_001592	XLOC_018975	down	intronic_lncRNA	Trans	Null	1	ELN	XM_018040739.1	down
LNC_003868	XLOC_040496	down	lincRNA	Trans	Null	0.999965	ELN	XM_018040739.1	down
LNC_004405	XLOC_047337	down	lincRNA	Trans	Null	1	ELN	XM_018040739.1	down
LNC_005036	XLOC_053221	down	intronic_lncRNA	Trans	Null	0.998071	ELN	XM_018040739.1	down
LNC_005042	XLOC_053221	down	intronic_lncRNA	Trans	Null	0.996607	ELN	XM_018040739.1	down
LNC_006937	XLOC_076021	down	intronic_lncRNA	Trans	Null	0.99994	ELN	XM_018040739.1	down
LNC_006994	XLOC_076450	down	intronic_lncRNA	Trans	Null	1	ELN	XM_018040739.1	down
LNC_008654	XLOC_096227	down	lincRNA	Trans	Null	1	ELN	XM_018040739.1	down
LNC_010359	XLOC_115860	down	intronic_lncRNA	Trans	Null	1	ELN	XM_018040739.1	down
LNC_010637	XLOC_117782	down	lincRNA	Trans	Null	1	ELN	XM_018040739.1	down
LNC_010877	XLOC_120895	down	intronic_lncRNA	Trans	Null	0.999958	ELN	XM_018040739.1	down
LNC_012362	XLOC_137373	down	intronic_lncRNA	Trans	Null	1	ELN	XM_018040739.1	down
LNC_013387	XLOC_148429	down	intronic_lncRNA	Trans	Null	0.999997	ELN	XM_018040739.1	down
LNC_014486	XLOC_159502	down	antisense_lncRNA	Trans	Null	0.996511	ELN	XM_018040739.1	down
LNC_014796	XLOC_163069	down	lincRNA	Trans	Null	0.99899	ELN	XM_018040739.1	down
LNC_014800	XLOC_163069	down	lincRNA	Trans	Null	0.994888	ELN	XM_018040739.1	down
LNC_017962	XLOC_190907	down	intronic_lncRNA	Trans	Null	1	ELN	XM_018040739.1	down
LNC_017967	XLOC_190938	down	intronic_lncRNA	Trans	Null	0.99989	ELN	XM_018040739.1	down
LNC_021578	XLOC_228027	down	lincRNA	Trans	Null	1	ELN	XM_018040739.1	down
LNC_023404	XLOC_249542	down	intronic_lncRNA	Trans	Null	1	ELN	XM_018040739.1	down
LNC_023405	XLOC_249542	down	antisense_lncRNA	Trans	Null	1	ELN	XM_018040739.1	down
LNC_023430	XLOC_249763	down	lincRNA	Trans	Null	0.999343	ELN	XM_018040739.1	down
LNC_024052	XLOC_254962	down	lincRNA	Trans	Null	1	ELN	XM_018040739.1	down
LNC_024091	XLOC_255065	down	antisense_lncRNA	Trans	Null	0.999656	ELN	XM_018040739.1	down
LNC_000451	XLOC_004843	down	intronic_lncRNA	Trans	Null	0.999207	ELOVL6	XM_005681308.3	down
LNC_000462	XLOC_004970	down	lincRNA	Trans	Null	0.999009	ELOVL6	XM_005681308.3	down
LNC_001581	XLOC_018903	down	intronic_lncRNA	Trans	Null	0.999252	ELOVL6	XM_005681308.3	down
LNC_001592	XLOC_018975	down	intronic_lncRNA	Trans	Null	0.999806	ELOVL6	XM_005681308.3	down
LNC_003868	XLOC_040496	down	lincRNA	Trans	Null	0.999762	ELOVL6	XM_005681308.3	down
LNC_004405	XLOC_047337	down	lincRNA	Trans	Null	0.999806	ELOVL6	XM_005681308.3	down
LNC_005036	XLOC_053221	down	intronic_lncRNA	Trans	Null	0.997809	ELOVL6	XM_005681308.3	down
LNC_005042	XLOC_053221	down	intronic_lncRNA	Trans	Null	0.997136	ELOVL6	XM_005681308.3	down
LNC_006937	XLOC_076021	down	intronic_lncRNA	Trans	Null	0.999705	ELOVL6	XM_005681308.3	down
LNC_006994	XLOC_076450	down	intronic_lncRNA	Trans	Null	0.999806	ELOVL6	XM_005681308.3	down
LNC_008654	XLOC_096227	down	lincRNA	Trans	Null	0.999806	ELOVL6	XM_005681308.3	down
LNC_010359	XLOC_115860	down	intronic_lncRNA	Trans	Null	0.999806	ELOVL6	XM_005681308.3	down
LNC_010637	XLOC_117782	down	lincRNA	Trans	Null	0.999806	ELOVL6	XM_005681308.3	down
LNC_010877	XLOC_120895	down	intronic_lncRNA	Trans	Null	0.999753	ELOVL6	XM_005681308.3	down
LNC_012362	XLOC_137373	down	intronic_lncRNA	Trans	Null	0.999806	ELOVL6	XM_005681308.3	down
LNC_013387	XLOC_148429	down	intronic_lncRNA	Trans	Null	0.9998	ELOVL6	XM_005681308.3	down
LNC_014486	XLOC_159502	down	antisense_lncRNA	Trans	Null	0.996226	ELOVL6	XM_005681308.3	down
LNC_014796	XLOC_163069	down	lincRNA	Trans	Null	0.998734	ELOVL6	XM_005681308.3	down
LNC_014800	XLOC_163069	down	lincRNA	Trans	Null	0.994501	ELOVL6	XM_005681308.3	down
LNC_017962	XLOC_190907	down	intronic_lncRNA	Trans	Null	0.999806	ELOVL6	XM_005681308.3	down
LNC_017967	XLOC_190938	down	intronic_lncRNA	Trans	Null	0.999817	ELOVL6	XM_005681308.3	down
LNC_021578	XLOC_228027	down	lincRNA	Trans	Null	0.999806	ELOVL6	XM_005681308.3	down
LNC_023404	XLOC_249542	down	intronic_lncRNA	Trans	Null	0.999806	ELOVL6	XM_005681308.3	down
LNC_023405	XLOC_249542	down	antisense_lncRNA	Trans	Null	0.999806	ELOVL6	XM_005681308.3	down
LNC_023430	XLOC_249763	down	lincRNA	Trans	Null	0.99911	ELOVL6	XM_005681308.3	down
LNC_024052	XLOC_254962	down	lincRNA	Trans	Null	0.999806	ELOVL6	XM_005681308.3	down
LNC_024091	XLOC_255065	down	antisense_lncRNA	Trans	Null	0.999433	ELOVL6	XM_005681308.3	down
LNC_002426	XLOC_027508	down	intronic_lncRNA	Trans	Null	0.973637	ENAH	XM_018060212.1	down
LNC_003837	XLOC_039849	down	intronic_lncRNA	Trans	Null	0.973637	ENAH	XM_018060212.1	down
LNC_009546	XLOC_106177	down	intronic_lncRNA	Trans	Null	0.974602	ENAH	XM_018060212.1	down
LNC_015948	XLOC_173296	down	intronic_lncRNA	Trans	Null	0.973637	ENAH	XM_018060212.1	down
LNC_016216	XLOC_174581	down	intronic_lncRNA	Trans	Null	0.973637	ENAH	XM_018060212.1	down
LNC_008010	XLOC_089239	up	intronic_lncRNA	Trans	Null	0.990858	ENDOU	XM_018047884.1	up
LNC_008160	XLOC_090063	up	lincRNA	Trans	Null	1	ENDOU	XM_018047884.1	up
LNC_009676	XLOC_107409	up	intronic_lncRNA	Trans	Null	1	ENDOU	XM_018047884.1	up
LNC_012415	XLOC_137918	up	intronic_lncRNA	Trans	Null	0.952942	ENDOU	XM_018047884.1	up
LNC_013847	XLOC_153574	up	lincRNA	Trans	Null	1	ENDOU	XM_018047884.1	up
LNC_020057	XLOC_211271	up	intronic_lncRNA	Trans	Null	1	ENDOU	XM_018047884.1	up
LNC_023715	XLOC_251687	up	antisense_lncRNA	Trans	Null	0.99938	ENDOU	XM_018047884.1	up
XR_001296408.2	LOC106502761	down	lncRNA	Trans	Null	0.990736	EXPH5	XM_018059823.1	down
LNC_011964	XLOC_133933	down	intronic_lncRNA	Trans	Null	0.998444	EXPH5	XM_018059823.1	down
LNC_014412	XLOC_158944	down	lincRNA	Trans	Null	0.969041	EXPH5	XM_018059823.1	down
LNC_022953	XLOC_244208	down	intronic_lncRNA	Trans	Null	0.998444	EXPH5	XM_018059823.1	down
LNC_017080	XLOC_180707	down	intronic_lncRNA	Cis	17429	Null	EZH1	XM_018065134.1	up
LNC_002426	XLOC_027508	down	intronic_lncRNA	Trans	Null	1	FAAP20	XR_001919305.1	down
LNC_003837	XLOC_039849	down	intronic_lncRNA	Trans	Null	1	FAAP20	XR_001919305.1	down
LNC_009546	XLOC_106177	down	intronic_lncRNA	Trans	Null	0.999991	FAAP20	XR_001919305.1	down
LNC_015948	XLOC_173296	down	intronic_lncRNA	Trans	Null	1	FAAP20	XR_001919305.1	down
LNC_016216	XLOC_174581	down	intronic_lncRNA	Trans	Null	1	FAAP20	XR_001919305.1	down
LNC_000451	XLOC_004843	down	intronic_lncRNA	Trans	Null	0.961042	FAM213A	XM_005699275.3	down
LNC_000451	XLOC_004843	down	intronic_lncRNA	Trans	Null	0.999246	FAM213A	XM_005699278.3	down
LNC_000462	XLOC_004970	down	lincRNA	Trans	Null	0.960388	FAM213A	XM_005699275.3	down
LNC_000462	XLOC_004970	down	lincRNA	Trans	Null	0.998552	FAM213A	XM_005699278.3	down
LNC_001581	XLOC_018903	down	intronic_lncRNA	Trans	Null	0.959002	FAM213A	XM_005699275.3	down
LNC_001581	XLOC_018903	down	intronic_lncRNA	Trans	Null	0.999052	FAM213A	XM_005699278.3	down
LNC_001592	XLOC_018975	down	intronic_lncRNA	Trans	Null	0.961804	FAM213A	XM_005699275.3	down
LNC_001592	XLOC_018975	down	intronic_lncRNA	Trans	Null	0.99962	FAM213A	XM_005699278.3	down
LNC_003868	XLOC_040496	down	lincRNA	Trans	Null	0.961842	FAM213A	XM_005699275.3	down
LNC_003868	XLOC_040496	down	lincRNA	Trans	Null	0.999572	FAM213A	XM_005699278.3	down
LNC_004405	XLOC_047337	down	lincRNA	Trans	Null	0.961804	FAM213A	XM_005699275.3	down
LNC_004405	XLOC_047337	down	lincRNA	Trans	Null	0.99962	FAM213A	XM_005699278.3	down
LNC_005036	XLOC_053221	down	intronic_lncRNA	Trans	Null	0.968332	FAM213A	XM_005699275.3	down
LNC_005036	XLOC_053221	down	intronic_lncRNA	Trans	Null	0.997597	FAM213A	XM_005699278.3	down
LNC_005042	XLOC_053221	down	intronic_lncRNA	Trans	Null	0.956289	FAM213A	XM_005699275.3	down
LNC_005042	XLOC_053221	down	intronic_lncRNA	Trans	Null	0.996054	FAM213A	XM_005699278.3	down
LNC_006937	XLOC_076021	down	intronic_lncRNA	Trans	Null	0.961867	FAM213A	XM_005699275.3	down
LNC_006937	XLOC_076021	down	intronic_lncRNA	Trans	Null	0.999527	FAM213A	XM_005699278.3	down
LNC_006994	XLOC_076450	down	intronic_lncRNA	Trans	Null	0.961804	FAM213A	XM_005699275.3	down
LNC_006994	XLOC_076450	down	intronic_lncRNA	Trans	Null	0.99962	FAM213A	XM_005699278.3	down
LNC_008654	XLOC_096227	down	lincRNA	Trans	Null	0.961804	FAM213A	XM_005699275.3	down
LNC_008654	XLOC_096227	down	lincRNA	Trans	Null	0.99962	FAM213A	XM_005699278.3	down
LNC_010359	XLOC_115860	down	intronic_lncRNA	Trans	Null	0.961804	FAM213A	XM_005699275.3	down
LNC_010359	XLOC_115860	down	intronic_lncRNA	Trans	Null	0.99962	FAM213A	XM_005699278.3	down
LNC_010637	XLOC_117782	down	lincRNA	Trans	Null	0.961804	FAM213A	XM_005699275.3	down
LNC_010637	XLOC_117782	down	lincRNA	Trans	Null	0.99962	FAM213A	XM_005699278.3	down
LNC_010877	XLOC_120895	down	intronic_lncRNA	Trans	Null	0.962185	FAM213A	XM_005699275.3	down
LNC_010877	XLOC_120895	down	intronic_lncRNA	Trans	Null	0.999562	FAM213A	XM_005699278.3	down
LNC_012362	XLOC_137373	down	intronic_lncRNA	Trans	Null	0.961804	FAM213A	XM_005699275.3	down
LNC_012362	XLOC_137373	down	intronic_lncRNA	Trans	Null	0.99962	FAM213A	XM_005699278.3	down
LNC_013387	XLOC_148429	down	intronic_lncRNA	Trans	Null	0.962142	FAM213A	XM_005699275.3	down
LNC_013387	XLOC_148429	down	intronic_lncRNA	Trans	Null	0.999613	FAM213A	XM_005699278.3	down
LNC_014486	XLOC_159502	down	antisense_lncRNA	Trans	Null	0.969682	FAM213A	XM_005699275.3	down
LNC_014486	XLOC_159502	down	antisense_lncRNA	Trans	Null	0.996003	FAM213A	XM_005699278.3	down
LNC_014796	XLOC_163069	down	lincRNA	Trans	Null	0.961349	FAM213A	XM_005699275.3	down
LNC_014796	XLOC_163069	down	lincRNA	Trans	Null	0.998524	FAM213A	XM_005699278.3	down
LNC_014800	XLOC_163069	down	lincRNA	Trans	Null	0.957391	FAM213A	XM_005699275.3	down
LNC_014800	XLOC_163069	down	lincRNA	Trans	Null	0.994261	FAM213A	XM_005699278.3	down
LNC_017962	XLOC_190907	down	intronic_lncRNA	Trans	Null	0.961804	FAM213A	XM_005699275.3	down
LNC_017962	XLOC_190907	down	intronic_lncRNA	Trans	Null	0.99962	FAM213A	XM_005699278.3	down
LNC_017967	XLOC_190938	down	intronic_lncRNA	Trans	Null	0.963366	FAM213A	XM_005699275.3	down
LNC_017967	XLOC_190938	down	intronic_lncRNA	Trans	Null	0.99946	FAM213A	XM_005699278.3	down
LNC_021578	XLOC_228027	down	lincRNA	Trans	Null	0.961804	FAM213A	XM_005699275.3	down
LNC_021578	XLOC_228027	down	lincRNA	Trans	Null	0.99962	FAM213A	XM_005699278.3	down
LNC_023404	XLOC_249542	down	intronic_lncRNA	Trans	Null	0.961804	FAM213A	XM_005699275.3	down
LNC_023404	XLOC_249542	down	intronic_lncRNA	Trans	Null	0.99962	FAM213A	XM_005699278.3	down
LNC_023405	XLOC_249542	down	antisense_lncRNA	Trans	Null	0.961804	FAM213A	XM_005699275.3	down
LNC_023405	XLOC_249542	down	antisense_lncRNA	Trans	Null	0.99962	FAM213A	XM_005699278.3	down
LNC_023430	XLOC_249763	down	lincRNA	Trans	Null	0.961315	FAM213A	XM_005699275.3	down
LNC_023430	XLOC_249763	down	lincRNA	Trans	Null	0.998908	FAM213A	XM_005699278.3	down
LNC_024052	XLOC_254962	down	lincRNA	Trans	Null	0.961801	FAM213A	XM_005699275.3	down
LNC_024052	XLOC_254962	down	lincRNA	Trans	Null	0.99962	FAM213A	XM_005699278.3	down
LNC_024091	XLOC_255065	down	antisense_lncRNA	Trans	Null	0.961699	FAM213A	XM_005699275.3	down
LNC_024091	XLOC_255065	down	antisense_lncRNA	Trans	Null	0.999236	FAM213A	XM_005699278.3	down
LNC_001006	XLOC_012783	down	intronic_lncRNA	Trans	Null	0.98592	FAM81A	XM_018054287.1	down
LNC_002283	XLOC_026125	down	lincRNA	Trans	Null	0.985689	FAM81A	XM_018054287.1	down
LNC_004929	XLOC_051783	down	intronic_lncRNA	Trans	Null	0.985913	FAM81A	XM_018054287.1	down
LNC_005891	XLOC_062077	down	lincRNA	Trans	Null	0.985689	FAM81A	XM_018054287.1	down
LNC_010434	XLOC_116233	down	intronic_lncRNA	Trans	Null	0.985843	FAM81A	XM_018054287.1	down
LNC_011353	XLOC_127209	down	intronic_lncRNA	Trans	Null	0.985689	FAM81A	XM_018054287.1	down
LNC_015039	XLOC_164506	down	intronic_lncRNA	Trans	Null	0.964085	FAM81A	XM_018054287.1	down
LNC_016065	XLOC_173835	down	intronic_lncRNA	Trans	Null	0.985689	FAM81A	XM_018054287.1	down
LNC_021229	XLOC_221964	down	intronic_lncRNA	Trans	Null	0.985689	FAM81A	XM_018054287.1	down
LNC_021623	XLOC_228278	down	intronic_lncRNA	Trans	Null	0.985723	FAM81A	XM_018054287.1	down
LNC_023160	XLOC_247228	down	intronic_lncRNA	Trans	Null	0.985689	FAM81A	XM_018054287.1	down
LNC_023500	XLOC_250175	down	intronic_lncRNA	Trans	Null	0.985689	FAM81A	XM_018054287.1	down
LNC_023879	XLOC_253092	down	antisense_lncRNA	Trans	Null	0.985689	FAM81A	XM_018054287.1	down
XR_001296408.2	LOC106502761	down	lncRNA	Trans	Null	0.957856	FAT1	XM_018041855.1	down
LNC_001757	XLOC_020079	up	lincRNA	Trans	Null	0.976182	FAT1	XM_018041853.1	up
LNC_009665	XLOC_107361	up	intronic_lncRNA	Trans	Null	0.985905	FAT1	XM_018041853.1	up
LNC_011964	XLOC_133933	down	intronic_lncRNA	Trans	Null	0.978732	FAT1	XM_018041855.1	down
LNC_015508	XLOC_169844	up	antisense_lncRNA	Trans	Null	0.985905	FAT1	XM_018041853.1	up
LNC_022953	XLOC_244208	down	intronic_lncRNA	Trans	Null	0.978732	FAT1	XM_018041855.1	down
LNC_023780	XLOC_252348	up	lincRNA	Trans	Null	0.986004	FAT1	XM_018041853.1	up
LNC_000451	XLOC_004843	down	intronic_lncRNA	Trans	Null	0.997755	FGD4	XM_018048326.1	down
LNC_000462	XLOC_004970	down	lincRNA	Trans	Null	0.995972	FGD4	XM_018048326.1	down
LNC_001581	XLOC_018903	down	intronic_lncRNA	Trans	Null	0.995787	FGD4	XM_018048326.1	down
LNC_001592	XLOC_018975	down	intronic_lncRNA	Trans	Null	0.99695	FGD4	XM_018048326.1	down
LNC_003868	XLOC_040496	down	lincRNA	Trans	Null	0.996893	FGD4	XM_018048326.1	down
LNC_004405	XLOC_047337	down	lincRNA	Trans	Null	0.99695	FGD4	XM_018048326.1	down
LNC_005036	XLOC_053221	down	intronic_lncRNA	Trans	Null	0.993838	FGD4	XM_018048326.1	down
LNC_005042	XLOC_053221	down	intronic_lncRNA	Trans	Null	0.993773	FGD4	XM_018048326.1	down
LNC_006937	XLOC_076021	down	intronic_lncRNA	Trans	Null	0.996705	FGD4	XM_018048326.1	down
LNC_006994	XLOC_076450	down	intronic_lncRNA	Trans	Null	0.99695	FGD4	XM_018048326.1	down
LNC_008654	XLOC_096227	down	lincRNA	Trans	Null	0.99695	FGD4	XM_018048326.1	down
LNC_010359	XLOC_115860	down	intronic_lncRNA	Trans	Null	0.99695	FGD4	XM_018048326.1	down
LNC_010637	XLOC_117782	down	lincRNA	Trans	Null	0.99695	FGD4	XM_018048326.1	down
LNC_010877	XLOC_120895	down	intronic_lncRNA	Trans	Null	0.997096	FGD4	XM_018048326.1	down
LNC_012362	XLOC_137373	down	intronic_lncRNA	Trans	Null	0.99695	FGD4	XM_018048326.1	down
LNC_013387	XLOC_148429	down	intronic_lncRNA	Trans	Null	0.996898	FGD4	XM_018048326.1	down
LNC_014486	XLOC_159502	down	antisense_lncRNA	Trans	Null	0.991853	FGD4	XM_018048326.1	down
LNC_014796	XLOC_163069	down	lincRNA	Trans	Null	0.996904	FGD4	XM_018048326.1	down
LNC_014800	XLOC_163069	down	lincRNA	Trans	Null	0.993789	FGD4	XM_018048326.1	down
LNC_017962	XLOC_190907	down	intronic_lncRNA	Trans	Null	0.99695	FGD4	XM_018048326.1	down
LNC_017967	XLOC_190938	down	intronic_lncRNA	Trans	Null	0.996519	FGD4	XM_018048326.1	down
LNC_021578	XLOC_228027	down	lincRNA	Trans	Null	0.99695	FGD4	XM_018048326.1	down
LNC_023404	XLOC_249542	down	intronic_lncRNA	Trans	Null	0.99695	FGD4	XM_018048326.1	down
LNC_023405	XLOC_249542	down	antisense_lncRNA	Trans	Null	0.99695	FGD4	XM_018048326.1	down
LNC_023430	XLOC_249763	down	lincRNA	Trans	Null	0.997174	FGD4	XM_018048326.1	down
LNC_024052	XLOC_254962	down	lincRNA	Trans	Null	0.996948	FGD4	XM_018048326.1	down
LNC_024091	XLOC_255065	down	antisense_lncRNA	Trans	Null	0.996539	FGD4	XM_018048326.1	down
LNC_023729	XLOC_251771	up	lincRNA	Trans	Null	0.999848	FHOD3	XM_018039641.1	up
LNC_008010	XLOC_089239	up	intronic_lncRNA	Trans	Null	0.990858	FLI1	XM_018043323.1	up
LNC_008160	XLOC_090063	up	lincRNA	Trans	Null	1	FLI1	XM_018043323.1	up
LNC_009676	XLOC_107409	up	intronic_lncRNA	Trans	Null	1	FLI1	XM_018043323.1	up
LNC_012415	XLOC_137918	up	intronic_lncRNA	Trans	Null	0.952942	FLI1	XM_018043323.1	up
LNC_013847	XLOC_153574	up	lincRNA	Trans	Null	1	FLI1	XM_018043323.1	up
LNC_020057	XLOC_211271	up	intronic_lncRNA	Trans	Null	1	FLI1	XM_018043323.1	up
LNC_023715	XLOC_251687	up	antisense_lncRNA	Trans	Null	0.99938	FLI1	XM_018043323.1	up
LNC_000451	XLOC_004843	down	intronic_lncRNA	Trans	Null	0.950226	FN1	XM_018059793.1	down
LNC_000451	XLOC_004843	down	intronic_lncRNA	Trans	Null	0.978972	FN1	XM_018059825.1	down
LNC_000462	XLOC_004970	down	lincRNA	Trans	Null	0.972142	FN1	XM_018059825.1	down
LNC_001581	XLOC_018903	down	intronic_lncRNA	Trans	Null	0.972672	FN1	XM_018059825.1	down
LNC_001592	XLOC_018975	down	intronic_lncRNA	Trans	Null	0.974356	FN1	XM_018059825.1	down
LNC_003868	XLOC_040496	down	lincRNA	Trans	Null	0.974171	FN1	XM_018059825.1	down
LNC_004405	XLOC_047337	down	lincRNA	Trans	Null	0.974356	FN1	XM_018059825.1	down
LNC_005036	XLOC_053221	down	intronic_lncRNA	Trans	Null	0.979294	FN1	XM_018059825.1	down
LNC_005042	XLOC_053221	down	intronic_lncRNA	Trans	Null	0.968093	FN1	XM_018059825.1	down
LNC_006937	XLOC_076021	down	intronic_lncRNA	Trans	Null	0.974631	FN1	XM_018059825.1	down
LNC_006994	XLOC_076450	down	intronic_lncRNA	Trans	Null	0.974356	FN1	XM_018059825.1	down
LNC_008654	XLOC_096227	down	lincRNA	Trans	Null	0.974356	FN1	XM_018059825.1	down
LNC_010359	XLOC_115860	down	intronic_lncRNA	Trans	Null	0.974356	FN1	XM_018059825.1	down
LNC_010637	XLOC_117782	down	lincRNA	Trans	Null	0.974356	FN1	XM_018059825.1	down
LNC_010877	XLOC_120895	down	intronic_lncRNA	Trans	Null	0.974088	FN1	XM_018059825.1	down
LNC_012362	XLOC_137373	down	intronic_lncRNA	Trans	Null	0.974356	FN1	XM_018059825.1	down
LNC_013387	XLOC_148429	down	intronic_lncRNA	Trans	Null	0.974631	FN1	XM_018059825.1	down
LNC_014486	XLOC_159502	down	antisense_lncRNA	Trans	Null	0.98011	FN1	XM_018059825.1	down
LNC_014796	XLOC_163069	down	lincRNA	Trans	Null	0.972525	FN1	XM_018059825.1	down
LNC_014800	XLOC_163069	down	lincRNA	Trans	Null	0.966965	FN1	XM_018059825.1	down
LNC_017962	XLOC_190907	down	intronic_lncRNA	Trans	Null	0.974356	FN1	XM_018059825.1	down
LNC_017967	XLOC_190938	down	intronic_lncRNA	Trans	Null	0.975479	FN1	XM_018059825.1	down
LNC_021578	XLOC_228027	down	lincRNA	Trans	Null	0.974356	FN1	XM_018059825.1	down
LNC_023404	XLOC_249542	down	intronic_lncRNA	Trans	Null	0.974356	FN1	XM_018059825.1	down
LNC_023405	XLOC_249542	down	antisense_lncRNA	Trans	Null	0.974356	FN1	XM_018059825.1	down
LNC_023430	XLOC_249763	down	lincRNA	Trans	Null	0.972852	FN1	XM_018059825.1	down
LNC_024052	XLOC_254962	down	lincRNA	Trans	Null	0.974353	FN1	XM_018059825.1	down
LNC_024091	XLOC_255065	down	antisense_lncRNA	Trans	Null	0.973551	FN1	XM_018059825.1	down
LNC_011125	XLOC_123913	up	intronic_lncRNA	Trans	Null	1	FSD1L	XM_018052550.1	up
LNC_014087	XLOC_155853	up	intronic_lncRNA	Trans	Null	1	FSD1L	XM_018052550.1	up
LNC_017033	XLOC_180349	up	lincRNA	Trans	Null	1	FSD1L	XM_018052550.1	up
LNC_017821	XLOC_189347	up	lincRNA	Trans	Null	0.962441	FSD1L	XM_018052550.1	up
LNC_024062	XLOC_254962	up	lincRNA	Trans	Null	0.958995	FSD1L	XM_018052550.1	up
LNC_000451	XLOC_004843	down	intronic_lncRNA	Trans	Null	0.977811	GINS3	XM_018062067.1	down
LNC_000462	XLOC_004970	down	lincRNA	Trans	Null	0.969177	GINS3	XM_018062067.1	down
LNC_001581	XLOC_018903	down	intronic_lncRNA	Trans	Null	0.969935	GINS3	XM_018062067.1	down
LNC_001592	XLOC_018975	down	intronic_lncRNA	Trans	Null	0.970869	GINS3	XM_018062067.1	down
LNC_003868	XLOC_040496	down	lincRNA	Trans	Null	0.970722	GINS3	XM_018062067.1	down
LNC_004405	XLOC_047337	down	lincRNA	Trans	Null	0.970869	GINS3	XM_018062067.1	down
LNC_005036	XLOC_053221	down	intronic_lncRNA	Trans	Null	0.968169	GINS3	XM_018062067.1	down
LNC_005042	XLOC_053221	down	intronic_lncRNA	Trans	Null	0.96605	GINS3	XM_018062067.1	down
LNC_006937	XLOC_076021	down	intronic_lncRNA	Trans	Null	0.971226	GINS3	XM_018062067.1	down
LNC_006994	XLOC_076450	down	intronic_lncRNA	Trans	Null	0.970869	GINS3	XM_018062067.1	down
LNC_008654	XLOC_096227	down	lincRNA	Trans	Null	0.970869	GINS3	XM_018062067.1	down
LNC_010359	XLOC_115860	down	intronic_lncRNA	Trans	Null	0.970869	GINS3	XM_018062067.1	down
LNC_010637	XLOC_117782	down	lincRNA	Trans	Null	0.970869	GINS3	XM_018062067.1	down
LNC_010877	XLOC_120895	down	intronic_lncRNA	Trans	Null	0.970688	GINS3	XM_018062067.1	down
LNC_012362	XLOC_137373	down	intronic_lncRNA	Trans	Null	0.970869	GINS3	XM_018062067.1	down
LNC_013387	XLOC_148429	down	intronic_lncRNA	Trans	Null	0.970832	GINS3	XM_018062067.1	down
LNC_014486	XLOC_159502	down	antisense_lncRNA	Trans	Null	0.966354	GINS3	XM_018062067.1	down
LNC_014796	XLOC_163069	down	lincRNA	Trans	Null	0.969202	GINS3	XM_018062067.1	down
LNC_014800	XLOC_163069	down	lincRNA	Trans	Null	0.964512	GINS3	XM_018062067.1	down
LNC_017962	XLOC_190907	down	intronic_lncRNA	Trans	Null	0.970869	GINS3	XM_018062067.1	down
LNC_017967	XLOC_190938	down	intronic_lncRNA	Trans	Null	0.970324	GINS3	XM_018062067.1	down
LNC_021578	XLOC_228027	down	lincRNA	Trans	Null	0.970869	GINS3	XM_018062067.1	down
LNC_023404	XLOC_249542	down	intronic_lncRNA	Trans	Null	0.970869	GINS3	XM_018062067.1	down
LNC_023405	XLOC_249542	down	antisense_lncRNA	Trans	Null	0.970869	GINS3	XM_018062067.1	down
LNC_023430	XLOC_249763	down	lincRNA	Trans	Null	0.969749	GINS3	XM_018062067.1	down
LNC_024052	XLOC_254962	down	lincRNA	Trans	Null	0.970867	GINS3	XM_018062067.1	down
LNC_024091	XLOC_255065	down	antisense_lncRNA	Trans	Null	0.970185	GINS3	XM_018062067.1	down
LNC_000451	XLOC_004843	down	intronic_lncRNA	Trans	Null	0.999453	GJB4	XM_018041168.1	down
LNC_000462	XLOC_004970	down	lincRNA	Trans	Null	0.999015	GJB4	XM_018041168.1	down
LNC_001581	XLOC_018903	down	intronic_lncRNA	Trans	Null	0.999481	GJB4	XM_018041168.1	down
LNC_001592	XLOC_018975	down	intronic_lncRNA	Trans	Null	1	GJB4	XM_018041168.1	down
LNC_003868	XLOC_040496	down	lincRNA	Trans	Null	0.999965	GJB4	XM_018041168.1	down
LNC_004405	XLOC_047337	down	lincRNA	Trans	Null	1	GJB4	XM_018041168.1	down
LNC_005036	XLOC_053221	down	intronic_lncRNA	Trans	Null	0.998071	GJB4	XM_018041168.1	down
LNC_005042	XLOC_053221	down	intronic_lncRNA	Trans	Null	0.996607	GJB4	XM_018041168.1	down
LNC_006937	XLOC_076021	down	intronic_lncRNA	Trans	Null	0.99994	GJB4	XM_018041168.1	down
LNC_006994	XLOC_076450	down	intronic_lncRNA	Trans	Null	1	GJB4	XM_018041168.1	down
LNC_008654	XLOC_096227	down	lincRNA	Trans	Null	1	GJB4	XM_018041168.1	down
LNC_010359	XLOC_115860	down	intronic_lncRNA	Trans	Null	1	GJB4	XM_018041168.1	down
LNC_010637	XLOC_117782	down	lincRNA	Trans	Null	1	GJB4	XM_018041168.1	down
LNC_010877	XLOC_120895	down	intronic_lncRNA	Trans	Null	0.999958	GJB4	XM_018041168.1	down
LNC_012362	XLOC_137373	down	intronic_lncRNA	Trans	Null	1	GJB4	XM_018041168.1	down
LNC_013387	XLOC_148429	down	intronic_lncRNA	Trans	Null	0.999997	GJB4	XM_018041168.1	down
LNC_014486	XLOC_159502	down	antisense_lncRNA	Trans	Null	0.996511	GJB4	XM_018041168.1	down
LNC_014796	XLOC_163069	down	lincRNA	Trans	Null	0.99899	GJB4	XM_018041168.1	down
LNC_014800	XLOC_163069	down	lincRNA	Trans	Null	0.994888	GJB4	XM_018041168.1	down
LNC_017962	XLOC_190907	down	intronic_lncRNA	Trans	Null	1	GJB4	XM_018041168.1	down
LNC_017967	XLOC_190938	down	intronic_lncRNA	Trans	Null	0.99989	GJB4	XM_018041168.1	down
LNC_021578	XLOC_228027	down	lincRNA	Trans	Null	1	GJB4	XM_018041168.1	down
LNC_023404	XLOC_249542	down	intronic_lncRNA	Trans	Null	1	GJB4	XM_018041168.1	down
LNC_023405	XLOC_249542	down	antisense_lncRNA	Trans	Null	1	GJB4	XM_018041168.1	down
LNC_023430	XLOC_249763	down	lincRNA	Trans	Null	0.999343	GJB4	XM_018041168.1	down
LNC_024052	XLOC_254962	down	lincRNA	Trans	Null	1	GJB4	XM_018041168.1	down
LNC_024091	XLOC_255065	down	antisense_lncRNA	Trans	Null	0.999656	GJB4	XM_018041168.1	down
LNC_002645	XLOC_029185	up	intronic_lncRNA	Trans	Null	0.999089	GLI1	XM_018048022.1	up
LNC_004000	XLOC_041777	up	intronic_lncRNA	Trans	Null	0.999089	GLI1	XM_018048022.1	up
LNC_004696	XLOC_050046	up	intronic_lncRNA	Trans	Null	0.999089	GLI1	XM_018048022.1	up
LNC_005876	XLOC_062054	up	antisense_lncRNA	Trans	Null	0.999089	GLI1	XM_018048022.1	up
LNC_005877	XLOC_062054	up	antisense_lncRNA	Trans	Null	0.999089	GLI1	XM_018048022.1	up
LNC_006989	XLOC_076450	up	intronic_lncRNA	Trans	Null	0.952342	GLI1	XM_018048022.1	up
LNC_008317	XLOC_091585	up	lincRNA	Trans	Null	0.996124	GLI1	XM_018048022.1	up
LNC_010868	XLOC_120722	up	lincRNA	Trans	Null	0.972869	GLI1	XM_018048022.1	up
LNC_013227	XLOC_146715	up	intronic_lncRNA	Trans	Null	0.999089	GLI1	XM_018048022.1	up
LNC_013964	XLOC_154530	up	intronic_lncRNA	Trans	Null	0.999089	GLI1	XM_018048022.1	up
LNC_016636	XLOC_177620	up	intronic_lncRNA	Trans	Null	0.999089	GLI1	XM_018048022.1	up
LNC_019457	XLOC_205474	up	antisense_lncRNA	Trans	Null	0.999089	GLI1	XM_018048022.1	up
LNC_019686	XLOC_206737	up	intronic_lncRNA	Trans	Null	0.999089	GLI1	XM_018048022.1	up
LNC_019869	XLOC_208683	up	intronic_lncRNA	Trans	Null	0.999089	GLI1	XM_018048022.1	up
LNC_020916	XLOC_218682	up	intronic_lncRNA	Trans	Null	0.999089	GLI1	XM_018048022.1	up
LNC_023740	XLOC_251920	up	lincRNA	Trans	Null	0.999086	GLI1	XM_018048022.1	up
LNC_023946	XLOC_253890	up	intronic_lncRNA	Trans	Null	0.999089	GLI1	XM_018048022.1	up
LNC_002622	XLOC_029137	down	antisense_lncRNA	Trans	Null	1	GMEB1	XR_001297168.2	down
LNC_005762	XLOC_061008	down	intronic_lncRNA	Trans	Null	1	GMEB1	XR_001297168.2	down
LNC_006671	XLOC_071216	down	intronic_lncRNA	Trans	Null	1	GMEB1	XR_001297168.2	down
LNC_009123	XLOC_101787	down	intronic_lncRNA	Trans	Null	1	GMEB1	XR_001297168.2	down
LNC_009672	XLOC_107401	down	intronic_lncRNA	Trans	Null	1	GMEB1	XR_001297168.2	down
LNC_010768	XLOC_119660	down	intronic_lncRNA	Trans	Null	0.99822	GMEB1	XR_001297168.2	down
LNC_012222	XLOC_136174	down	intronic_lncRNA	Trans	Null	0.989249	GMEB1	XR_001297168.2	down
LNC_017080	XLOC_180707	down	intronic_lncRNA	Trans	Null	1	GMEB1	XR_001297168.2	down
LNC_019121	XLOC_202982	down	intronic_lncRNA	Trans	Null	0.999966	GMEB1	XR_001297168.2	down
LNC_020771	XLOC_217211	down	lincRNA	Trans	Null	1	GMEB1	XR_001297168.2	down
LNC_023900	XLOC_253352	down	lincRNA	Trans	Null	1	GMEB1	XR_001297168.2	down
LNC_001757	XLOC_020079	up	lincRNA	Trans	Null	0.973941	GPM6B	XM_005701097.3	up
LNC_009665	XLOC_107361	up	intronic_lncRNA	Trans	Null	1	GPM6B	XM_005701097.3	up
LNC_015508	XLOC_169844	up	antisense_lncRNA	Trans	Null	1	GPM6B	XM_005701097.3	up
LNC_023780	XLOC_252348	up	lincRNA	Trans	Null	0.999115	GPM6B	XM_005701097.3	up
LNC_023429	XLOC_249763	down	lincRNA	Trans	Null	0.998299	GREB1L	XM_018039525.1	down
LNC_000451	XLOC_004843	down	intronic_lncRNA	Trans	Null	0.999416	GRP	XM_018039812.1	down
LNC_000462	XLOC_004970	down	lincRNA	Trans	Null	0.998978	GRP	XM_018039812.1	down
LNC_001581	XLOC_018903	down	intronic_lncRNA	Trans	Null	0.999445	GRP	XM_018039812.1	down
LNC_001592	XLOC_018975	down	intronic_lncRNA	Trans	Null	0.999985	GRP	XM_018039812.1	down
LNC_003868	XLOC_040496	down	lincRNA	Trans	Null	0.999946	GRP	XM_018039812.1	down
LNC_004405	XLOC_047337	down	lincRNA	Trans	Null	0.999985	GRP	XM_018039812.1	down
LNC_005036	XLOC_053221	down	intronic_lncRNA	Trans	Null	0.998381	GRP	XM_018039812.1	down
LNC_005042	XLOC_053221	down	intronic_lncRNA	Trans	Null	0.996544	GRP	XM_018039812.1	down
LNC_006937	XLOC_076021	down	intronic_lncRNA	Trans	Null	0.999923	GRP	XM_018039812.1	down
LNC_006994	XLOC_076450	down	intronic_lncRNA	Trans	Null	0.999985	GRP	XM_018039812.1	down
LNC_008654	XLOC_096227	down	lincRNA	Trans	Null	0.999985	GRP	XM_018039812.1	down
LNC_010359	XLOC_115860	down	intronic_lncRNA	Trans	Null	0.999985	GRP	XM_018039812.1	down
LNC_010637	XLOC_117782	down	lincRNA	Trans	Null	0.999985	GRP	XM_018039812.1	down
LNC_010877	XLOC_120895	down	intronic_lncRNA	Trans	Null	0.99994	GRP	XM_018039812.1	down
LNC_012362	XLOC_137373	down	intronic_lncRNA	Trans	Null	0.999985	GRP	XM_018039812.1	down
LNC_013387	XLOC_148429	down	intronic_lncRNA	Trans	Null	0.999995	GRP	XM_018039812.1	down
LNC_014486	XLOC_159502	down	antisense_lncRNA	Trans	Null	0.996934	GRP	XM_018039812.1	down
LNC_014796	XLOC_163069	down	lincRNA	Trans	Null	0.998958	GRP	XM_018039812.1	down
LNC_014800	XLOC_163069	down	lincRNA	Trans	Null	0.994812	GRP	XM_018039812.1	down
LNC_017962	XLOC_190907	down	intronic_lncRNA	Trans	Null	0.999985	GRP	XM_018039812.1	down
LNC_017967	XLOC_190938	down	intronic_lncRNA	Trans	Null	0.999932	GRP	XM_018039812.1	down
LNC_021578	XLOC_228027	down	lincRNA	Trans	Null	0.999985	GRP	XM_018039812.1	down
LNC_023404	XLOC_249542	down	intronic_lncRNA	Trans	Null	0.999985	GRP	XM_018039812.1	down
LNC_023405	XLOC_249542	down	antisense_lncRNA	Trans	Null	0.999985	GRP	XM_018039812.1	down
LNC_023430	XLOC_249763	down	lincRNA	Trans	Null	0.999305	GRP	XM_018039812.1	down
LNC_024052	XLOC_254962	down	lincRNA	Trans	Null	0.999985	GRP	XM_018039812.1	down
LNC_024091	XLOC_255065	down	antisense_lncRNA	Trans	Null	0.999631	GRP	XM_018039812.1	down
XR_001296408.2	LOC106502761	down	lncRNA	Trans	Null	0.981621	HELQ	XM_018049678.1	down
LNC_011964	XLOC_133933	down	intronic_lncRNA	Trans	Null	1	HELQ	XM_018049678.1	down
LNC_014412	XLOC_158944	down	lincRNA	Trans	Null	0.961888	HELQ	XM_018049678.1	down
LNC_022953	XLOC_244208	down	intronic_lncRNA	Trans	Null	1	HELQ	XM_018049678.1	down
LNC_021229	XLOC_221964	down	intronic_lncRNA	Cis	6781	Null	HGSNAT	XM_018041924.1	down
LNC_003467	XLOC_036268	up	intronic_lncRNA	Cis	83845	Null	HIPK2	XM_018046874.1	down
LNC_003467	XLOC_036268	up	intronic_lncRNA	Cis	83845	Null	HIPK2	XM_018046876.1	down
LNC_013492	XLOC_149819	up	lincRNA	Trans	Null	0.950286	HNRNPA3	XM_018065057.1	up
LNC_000451	XLOC_004843	down	intronic_lncRNA	Trans	Null	0.998696	HOXD10	XM_005675932.3	down
LNC_000462	XLOC_004970	down	lincRNA	Trans	Null	0.999846	HOXD10	XM_005675932.3	down
LNC_001581	XLOC_018903	down	intronic_lncRNA	Trans	Null	0.998522	HOXD10	XM_005675932.3	down
LNC_001592	XLOC_018975	down	intronic_lncRNA	Trans	Null	0.999108	HOXD10	XM_005675932.3	down
LNC_003868	XLOC_040496	down	lincRNA	Trans	Null	0.999393	HOXD10	XM_005675932.3	down
LNC_004405	XLOC_047337	down	lincRNA	Trans	Null	0.999108	HOXD10	XM_005675932.3	down
LNC_005036	XLOC_053221	down	intronic_lncRNA	Trans	Null	0.997596	HOXD10	XM_005675932.3	down
LNC_005042	XLOC_053221	down	intronic_lncRNA	Trans	Null	0.998761	HOXD10	XM_005675932.3	down
LNC_006937	XLOC_076021	down	intronic_lncRNA	Trans	Null	0.999376	HOXD10	XM_005675932.3	down
LNC_006994	XLOC_076450	down	intronic_lncRNA	Trans	Null	0.999108	HOXD10	XM_005675932.3	down
LNC_008654	XLOC_096227	down	lincRNA	Trans	Null	0.999108	HOXD10	XM_005675932.3	down
LNC_010359	XLOC_115860	down	intronic_lncRNA	Trans	Null	0.999108	HOXD10	XM_005675932.3	down
LNC_010637	XLOC_117782	down	lincRNA	Trans	Null	0.999108	HOXD10	XM_005675932.3	down
LNC_010877	XLOC_120895	down	intronic_lncRNA	Trans	Null	0.999013	HOXD10	XM_005675932.3	down
LNC_012362	XLOC_137373	down	intronic_lncRNA	Trans	Null	0.999108	HOXD10	XM_005675932.3	down
LNC_013387	XLOC_148429	down	intronic_lncRNA	Trans	Null	0.999121	HOXD10	XM_005675932.3	down
LNC_014486	XLOC_159502	down	antisense_lncRNA	Trans	Null	0.996181	HOXD10	XM_005675932.3	down
LNC_014796	XLOC_163069	down	lincRNA	Trans	Null	0.997844	HOXD10	XM_005675932.3	down
LNC_014800	XLOC_163069	down	lincRNA	Trans	Null	0.993391	HOXD10	XM_005675932.3	down
LNC_017962	XLOC_190907	down	intronic_lncRNA	Trans	Null	0.999108	HOXD10	XM_005675932.3	down
LNC_017967	XLOC_190938	down	intronic_lncRNA	Trans	Null	0.999091	HOXD10	XM_005675932.3	down
LNC_021578	XLOC_228027	down	lincRNA	Trans	Null	0.999108	HOXD10	XM_005675932.3	down
LNC_023404	XLOC_249542	down	intronic_lncRNA	Trans	Null	0.999108	HOXD10	XM_005675932.3	down
LNC_023405	XLOC_249542	down	antisense_lncRNA	Trans	Null	0.999108	HOXD10	XM_005675932.3	down
LNC_023430	XLOC_249763	down	lincRNA	Trans	Null	0.998191	HOXD10	XM_005675932.3	down
LNC_024052	XLOC_254962	down	lincRNA	Trans	Null	0.999107	HOXD10	XM_005675932.3	down
LNC_024091	XLOC_255065	down	antisense_lncRNA	Trans	Null	0.999764	HOXD10	XM_005675932.3	down
LNC_020420	XLOC_214561	up	intronic_lncRNA	Cis	62203	Null	IFT140	XR_001917256.1	down
LNC_001213	XLOC_014241	up	intronic_lncRNA	Trans	Null	0.982548	IL1R1	XM_013967459.2	up
LNC_001493	XLOC_017536	up	lincRNA	Trans	Null	0.982537	IL1R1	XM_013967459.2	up
LNC_005416	XLOC_056747	up	intronic_lncRNA	Trans	Null	0.982548	IL1R1	XM_013967459.2	up
LNC_006185	XLOC_065906	up	lincRNA	Trans	Null	0.982548	IL1R1	XM_013967459.2	up
LNC_008913	XLOC_099894	up	antisense_lncRNA	Trans	Null	0.982548	IL1R1	XM_013967459.2	up
LNC_010563	XLOC_116896	down	intronic_lncRNA	Cis	-68561	Null	IL1R1	XM_013967459.2	up
LNC_011017	XLOC_122043	up	intronic_lncRNA	Trans	Null	0.982548	IL1R1	XM_013967459.2	up
LNC_011560	XLOC_129926	up	antisense_lncRNA	Trans	Null	0.982548	IL1R1	XM_013967459.2	up
LNC_019176	XLOC_203111	up	intronic_lncRNA	Trans	Null	0.982548	IL1R1	XM_013967459.2	up
LNC_019929	XLOC_209669	up	intronic_lncRNA	Trans	Null	0.982545	IL1R1	XM_013967459.2	up
LNC_023119	XLOC_246683	up	lincRNA	Trans	Null	0.982527	IL1R1	XM_013967459.2	up
LNC_010563	XLOC_116896	down	intronic_lncRNA	Cis	65270	Null	IL1RL2	XM_013967464.2	up
LNC_000451	XLOC_004843	down	intronic_lncRNA	Trans	Null	0.998885	IL20RA	XM_018053255.1	down
LNC_000462	XLOC_004970	down	lincRNA	Trans	Null	0.999451	IL20RA	XM_018053255.1	down
LNC_001581	XLOC_018903	down	intronic_lncRNA	Trans	Null	0.998951	IL20RA	XM_018053255.1	down
LNC_001592	XLOC_018975	down	intronic_lncRNA	Trans	Null	0.999548	IL20RA	XM_018053255.1	down
LNC_003868	XLOC_040496	down	lincRNA	Trans	Null	0.99969	IL20RA	XM_018053255.1	down
LNC_004405	XLOC_047337	down	lincRNA	Trans	Null	0.999548	IL20RA	XM_018053255.1	down
LNC_005036	XLOC_053221	down	intronic_lncRNA	Trans	Null	0.997469	IL20RA	XM_018053255.1	down
LNC_005042	XLOC_053221	down	intronic_lncRNA	Trans	Null	0.997615	IL20RA	XM_018053255.1	down
LNC_006937	XLOC_076021	down	intronic_lncRNA	Trans	Null	0.999635	IL20RA	XM_018053255.1	down
LNC_006994	XLOC_076450	down	intronic_lncRNA	Trans	Null	0.999548	IL20RA	XM_018053255.1	down
LNC_008654	XLOC_096227	down	lincRNA	Trans	Null	0.999548	IL20RA	XM_018053255.1	down
LNC_010359	XLOC_115860	down	intronic_lncRNA	Trans	Null	0.999548	IL20RA	XM_018053255.1	down
LNC_010637	XLOC_117782	down	lincRNA	Trans	Null	0.999548	IL20RA	XM_018053255.1	down
LNC_010877	XLOC_120895	down	intronic_lncRNA	Trans	Null	0.999481	IL20RA	XM_018053255.1	down
LNC_012362	XLOC_137373	down	intronic_lncRNA	Trans	Null	0.999548	IL20RA	XM_018053255.1	down
LNC_013387	XLOC_148429	down	intronic_lncRNA	Trans	Null	0.999539	IL20RA	XM_018053255.1	down
LNC_014486	XLOC_159502	down	antisense_lncRNA	Trans	Null	0.995855	IL20RA	XM_018053255.1	down
LNC_014796	XLOC_163069	down	lincRNA	Trans	Null	0.998442	IL20RA	XM_018053255.1	down
LNC_014800	XLOC_163069	down	lincRNA	Trans	Null	0.994192	IL20RA	XM_018053255.1	down
LNC_017962	XLOC_190907	down	intronic_lncRNA	Trans	Null	0.999548	IL20RA	XM_018053255.1	down
LNC_017967	XLOC_190938	down	intronic_lncRNA	Trans	Null	0.999358	IL20RA	XM_018053255.1	down
LNC_021578	XLOC_228027	down	lincRNA	Trans	Null	0.999548	IL20RA	XM_018053255.1	down
LNC_023404	XLOC_249542	down	intronic_lncRNA	Trans	Null	0.999548	IL20RA	XM_018053255.1	down
LNC_023405	XLOC_249542	down	antisense_lncRNA	Trans	Null	0.999548	IL20RA	XM_018053255.1	down
LNC_023430	XLOC_249763	down	lincRNA	Trans	Null	0.998804	IL20RA	XM_018053255.1	down
LNC_024052	XLOC_254962	down	lincRNA	Trans	Null	0.999548	IL20RA	XM_018053255.1	down
LNC_024091	XLOC_255065	down	antisense_lncRNA	Trans	Null	0.999758	IL20RA	XM_018053255.1	down
LNC_023429	XLOC_249763	down	lincRNA	Trans	Null	0.987912	IRF4	XM_018039301.1	down
LNC_000451	XLOC_004843	down	intronic_lncRNA	Trans	Null	0.997333	KCNMA1	XM_018042423.1	down
LNC_000462	XLOC_004970	down	lincRNA	Trans	Null	0.996871	KCNMA1	XM_018042423.1	down
LNC_001581	XLOC_018903	down	intronic_lncRNA	Trans	Null	0.997415	KCNMA1	XM_018042423.1	down
LNC_001592	XLOC_018975	down	intronic_lncRNA	Trans	Null	0.998046	KCNMA1	XM_018042423.1	down
LNC_002645	XLOC_029185	up	intronic_lncRNA	Trans	Null	1	KCNMA1	XM_018042408.1	up
LNC_003868	XLOC_040496	down	lincRNA	Trans	Null	0.997981	KCNMA1	XM_018042423.1	down
LNC_004000	XLOC_041777	up	intronic_lncRNA	Trans	Null	1	KCNMA1	XM_018042408.1	up
LNC_004405	XLOC_047337	down	lincRNA	Trans	Null	0.998046	KCNMA1	XM_018042423.1	down
LNC_004696	XLOC_050046	up	intronic_lncRNA	Trans	Null	1	KCNMA1	XM_018042408.1	up
LNC_005036	XLOC_053221	down	intronic_lncRNA	Trans	Null	0.995905	KCNMA1	XM_018042423.1	down
LNC_005042	XLOC_053221	down	intronic_lncRNA	Trans	Null	0.994262	KCNMA1	XM_018042423.1	down
LNC_005876	XLOC_062054	up	antisense_lncRNA	Trans	Null	1	KCNMA1	XM_018042408.1	up
LNC_005877	XLOC_062054	up	antisense_lncRNA	Trans	Null	1	KCNMA1	XM_018042408.1	up
LNC_006937	XLOC_076021	down	intronic_lncRNA	Trans	Null	0.997924	KCNMA1	XM_018042423.1	down
LNC_006989	XLOC_076450	up	intronic_lncRNA	Trans	Null	0.953923	KCNMA1	XM_018042408.1	up
LNC_006994	XLOC_076450	down	intronic_lncRNA	Trans	Null	0.998046	KCNMA1	XM_018042423.1	down
LNC_008317	XLOC_091585	up	lincRNA	Trans	Null	0.996065	KCNMA1	XM_018042408.1	up
LNC_008654	XLOC_096227	down	lincRNA	Trans	Null	0.998046	KCNMA1	XM_018042423.1	down
LNC_010359	XLOC_115860	down	intronic_lncRNA	Trans	Null	0.998046	KCNMA1	XM_018042423.1	down
LNC_010637	XLOC_117782	down	lincRNA	Trans	Null	0.998046	KCNMA1	XM_018042423.1	down
LNC_010868	XLOC_120722	up	lincRNA	Trans	Null	0.97447	KCNMA1	XM_018042408.1	up
LNC_010877	XLOC_120895	down	intronic_lncRNA	Trans	Null	0.998567	KCNMA1	XM_018042423.1	down
LNC_012362	XLOC_137373	down	intronic_lncRNA	Trans	Null	0.998046	KCNMA1	XM_018042423.1	down
LNC_013227	XLOC_146715	up	intronic_lncRNA	Trans	Null	1	KCNMA1	XM_018042408.1	up
LNC_013387	XLOC_148429	down	intronic_lncRNA	Trans	Null	0.998034	KCNMA1	XM_018042423.1	down
LNC_013964	XLOC_154530	up	intronic_lncRNA	Trans	Null	1	KCNMA1	XM_018042408.1	up
LNC_014486	XLOC_159502	down	antisense_lncRNA	Trans	Null	0.99427	KCNMA1	XM_018042423.1	down
LNC_014796	XLOC_163069	down	lincRNA	Trans	Null	0.996852	KCNMA1	XM_018042423.1	down
LNC_014800	XLOC_163069	down	lincRNA	Trans	Null	0.992752	KCNMA1	XM_018042423.1	down
LNC_016636	XLOC_177620	up	intronic_lncRNA	Trans	Null	1	KCNMA1	XM_018042408.1	up
LNC_017962	XLOC_190907	down	intronic_lncRNA	Trans	Null	0.998046	KCNMA1	XM_018042423.1	down
LNC_017967	XLOC_190938	down	intronic_lncRNA	Trans	Null	0.997822	KCNMA1	XM_018042423.1	down
LNC_019457	XLOC_205474	up	antisense_lncRNA	Trans	Null	1	KCNMA1	XM_018042408.1	up
LNC_019686	XLOC_206737	up	intronic_lncRNA	Trans	Null	1	KCNMA1	XM_018042408.1	up
LNC_019869	XLOC_208683	up	intronic_lncRNA	Trans	Null	1	KCNMA1	XM_018042408.1	up
LNC_020916	XLOC_218682	up	intronic_lncRNA	Trans	Null	1	KCNMA1	XM_018042408.1	up
LNC_021578	XLOC_228027	down	lincRNA	Trans	Null	0.998046	KCNMA1	XM_018042423.1	down
LNC_023404	XLOC_249542	down	intronic_lncRNA	Trans	Null	0.998046	KCNMA1	XM_018042423.1	down
LNC_023405	XLOC_249542	down	antisense_lncRNA	Trans	Null	0.998046	KCNMA1	XM_018042423.1	down
LNC_023430	XLOC_249763	down	lincRNA	Trans	Null	0.997264	KCNMA1	XM_018042423.1	down
LNC_023740	XLOC_251920	up	lincRNA	Trans	Null	1	KCNMA1	XM_018042408.1	up
LNC_023946	XLOC_253890	up	intronic_lncRNA	Trans	Null	1	KCNMA1	XM_018042408.1	up
LNC_024052	XLOC_254962	down	lincRNA	Trans	Null	0.998045	KCNMA1	XM_018042423.1	down
LNC_024091	XLOC_255065	down	antisense_lncRNA	Trans	Null	0.997611	KCNMA1	XM_018042423.1	down
LNC_000451	XLOC_004843	down	intronic_lncRNA	Trans	Null	0.999453	KIF1B	XM_018060362.1	down
LNC_000462	XLOC_004970	down	lincRNA	Trans	Null	0.999015	KIF1B	XM_018060362.1	down
LNC_001581	XLOC_018903	down	intronic_lncRNA	Trans	Null	0.999481	KIF1B	XM_018060362.1	down
LNC_001592	XLOC_018975	down	intronic_lncRNA	Trans	Null	1	KIF1B	XM_018060362.1	down
LNC_003868	XLOC_040496	down	lincRNA	Trans	Null	0.999965	KIF1B	XM_018060362.1	down
LNC_004405	XLOC_047337	down	lincRNA	Trans	Null	1	KIF1B	XM_018060362.1	down
LNC_005036	XLOC_053221	down	intronic_lncRNA	Trans	Null	0.998071	KIF1B	XM_018060362.1	down
LNC_005042	XLOC_053221	down	intronic_lncRNA	Trans	Null	0.996607	KIF1B	XM_018060362.1	down
LNC_006937	XLOC_076021	down	intronic_lncRNA	Trans	Null	0.99994	KIF1B	XM_018060362.1	down
LNC_006994	XLOC_076450	down	intronic_lncRNA	Trans	Null	1	KIF1B	XM_018060362.1	down
LNC_008654	XLOC_096227	down	lincRNA	Trans	Null	1	KIF1B	XM_018060362.1	down
LNC_010359	XLOC_115860	down	intronic_lncRNA	Trans	Null	1	KIF1B	XM_018060362.1	down
LNC_010637	XLOC_117782	down	lincRNA	Trans	Null	1	KIF1B	XM_018060362.1	down
LNC_010877	XLOC_120895	down	intronic_lncRNA	Trans	Null	0.999958	KIF1B	XM_018060362.1	down
LNC_012362	XLOC_137373	down	intronic_lncRNA	Trans	Null	1	KIF1B	XM_018060362.1	down
LNC_013387	XLOC_148429	down	intronic_lncRNA	Trans	Null	0.999997	KIF1B	XM_018060362.1	down
LNC_013892	XLOC_154017	down	intronic_lncRNA	Cis	19806	Null	KIF1B	XM_018060362.1	down
LNC_014486	XLOC_159502	down	antisense_lncRNA	Trans	Null	0.996511	KIF1B	XM_018060362.1	down
LNC_014796	XLOC_163069	down	lincRNA	Trans	Null	0.99899	KIF1B	XM_018060362.1	down
LNC_014800	XLOC_163069	down	lincRNA	Trans	Null	0.994888	KIF1B	XM_018060362.1	down
LNC_017962	XLOC_190907	down	intronic_lncRNA	Trans	Null	1	KIF1B	XM_018060362.1	down
LNC_017967	XLOC_190938	down	intronic_lncRNA	Trans	Null	0.99989	KIF1B	XM_018060362.1	down
LNC_021578	XLOC_228027	down	lincRNA	Trans	Null	1	KIF1B	XM_018060362.1	down
LNC_023404	XLOC_249542	down	intronic_lncRNA	Trans	Null	1	KIF1B	XM_018060362.1	down
LNC_023405	XLOC_249542	down	antisense_lncRNA	Trans	Null	1	KIF1B	XM_018060362.1	down
LNC_023430	XLOC_249763	down	lincRNA	Trans	Null	0.999343	KIF1B	XM_018060362.1	down
LNC_024052	XLOC_254962	down	lincRNA	Trans	Null	1	KIF1B	XM_018060362.1	down
LNC_024091	XLOC_255065	down	antisense_lncRNA	Trans	Null	0.999656	KIF1B	XM_018060362.1	down
LNC_012069	XLOC_134759	up	intronic_lncRNA	Trans	Null	0.999066	KIF21B	XM_018044527.1	up
LNC_015245	XLOC_167740	up	lincRNA	Trans	Null	0.96939	KIF21B	XM_018044527.1	up
LNC_016899	XLOC_179438	down	antisense_lncRNA	Trans	Null	0.984287	KIRREL	XM_018046339.1	down
LNC_000451	XLOC_004843	down	intronic_lncRNA	Trans	Null	0.999405	LCP1	XM_005687439.3	down
LNC_000462	XLOC_004970	down	lincRNA	Trans	Null	0.999098	LCP1	XM_005687439.3	down
LNC_001581	XLOC_018903	down	intronic_lncRNA	Trans	Null	0.999448	LCP1	XM_005687439.3	down
LNC_001592	XLOC_018975	down	intronic_lncRNA	Trans	Null	0.999972	LCP1	XM_005687439.3	down
LNC_003868	XLOC_040496	down	lincRNA	Trans	Null	0.999952	LCP1	XM_005687439.3	down
LNC_004405	XLOC_047337	down	lincRNA	Trans	Null	0.999972	LCP1	XM_005687439.3	down
LNC_005036	XLOC_053221	down	intronic_lncRNA	Trans	Null	0.998009	LCP1	XM_005687439.3	down
LNC_005042	XLOC_053221	down	intronic_lncRNA	Trans	Null	0.996821	LCP1	XM_005687439.3	down
LNC_006937	XLOC_076021	down	intronic_lncRNA	Trans	Null	0.999899	LCP1	XM_005687439.3	down
LNC_006994	XLOC_076450	down	intronic_lncRNA	Trans	Null	0.999972	LCP1	XM_005687439.3	down
LNC_008654	XLOC_096227	down	lincRNA	Trans	Null	0.999972	LCP1	XM_005687439.3	down
LNC_010359	XLOC_115860	down	intronic_lncRNA	Trans	Null	0.999972	LCP1	XM_005687439.3	down
LNC_010637	XLOC_117782	down	lincRNA	Trans	Null	0.999972	LCP1	XM_005687439.3	down
LNC_010877	XLOC_120895	down	intronic_lncRNA	Trans	Null	0.999942	LCP1	XM_005687439.3	down
LNC_012362	XLOC_137373	down	intronic_lncRNA	Trans	Null	0.999972	LCP1	XM_005687439.3	down
LNC_013387	XLOC_148429	down	intronic_lncRNA	Trans	Null	0.999967	LCP1	XM_005687439.3	down
LNC_014486	XLOC_159502	down	antisense_lncRNA	Trans	Null	0.996437	LCP1	XM_005687439.3	down
LNC_014796	XLOC_163069	down	lincRNA	Trans	Null	0.999021	LCP1	XM_005687439.3	down
LNC_014800	XLOC_163069	down	lincRNA	Trans	Null	0.994969	LCP1	XM_005687439.3	down
LNC_017962	XLOC_190907	down	intronic_lncRNA	Trans	Null	0.999972	LCP1	XM_005687439.3	down
LNC_017967	XLOC_190938	down	intronic_lncRNA	Trans	Null	0.999868	LCP1	XM_005687439.3	down
LNC_021578	XLOC_228027	down	lincRNA	Trans	Null	0.999972	LCP1	XM_005687439.3	down
LNC_023404	XLOC_249542	down	intronic_lncRNA	Trans	Null	0.999972	LCP1	XM_005687439.3	down
LNC_023405	XLOC_249542	down	antisense_lncRNA	Trans	Null	0.999972	LCP1	XM_005687439.3	down
LNC_023430	XLOC_249763	down	lincRNA	Trans	Null	0.999366	LCP1	XM_005687439.3	down
LNC_024052	XLOC_254962	down	lincRNA	Trans	Null	0.999971	LCP1	XM_005687439.3	down
LNC_024091	XLOC_255065	down	antisense_lncRNA	Trans	Null	0.999676	LCP1	XM_005687439.3	down
LNC_000451	XLOC_004843	down	intronic_lncRNA	Trans	Null	0.999453	LEPR	XM_018045220.1	down
LNC_000462	XLOC_004970	down	lincRNA	Trans	Null	0.999015	LEPR	XM_018045220.1	down
LNC_001581	XLOC_018903	down	intronic_lncRNA	Trans	Null	0.999481	LEPR	XM_018045220.1	down
LNC_001592	XLOC_018975	down	intronic_lncRNA	Trans	Null	1	LEPR	XM_018045220.1	down
LNC_003868	XLOC_040496	down	lincRNA	Trans	Null	0.999965	LEPR	XM_018045220.1	down
LNC_004405	XLOC_047337	down	lincRNA	Trans	Null	1	LEPR	XM_018045220.1	down
LNC_005036	XLOC_053221	down	intronic_lncRNA	Trans	Null	0.998071	LEPR	XM_018045220.1	down
LNC_005042	XLOC_053221	down	intronic_lncRNA	Trans	Null	0.996607	LEPR	XM_018045220.1	down
LNC_006937	XLOC_076021	down	intronic_lncRNA	Trans	Null	0.99994	LEPR	XM_018045220.1	down
LNC_006994	XLOC_076450	down	intronic_lncRNA	Trans	Null	1	LEPR	XM_018045220.1	down
LNC_008654	XLOC_096227	down	lincRNA	Trans	Null	1	LEPR	XM_018045220.1	down
LNC_010359	XLOC_115860	down	intronic_lncRNA	Trans	Null	1	LEPR	XM_018045220.1	down
LNC_010637	XLOC_117782	down	lincRNA	Trans	Null	1	LEPR	XM_018045220.1	down
LNC_010877	XLOC_120895	down	intronic_lncRNA	Trans	Null	0.999958	LEPR	XM_018045220.1	down
LNC_012362	XLOC_137373	down	intronic_lncRNA	Trans	Null	1	LEPR	XM_018045220.1	down
LNC_013387	XLOC_148429	down	intronic_lncRNA	Trans	Null	0.999997	LEPR	XM_018045220.1	down
LNC_014486	XLOC_159502	down	antisense_lncRNA	Trans	Null	0.996511	LEPR	XM_018045220.1	down
LNC_014796	XLOC_163069	down	lincRNA	Trans	Null	0.99899	LEPR	XM_018045220.1	down
LNC_014800	XLOC_163069	down	lincRNA	Trans	Null	0.994888	LEPR	XM_018045220.1	down
LNC_017962	XLOC_190907	down	intronic_lncRNA	Trans	Null	1	LEPR	XM_018045220.1	down
LNC_017967	XLOC_190938	down	intronic_lncRNA	Trans	Null	0.99989	LEPR	XM_018045220.1	down
LNC_021578	XLOC_228027	down	lincRNA	Trans	Null	1	LEPR	XM_018045220.1	down
LNC_023404	XLOC_249542	down	intronic_lncRNA	Trans	Null	1	LEPR	XM_018045220.1	down
LNC_023405	XLOC_249542	down	antisense_lncRNA	Trans	Null	1	LEPR	XM_018045220.1	down
LNC_023430	XLOC_249763	down	lincRNA	Trans	Null	0.999343	LEPR	XM_018045220.1	down
LNC_024052	XLOC_254962	down	lincRNA	Trans	Null	1	LEPR	XM_018045220.1	down
LNC_024091	XLOC_255065	down	antisense_lncRNA	Trans	Null	0.999656	LEPR	XM_018045220.1	down
LNC_000451	XLOC_004843	down	intronic_lncRNA	Trans	Null	0.999452	LGALS15	NM_001285625.1	down
LNC_000462	XLOC_004970	down	lincRNA	Trans	Null	0.999016	LGALS15	NM_001285625.1	down
LNC_001581	XLOC_018903	down	intronic_lncRNA	Trans	Null	0.999478	LGALS15	NM_001285625.1	down
LNC_001592	XLOC_018975	down	intronic_lncRNA	Trans	Null	1	LGALS15	NM_001285625.1	down
LNC_003868	XLOC_040496	down	lincRNA	Trans	Null	0.999965	LGALS15	NM_001285625.1	down
LNC_004405	XLOC_047337	down	lincRNA	Trans	Null	1	LGALS15	NM_001285625.1	down
LNC_005036	XLOC_053221	down	intronic_lncRNA	Trans	Null	0.998077	LGALS15	NM_001285625.1	down
LNC_005042	XLOC_053221	down	intronic_lncRNA	Trans	Null	0.996607	LGALS15	NM_001285625.1	down
LNC_006937	XLOC_076021	down	intronic_lncRNA	Trans	Null	0.999943	LGALS15	NM_001285625.1	down
LNC_006994	XLOC_076450	down	intronic_lncRNA	Trans	Null	1	LGALS15	NM_001285625.1	down
LNC_008654	XLOC_096227	down	lincRNA	Trans	Null	1	LGALS15	NM_001285625.1	down
LNC_010359	XLOC_115860	down	intronic_lncRNA	Trans	Null	1	LGALS15	NM_001285625.1	down
LNC_010637	XLOC_117782	down	lincRNA	Trans	Null	1	LGALS15	NM_001285625.1	down
LNC_010877	XLOC_120895	down	intronic_lncRNA	Trans	Null	0.999957	LGALS15	NM_001285625.1	down
LNC_012362	XLOC_137373	down	intronic_lncRNA	Trans	Null	1	LGALS15	NM_001285625.1	down
LNC_013387	XLOC_148429	down	intronic_lncRNA	Trans	Null	0.999997	LGALS15	NM_001285625.1	down
LNC_014486	XLOC_159502	down	antisense_lncRNA	Trans	Null	0.99652	LGALS15	NM_001285625.1	down
LNC_014796	XLOC_163069	down	lincRNA	Trans	Null	0.998986	LGALS15	NM_001285625.1	down
LNC_014800	XLOC_163069	down	lincRNA	Trans	Null	0.99488	LGALS15	NM_001285625.1	down
LNC_017962	XLOC_190907	down	intronic_lncRNA	Trans	Null	1	LGALS15	NM_001285625.1	down
LNC_017967	XLOC_190938	down	intronic_lncRNA	Trans	Null	0.99989	LGALS15	NM_001285625.1	down
LNC_021578	XLOC_228027	down	lincRNA	Trans	Null	1	LGALS15	NM_001285625.1	down
LNC_023404	XLOC_249542	down	intronic_lncRNA	Trans	Null	1	LGALS15	NM_001285625.1	down
LNC_023405	XLOC_249542	down	antisense_lncRNA	Trans	Null	1	LGALS15	NM_001285625.1	down
LNC_023430	XLOC_249763	down	lincRNA	Trans	Null	0.99934	LGALS15	NM_001285625.1	down
LNC_024052	XLOC_254962	down	lincRNA	Trans	Null	1	LGALS15	NM_001285625.1	down
LNC_024091	XLOC_255065	down	antisense_lncRNA	Trans	Null	0.999657	LGALS15	NM_001285625.1	down
LNC_000451	XLOC_004843	down	intronic_lncRNA	Trans	Null	0.999446	LGALS16	NM_001285650.1	down
LNC_000462	XLOC_004970	down	lincRNA	Trans	Null	0.999006	LGALS16	NM_001285650.1	down
LNC_001581	XLOC_018903	down	intronic_lncRNA	Trans	Null	0.999473	LGALS16	NM_001285650.1	down
LNC_001592	XLOC_018975	down	intronic_lncRNA	Trans	Null	0.999998	LGALS16	NM_001285650.1	down
LNC_003868	XLOC_040496	down	lincRNA	Trans	Null	0.999961	LGALS16	NM_001285650.1	down
LNC_004405	XLOC_047337	down	lincRNA	Trans	Null	0.999998	LGALS16	NM_001285650.1	down
LNC_005036	XLOC_053221	down	intronic_lncRNA	Trans	Null	0.998085	LGALS16	NM_001285650.1	down
LNC_005042	XLOC_053221	down	intronic_lncRNA	Trans	Null	0.996586	LGALS16	NM_001285650.1	down
LNC_006937	XLOC_076021	down	intronic_lncRNA	Trans	Null	0.999945	LGALS16	NM_001285650.1	down
LNC_006994	XLOC_076450	down	intronic_lncRNA	Trans	Null	0.999998	LGALS16	NM_001285650.1	down
LNC_008654	XLOC_096227	down	lincRNA	Trans	Null	0.999998	LGALS16	NM_001285650.1	down
LNC_010359	XLOC_115860	down	intronic_lncRNA	Trans	Null	0.999998	LGALS16	NM_001285650.1	down
LNC_010637	XLOC_117782	down	lincRNA	Trans	Null	0.999998	LGALS16	NM_001285650.1	down
LNC_010877	XLOC_120895	down	intronic_lncRNA	Trans	Null	0.999953	LGALS16	NM_001285650.1	down
LNC_012362	XLOC_137373	down	intronic_lncRNA	Trans	Null	0.999998	LGALS16	NM_001285650.1	down
LNC_013387	XLOC_148429	down	intronic_lncRNA	Trans	Null	0.999995	LGALS16	NM_001285650.1	down
LNC_014486	XLOC_159502	down	antisense_lncRNA	Trans	Null	0.996532	LGALS16	NM_001285650.1	down
LNC_014796	XLOC_163069	down	lincRNA	Trans	Null	0.998983	LGALS16	NM_001285650.1	down
LNC_014800	XLOC_163069	down	lincRNA	Trans	Null	0.994878	LGALS16	NM_001285650.1	down
LNC_017962	XLOC_190907	down	intronic_lncRNA	Trans	Null	0.999998	LGALS16	NM_001285650.1	down
LNC_017967	XLOC_190938	down	intronic_lncRNA	Trans	Null	0.99989	LGALS16	NM_001285650.1	down
LNC_021578	XLOC_228027	down	lincRNA	Trans	Null	0.999998	LGALS16	NM_001285650.1	down
LNC_023404	XLOC_249542	down	intronic_lncRNA	Trans	Null	0.999998	LGALS16	NM_001285650.1	down
LNC_023405	XLOC_249542	down	antisense_lncRNA	Trans	Null	0.999998	LGALS16	NM_001285650.1	down
LNC_023430	XLOC_249763	down	lincRNA	Trans	Null	0.999338	LGALS16	NM_001285650.1	down
LNC_024052	XLOC_254962	down	lincRNA	Trans	Null	0.999997	LGALS16	NM_001285650.1	down
LNC_024091	XLOC_255065	down	antisense_lncRNA	Trans	Null	0.999651	LGALS16	NM_001285650.1	down
LNC_003467	XLOC_036268	up	intronic_lncRNA	Cis	-54957	Null	LOC102172789	XM_018046881.1	up
LNC_011125	XLOC_123913	up	intronic_lncRNA	Trans	Null	1	LOC102175492	XM_018057015.1	up
LNC_014087	XLOC_155853	up	intronic_lncRNA	Trans	Null	1	LOC102175492	XM_018057015.1	up
LNC_017033	XLOC_180349	up	lincRNA	Trans	Null	1	LOC102175492	XM_018057015.1	up
LNC_017821	XLOC_189347	up	lincRNA	Trans	Null	0.962441	LOC102175492	XM_018057015.1	up
LNC_024062	XLOC_254962	up	lincRNA	Trans	Null	0.958995	LOC102175492	XM_018057015.1	up
LNC_002654	XLOC_029185	up	intronic_lncRNA	Trans	Null	0.985578	LOC102176218	XM_018051572.1	up
LNC_000451	XLOC_004843	down	intronic_lncRNA	Trans	Null	0.993585	LOC102180829	XM_018043126.1	down
LNC_000451	XLOC_004843	down	intronic_lncRNA	Trans	Null	0.968857	LOC102180829	XM_018043127.1	down
LNC_000451	XLOC_004843	down	intronic_lncRNA	Trans	Null	0.990988	LOC102180829	XM_018043129.1	down
LNC_000462	XLOC_004970	down	lincRNA	Trans	Null	0.996364	LOC102180829	XM_018043126.1	down
LNC_000462	XLOC_004970	down	lincRNA	Trans	Null	0.971386	LOC102180829	XM_018043127.1	down
LNC_000462	XLOC_004970	down	lincRNA	Trans	Null	0.992584	LOC102180829	XM_018043129.1	down
LNC_001581	XLOC_018903	down	intronic_lncRNA	Trans	Null	0.993746	LOC102180829	XM_018043126.1	down
LNC_001581	XLOC_018903	down	intronic_lncRNA	Trans	Null	0.969098	LOC102180829	XM_018043127.1	down
LNC_001581	XLOC_018903	down	intronic_lncRNA	Trans	Null	0.991147	LOC102180829	XM_018043129.1	down
LNC_001592	XLOC_018975	down	intronic_lncRNA	Trans	Null	0.994534	LOC102180829	XM_018043126.1	down
LNC_001592	XLOC_018975	down	intronic_lncRNA	Trans	Null	0.970036	LOC102180829	XM_018043127.1	down
LNC_001592	XLOC_018975	down	intronic_lncRNA	Trans	Null	0.991929	LOC102180829	XM_018043129.1	down
LNC_003868	XLOC_040496	down	lincRNA	Trans	Null	0.995062	LOC102180829	XM_018043126.1	down
LNC_003868	XLOC_040496	down	lincRNA	Trans	Null	0.969889	LOC102180829	XM_018043127.1	down
LNC_003868	XLOC_040496	down	lincRNA	Trans	Null	0.99192	LOC102180829	XM_018043129.1	down
LNC_004405	XLOC_047337	down	lincRNA	Trans	Null	0.994534	LOC102180829	XM_018043126.1	down
LNC_004405	XLOC_047337	down	lincRNA	Trans	Null	0.970036	LOC102180829	XM_018043127.1	down
LNC_004405	XLOC_047337	down	lincRNA	Trans	Null	0.991929	LOC102180829	XM_018043129.1	down
LNC_005036	XLOC_053221	down	intronic_lncRNA	Trans	Null	0.992092	LOC102180829	XM_018043126.1	down
LNC_005036	XLOC_053221	down	intronic_lncRNA	Trans	Null	0.967327	LOC102180829	XM_018043127.1	down
LNC_005036	XLOC_053221	down	intronic_lncRNA	Trans	Null	0.990237	LOC102180829	XM_018043129.1	down
LNC_005042	XLOC_053221	down	intronic_lncRNA	Trans	Null	0.995762	LOC102180829	XM_018043126.1	down
LNC_005042	XLOC_053221	down	intronic_lncRNA	Trans	Null	0.975655	LOC102180829	XM_018043127.1	down
LNC_005042	XLOC_053221	down	intronic_lncRNA	Trans	Null	0.993924	LOC102180829	XM_018043129.1	down
LNC_006937	XLOC_076021	down	intronic_lncRNA	Trans	Null	0.994914	LOC102180829	XM_018043126.1	down
LNC_006937	XLOC_076021	down	intronic_lncRNA	Trans	Null	0.969474	LOC102180829	XM_018043127.1	down
LNC_006937	XLOC_076021	down	intronic_lncRNA	Trans	Null	0.991676	LOC102180829	XM_018043129.1	down
LNC_006994	XLOC_076450	down	intronic_lncRNA	Trans	Null	0.994534	LOC102180829	XM_018043126.1	down
LNC_006994	XLOC_076450	down	intronic_lncRNA	Trans	Null	0.970036	LOC102180829	XM_018043127.1	down
LNC_006994	XLOC_076450	down	intronic_lncRNA	Trans	Null	0.991929	LOC102180829	XM_018043129.1	down
LNC_008654	XLOC_096227	down	lincRNA	Trans	Null	0.994534	LOC102180829	XM_018043126.1	down
LNC_008654	XLOC_096227	down	lincRNA	Trans	Null	0.970036	LOC102180829	XM_018043127.1	down
LNC_008654	XLOC_096227	down	lincRNA	Trans	Null	0.991929	LOC102180829	XM_018043129.1	down
LNC_010359	XLOC_115860	down	intronic_lncRNA	Trans	Null	0.994534	LOC102180829	XM_018043126.1	down
LNC_010359	XLOC_115860	down	intronic_lncRNA	Trans	Null	0.970036	LOC102180829	XM_018043127.1	down
LNC_010359	XLOC_115860	down	intronic_lncRNA	Trans	Null	0.991929	LOC102180829	XM_018043129.1	down
LNC_010637	XLOC_117782	down	lincRNA	Trans	Null	0.994534	LOC102180829	XM_018043126.1	down
LNC_010637	XLOC_117782	down	lincRNA	Trans	Null	0.970036	LOC102180829	XM_018043127.1	down
LNC_010637	XLOC_117782	down	lincRNA	Trans	Null	0.991929	LOC102180829	XM_018043129.1	down
LNC_010877	XLOC_120895	down	intronic_lncRNA	Trans	Null	0.994404	LOC102180829	XM_018043126.1	down
LNC_010877	XLOC_120895	down	intronic_lncRNA	Trans	Null	0.969853	LOC102180829	XM_018043127.1	down
LNC_010877	XLOC_120895	down	intronic_lncRNA	Trans	Null	0.9918	LOC102180829	XM_018043129.1	down
LNC_012362	XLOC_137373	down	intronic_lncRNA	Trans	Null	0.994534	LOC102180829	XM_018043126.1	down
LNC_012362	XLOC_137373	down	intronic_lncRNA	Trans	Null	0.970036	LOC102180829	XM_018043127.1	down
LNC_012362	XLOC_137373	down	intronic_lncRNA	Trans	Null	0.991929	LOC102180829	XM_018043129.1	down
LNC_013387	XLOC_148429	down	intronic_lncRNA	Trans	Null	0.99451	LOC102180829	XM_018043126.1	down
LNC_013387	XLOC_148429	down	intronic_lncRNA	Trans	Null	0.969999	LOC102180829	XM_018043127.1	down
LNC_013387	XLOC_148429	down	intronic_lncRNA	Trans	Null	0.991935	LOC102180829	XM_018043129.1	down
LNC_014486	XLOC_159502	down	antisense_lncRNA	Trans	Null	0.990351	LOC102180829	XM_018043126.1	down
LNC_014486	XLOC_159502	down	antisense_lncRNA	Trans	Null	0.965509	LOC102180829	XM_018043127.1	down
LNC_014486	XLOC_159502	down	antisense_lncRNA	Trans	Null	0.988756	LOC102180829	XM_018043129.1	down
LNC_014796	XLOC_163069	down	lincRNA	Trans	Null	0.993293	LOC102180829	XM_018043126.1	down
LNC_014796	XLOC_163069	down	lincRNA	Trans	Null	0.968296	LOC102180829	XM_018043127.1	down
LNC_014796	XLOC_163069	down	lincRNA	Trans	Null	0.990515	LOC102180829	XM_018043129.1	down
LNC_014800	XLOC_163069	down	lincRNA	Trans	Null	0.988372	LOC102180829	XM_018043126.1	down
LNC_014800	XLOC_163069	down	lincRNA	Trans	Null	0.962682	LOC102180829	XM_018043127.1	down
LNC_014800	XLOC_163069	down	lincRNA	Trans	Null	0.985521	LOC102180829	XM_018043129.1	down
LNC_017962	XLOC_190907	down	intronic_lncRNA	Trans	Null	0.994534	LOC102180829	XM_018043126.1	down
LNC_017962	XLOC_190907	down	intronic_lncRNA	Trans	Null	0.970036	LOC102180829	XM_018043127.1	down
LNC_017962	XLOC_190907	down	intronic_lncRNA	Trans	Null	0.991929	LOC102180829	XM_018043129.1	down
LNC_017967	XLOC_190938	down	intronic_lncRNA	Trans	Null	0.994147	LOC102180829	XM_018043126.1	down
LNC_017967	XLOC_190938	down	intronic_lncRNA	Trans	Null	0.971425	LOC102180829	XM_018043127.1	down
LNC_017967	XLOC_190938	down	intronic_lncRNA	Trans	Null	0.992707	LOC102180829	XM_018043129.1	down
LNC_021578	XLOC_228027	down	lincRNA	Trans	Null	0.994534	LOC102180829	XM_018043126.1	down
LNC_021578	XLOC_228027	down	lincRNA	Trans	Null	0.970036	LOC102180829	XM_018043127.1	down
LNC_021578	XLOC_228027	down	lincRNA	Trans	Null	0.991929	LOC102180829	XM_018043129.1	down
LNC_023404	XLOC_249542	down	intronic_lncRNA	Trans	Null	0.994534	LOC102180829	XM_018043126.1	down
LNC_023404	XLOC_249542	down	intronic_lncRNA	Trans	Null	0.970036	LOC102180829	XM_018043127.1	down
LNC_023404	XLOC_249542	down	intronic_lncRNA	Trans	Null	0.991929	LOC102180829	XM_018043129.1	down
LNC_023405	XLOC_249542	down	antisense_lncRNA	Trans	Null	0.994534	LOC102180829	XM_018043126.1	down
LNC_023405	XLOC_249542	down	antisense_lncRNA	Trans	Null	0.970036	LOC102180829	XM_018043127.1	down
LNC_023405	XLOC_249542	down	antisense_lncRNA	Trans	Null	0.991929	LOC102180829	XM_018043129.1	down
LNC_023430	XLOC_249763	down	lincRNA	Trans	Null	0.993576	LOC102180829	XM_018043126.1	down
LNC_023430	XLOC_249763	down	lincRNA	Trans	Null	0.96891	LOC102180829	XM_018043127.1	down
LNC_023430	XLOC_249763	down	lincRNA	Trans	Null	0.990977	LOC102180829	XM_018043129.1	down
LNC_024052	XLOC_254962	down	lincRNA	Trans	Null	0.994543	LOC102180829	XM_018043126.1	down
LNC_024052	XLOC_254962	down	lincRNA	Trans	Null	0.970035	LOC102180829	XM_018043127.1	down
LNC_024052	XLOC_254962	down	lincRNA	Trans	Null	0.991928	LOC102180829	XM_018043129.1	down
LNC_024091	XLOC_255065	down	antisense_lncRNA	Trans	Null	0.99595	LOC102180829	XM_018043126.1	down
LNC_024091	XLOC_255065	down	antisense_lncRNA	Trans	Null	0.969349	LOC102180829	XM_018043127.1	down
LNC_024091	XLOC_255065	down	antisense_lncRNA	Trans	Null	0.991668	LOC102180829	XM_018043129.1	down
LNC_000451	XLOC_004843	down	intronic_lncRNA	Trans	Null	0.997095	LOC102182655	XM_018044249.1	down
LNC_000462	XLOC_004970	down	lincRNA	Trans	Null	0.996632	LOC102182655	XM_018044249.1	down
LNC_001581	XLOC_018903	down	intronic_lncRNA	Trans	Null	0.997181	LOC102182655	XM_018044249.1	down
LNC_001592	XLOC_018975	down	intronic_lncRNA	Trans	Null	0.997817	LOC102182655	XM_018044249.1	down
LNC_003868	XLOC_040496	down	lincRNA	Trans	Null	0.997751	LOC102182655	XM_018044249.1	down
LNC_004405	XLOC_047337	down	lincRNA	Trans	Null	0.997817	LOC102182655	XM_018044249.1	down
LNC_005036	XLOC_053221	down	intronic_lncRNA	Trans	Null	0.995664	LOC102182655	XM_018044249.1	down
LNC_005042	XLOC_053221	down	intronic_lncRNA	Trans	Null	0.994012	LOC102182655	XM_018044249.1	down
LNC_006937	XLOC_076021	down	intronic_lncRNA	Trans	Null	0.997648	LOC102182655	XM_018044249.1	down
LNC_006994	XLOC_076450	down	intronic_lncRNA	Trans	Null	0.997817	LOC102182655	XM_018044249.1	down
LNC_008654	XLOC_096227	down	lincRNA	Trans	Null	0.997817	LOC102182655	XM_018044249.1	down
LNC_010359	XLOC_115860	down	intronic_lncRNA	Trans	Null	0.997817	LOC102182655	XM_018044249.1	down
LNC_010637	XLOC_117782	down	lincRNA	Trans	Null	0.997817	LOC102182655	XM_018044249.1	down
LNC_010877	XLOC_120895	down	intronic_lncRNA	Trans	Null	0.997737	LOC102182655	XM_018044249.1	down
LNC_012362	XLOC_137373	down	intronic_lncRNA	Trans	Null	0.997817	LOC102182655	XM_018044249.1	down
LNC_013387	XLOC_148429	down	intronic_lncRNA	Trans	Null	0.997805	LOC102182655	XM_018044249.1	down
LNC_014486	XLOC_159502	down	antisense_lncRNA	Trans	Null	0.994025	LOC102182655	XM_018044249.1	down
LNC_014796	XLOC_163069	down	lincRNA	Trans	Null	0.996692	LOC102182655	XM_018044249.1	down
LNC_014800	XLOC_163069	down	lincRNA	Trans	Null	0.992058	LOC102182655	XM_018044249.1	down
LNC_017962	XLOC_190907	down	intronic_lncRNA	Trans	Null	0.997817	LOC102182655	XM_018044249.1	down
LNC_017967	XLOC_190938	down	intronic_lncRNA	Trans	Null	0.997587	LOC102182655	XM_018044249.1	down
LNC_021578	XLOC_228027	down	lincRNA	Trans	Null	0.997817	LOC102182655	XM_018044249.1	down
LNC_023404	XLOC_249542	down	intronic_lncRNA	Trans	Null	0.997817	LOC102182655	XM_018044249.1	down
LNC_023405	XLOC_249542	down	antisense_lncRNA	Trans	Null	0.997817	LOC102182655	XM_018044249.1	down
LNC_023430	XLOC_249763	down	lincRNA	Trans	Null	0.997029	LOC102182655	XM_018044249.1	down
LNC_024052	XLOC_254962	down	lincRNA	Trans	Null	0.997825	LOC102182655	XM_018044249.1	down
LNC_024091	XLOC_255065	down	antisense_lncRNA	Trans	Null	0.997378	LOC102182655	XM_018044249.1	down
LNC_003325	XLOC_035134	up	intronic_lncRNA	Cis	78935	Null	LOC102186356	XR_001917886.1	down
LNC_000451	XLOC_004843	down	intronic_lncRNA	Trans	Null	0.999111	LOC102190935	XM_018047776.1	down
LNC_000462	XLOC_004970	down	lincRNA	Trans	Null	0.999736	LOC102190935	XM_018047776.1	down
LNC_001581	XLOC_018903	down	intronic_lncRNA	Trans	Null	0.999092	LOC102190935	XM_018047776.1	down
LNC_001592	XLOC_018975	down	intronic_lncRNA	Trans	Null	0.999633	LOC102190935	XM_018047776.1	down
LNC_003868	XLOC_040496	down	lincRNA	Trans	Null	0.999801	LOC102190935	XM_018047776.1	down
LNC_004405	XLOC_047337	down	lincRNA	Trans	Null	0.999633	LOC102190935	XM_018047776.1	down
LNC_005036	XLOC_053221	down	intronic_lncRNA	Cis	-22185	Null	LOC102190935	XM_018047776.1	down
LNC_005036	XLOC_053221	down	intronic_lncRNA	Trans	Null	0.997772	LOC102190935	XM_018047776.1	down
LNC_005042	XLOC_053221	down	intronic_lncRNA	Cis	-22185	Null	LOC102190935	XM_018047776.1	down
LNC_005042	XLOC_053221	down	intronic_lncRNA	Trans	Null	0.998155	LOC102190935	XM_018047776.1	down
LNC_006937	XLOC_076021	down	intronic_lncRNA	Trans	Null	0.999772	LOC102190935	XM_018047776.1	down
LNC_006994	XLOC_076450	down	intronic_lncRNA	Trans	Null	0.999633	LOC102190935	XM_018047776.1	down
LNC_008654	XLOC_096227	down	lincRNA	Trans	Null	0.999633	LOC102190935	XM_018047776.1	down
LNC_010359	XLOC_115860	down	intronic_lncRNA	Trans	Null	0.999633	LOC102190935	XM_018047776.1	down
LNC_010637	XLOC_117782	down	lincRNA	Trans	Null	0.999633	LOC102190935	XM_018047776.1	down
LNC_010877	XLOC_120895	down	intronic_lncRNA	Trans	Null	0.999568	LOC102190935	XM_018047776.1	down
LNC_012362	XLOC_137373	down	intronic_lncRNA	Trans	Null	0.999633	LOC102190935	XM_018047776.1	down
LNC_013387	XLOC_148429	down	intronic_lncRNA	Trans	Null	0.999633	LOC102190935	XM_018047776.1	down
LNC_014486	XLOC_159502	down	antisense_lncRNA	Trans	Null	0.996234	LOC102190935	XM_018047776.1	down
LNC_014796	XLOC_163069	down	lincRNA	Trans	Null	0.998513	LOC102190935	XM_018047776.1	down
LNC_014800	XLOC_163069	down	lincRNA	Trans	Null	0.994229	LOC102190935	XM_018047776.1	down
LNC_017962	XLOC_190907	down	intronic_lncRNA	Trans	Null	0.999633	LOC102190935	XM_018047776.1	down
LNC_017967	XLOC_190938	down	intronic_lncRNA	Trans	Null	0.999523	LOC102190935	XM_018047776.1	down
LNC_021578	XLOC_228027	down	lincRNA	Trans	Null	0.999633	LOC102190935	XM_018047776.1	down
LNC_023404	XLOC_249542	down	intronic_lncRNA	Trans	Null	0.999633	LOC102190935	XM_018047776.1	down
LNC_023405	XLOC_249542	down	antisense_lncRNA	Trans	Null	0.999633	LOC102190935	XM_018047776.1	down
LNC_023430	XLOC_249763	down	lincRNA	Trans	Null	0.99887	LOC102190935	XM_018047776.1	down
LNC_024052	XLOC_254962	down	lincRNA	Trans	Null	0.999633	LOC102190935	XM_018047776.1	down
LNC_024091	XLOC_255065	down	antisense_lncRNA	Trans	Null	0.999923	LOC102190935	XM_018047776.1	down
LNC_002622	XLOC_029137	down	antisense_lncRNA	Trans	Null	1	LOC102191423	XM_018050132.1	down
LNC_005762	XLOC_061008	down	intronic_lncRNA	Trans	Null	1	LOC102191423	XM_018050132.1	down
LNC_006671	XLOC_071216	down	intronic_lncRNA	Trans	Null	1	LOC102191423	XM_018050132.1	down
LNC_009123	XLOC_101787	down	intronic_lncRNA	Trans	Null	1	LOC102191423	XM_018050132.1	down
LNC_009672	XLOC_107401	down	intronic_lncRNA	Trans	Null	1	LOC102191423	XM_018050132.1	down
LNC_010768	XLOC_119660	down	intronic_lncRNA	Trans	Null	0.99822	LOC102191423	XM_018050132.1	down
LNC_012222	XLOC_136174	down	intronic_lncRNA	Trans	Null	0.989249	LOC102191423	XM_018050132.1	down
LNC_017080	XLOC_180707	down	intronic_lncRNA	Trans	Null	1	LOC102191423	XM_018050132.1	down
LNC_019121	XLOC_202982	down	intronic_lncRNA	Trans	Null	0.999966	LOC102191423	XM_018050132.1	down
LNC_020771	XLOC_217211	down	lincRNA	Trans	Null	1	LOC102191423	XM_018050132.1	down
LNC_023900	XLOC_253352	down	lincRNA	Trans	Null	1	LOC102191423	XM_018050132.1	down
LNC_002622	XLOC_029137	down	antisense_lncRNA	Trans	Null	1	LOC106503077	XM_018061723.1	down
LNC_005762	XLOC_061008	down	intronic_lncRNA	Trans	Null	1	LOC106503077	XM_018061723.1	down
LNC_006671	XLOC_071216	down	intronic_lncRNA	Trans	Null	1	LOC106503077	XM_018061723.1	down
LNC_009123	XLOC_101787	down	intronic_lncRNA	Trans	Null	1	LOC106503077	XM_018061723.1	down
LNC_009672	XLOC_107401	down	intronic_lncRNA	Trans	Null	1	LOC106503077	XM_018061723.1	down
LNC_010768	XLOC_119660	down	intronic_lncRNA	Trans	Null	0.99822	LOC106503077	XM_018061723.1	down
LNC_012222	XLOC_136174	down	intronic_lncRNA	Trans	Null	0.989249	LOC106503077	XM_018061723.1	down
LNC_017080	XLOC_180707	down	intronic_lncRNA	Trans	Null	1	LOC106503077	XM_018061723.1	down
LNC_019121	XLOC_202982	down	intronic_lncRNA	Trans	Null	0.999966	LOC106503077	XM_018061723.1	down
LNC_020771	XLOC_217211	down	lincRNA	Trans	Null	1	LOC106503077	XM_018061723.1	down
LNC_023900	XLOC_253352	down	lincRNA	Trans	Null	1	LOC106503077	XM_018061723.1	down
LNC_000451	XLOC_004843	down	intronic_lncRNA	Trans	Null	0.999453	LOC108636060	XM_018048495.1	down
LNC_000462	XLOC_004970	down	lincRNA	Trans	Null	0.999015	LOC108636060	XM_018048495.1	down
LNC_001581	XLOC_018903	down	intronic_lncRNA	Trans	Null	0.999481	LOC108636060	XM_018048495.1	down
LNC_001592	XLOC_018975	down	intronic_lncRNA	Trans	Null	1	LOC108636060	XM_018048495.1	down
LNC_003868	XLOC_040496	down	lincRNA	Trans	Null	0.999965	LOC108636060	XM_018048495.1	down
LNC_004405	XLOC_047337	down	lincRNA	Trans	Null	1	LOC108636060	XM_018048495.1	down
LNC_005036	XLOC_053221	down	intronic_lncRNA	Trans	Null	0.998071	LOC108636060	XM_018048495.1	down
LNC_005042	XLOC_053221	down	intronic_lncRNA	Trans	Null	0.996607	LOC108636060	XM_018048495.1	down
LNC_006937	XLOC_076021	down	intronic_lncRNA	Trans	Null	0.99994	LOC108636060	XM_018048495.1	down
LNC_006994	XLOC_076450	down	intronic_lncRNA	Trans	Null	1	LOC108636060	XM_018048495.1	down
LNC_008654	XLOC_096227	down	lincRNA	Trans	Null	1	LOC108636060	XM_018048495.1	down
LNC_010359	XLOC_115860	down	intronic_lncRNA	Trans	Null	1	LOC108636060	XM_018048495.1	down
LNC_010637	XLOC_117782	down	lincRNA	Trans	Null	1	LOC108636060	XM_018048495.1	down
LNC_010877	XLOC_120895	down	intronic_lncRNA	Trans	Null	0.999958	LOC108636060	XM_018048495.1	down
LNC_012362	XLOC_137373	down	intronic_lncRNA	Trans	Null	1	LOC108636060	XM_018048495.1	down
LNC_013387	XLOC_148429	down	intronic_lncRNA	Trans	Null	0.999997	LOC108636060	XM_018048495.1	down
LNC_014486	XLOC_159502	down	antisense_lncRNA	Trans	Null	0.996511	LOC108636060	XM_018048495.1	down
LNC_014796	XLOC_163069	down	lincRNA	Trans	Null	0.99899	LOC108636060	XM_018048495.1	down
LNC_014800	XLOC_163069	down	lincRNA	Trans	Null	0.994888	LOC108636060	XM_018048495.1	down
LNC_017962	XLOC_190907	down	intronic_lncRNA	Trans	Null	1	LOC108636060	XM_018048495.1	down
LNC_017967	XLOC_190938	down	intronic_lncRNA	Trans	Null	0.99989	LOC108636060	XM_018048495.1	down
LNC_021578	XLOC_228027	down	lincRNA	Trans	Null	1	LOC108636060	XM_018048495.1	down
LNC_023404	XLOC_249542	down	intronic_lncRNA	Trans	Null	1	LOC108636060	XM_018048495.1	down
LNC_023405	XLOC_249542	down	antisense_lncRNA	Trans	Null	1	LOC108636060	XM_018048495.1	down
LNC_023430	XLOC_249763	down	lincRNA	Trans	Null	0.999343	LOC108636060	XM_018048495.1	down
LNC_024052	XLOC_254962	down	lincRNA	Trans	Null	1	LOC108636060	XM_018048495.1	down
LNC_024091	XLOC_255065	down	antisense_lncRNA	Trans	Null	0.999656	LOC108636060	XM_018048495.1	down
LNC_000451	XLOC_004843	down	intronic_lncRNA	Trans	Null	0.999453	LOC108636345	XM_018050119.1	down
LNC_000462	XLOC_004970	down	lincRNA	Trans	Null	0.999015	LOC108636345	XM_018050119.1	down
LNC_001581	XLOC_018903	down	intronic_lncRNA	Trans	Null	0.999481	LOC108636345	XM_018050119.1	down
LNC_001592	XLOC_018975	down	intronic_lncRNA	Trans	Null	1	LOC108636345	XM_018050119.1	down
LNC_003868	XLOC_040496	down	lincRNA	Trans	Null	0.999965	LOC108636345	XM_018050119.1	down
LNC_004405	XLOC_047337	down	lincRNA	Trans	Null	1	LOC108636345	XM_018050119.1	down
LNC_005036	XLOC_053221	down	intronic_lncRNA	Trans	Null	0.998071	LOC108636345	XM_018050119.1	down
LNC_005042	XLOC_053221	down	intronic_lncRNA	Trans	Null	0.996607	LOC108636345	XM_018050119.1	down
LNC_006937	XLOC_076021	down	intronic_lncRNA	Trans	Null	0.99994	LOC108636345	XM_018050119.1	down
LNC_006994	XLOC_076450	down	intronic_lncRNA	Trans	Null	1	LOC108636345	XM_018050119.1	down
LNC_008654	XLOC_096227	down	lincRNA	Trans	Null	1	LOC108636345	XM_018050119.1	down
LNC_010359	XLOC_115860	down	intronic_lncRNA	Trans	Null	1	LOC108636345	XM_018050119.1	down
LNC_010637	XLOC_117782	down	lincRNA	Trans	Null	1	LOC108636345	XM_018050119.1	down
LNC_010877	XLOC_120895	down	intronic_lncRNA	Trans	Null	0.999958	LOC108636345	XM_018050119.1	down
LNC_012362	XLOC_137373	down	intronic_lncRNA	Trans	Null	1	LOC108636345	XM_018050119.1	down
LNC_013387	XLOC_148429	down	intronic_lncRNA	Trans	Null	0.999997	LOC108636345	XM_018050119.1	down
LNC_014486	XLOC_159502	down	antisense_lncRNA	Trans	Null	0.996511	LOC108636345	XM_018050119.1	down
LNC_014796	XLOC_163069	down	lincRNA	Trans	Null	0.99899	LOC108636345	XM_018050119.1	down
LNC_014800	XLOC_163069	down	lincRNA	Trans	Null	0.994888	LOC108636345	XM_018050119.1	down
LNC_017962	XLOC_190907	down	intronic_lncRNA	Trans	Null	1	LOC108636345	XM_018050119.1	down
LNC_017967	XLOC_190938	down	intronic_lncRNA	Trans	Null	0.99989	LOC108636345	XM_018050119.1	down
LNC_021578	XLOC_228027	down	lincRNA	Trans	Null	1	LOC108636345	XM_018050119.1	down
LNC_023404	XLOC_249542	down	intronic_lncRNA	Trans	Null	1	LOC108636345	XM_018050119.1	down
LNC_023405	XLOC_249542	down	antisense_lncRNA	Trans	Null	1	LOC108636345	XM_018050119.1	down
LNC_023430	XLOC_249763	down	lincRNA	Trans	Null	0.999343	LOC108636345	XM_018050119.1	down
LNC_024052	XLOC_254962	down	lincRNA	Trans	Null	1	LOC108636345	XM_018050119.1	down
LNC_024091	XLOC_255065	down	antisense_lncRNA	Trans	Null	0.999656	LOC108636345	XM_018050119.1	down
LNC_000451	XLOC_004843	down	intronic_lncRNA	Trans	Null	0.999453	LRRC2	XM_018038403.1	down
LNC_000462	XLOC_004970	down	lincRNA	Trans	Null	0.999015	LRRC2	XM_018038403.1	down
LNC_001581	XLOC_018903	down	intronic_lncRNA	Trans	Null	0.999481	LRRC2	XM_018038403.1	down
LNC_001592	XLOC_018975	down	intronic_lncRNA	Trans	Null	1	LRRC2	XM_018038403.1	down
LNC_003868	XLOC_040496	down	lincRNA	Trans	Null	0.999965	LRRC2	XM_018038403.1	down
LNC_004405	XLOC_047337	down	lincRNA	Trans	Null	1	LRRC2	XM_018038403.1	down
LNC_005036	XLOC_053221	down	intronic_lncRNA	Trans	Null	0.998071	LRRC2	XM_018038403.1	down
LNC_005042	XLOC_053221	down	intronic_lncRNA	Trans	Null	0.996607	LRRC2	XM_018038403.1	down
LNC_006937	XLOC_076021	down	intronic_lncRNA	Trans	Null	0.99994	LRRC2	XM_018038403.1	down
LNC_006994	XLOC_076450	down	intronic_lncRNA	Trans	Null	1	LRRC2	XM_018038403.1	down
LNC_008654	XLOC_096227	down	lincRNA	Trans	Null	1	LRRC2	XM_018038403.1	down
LNC_010359	XLOC_115860	down	intronic_lncRNA	Trans	Null	1	LRRC2	XM_018038403.1	down
LNC_010637	XLOC_117782	down	lincRNA	Trans	Null	1	LRRC2	XM_018038403.1	down
LNC_010877	XLOC_120895	down	intronic_lncRNA	Trans	Null	0.999958	LRRC2	XM_018038403.1	down
LNC_012362	XLOC_137373	down	intronic_lncRNA	Trans	Null	1	LRRC2	XM_018038403.1	down
LNC_013387	XLOC_148429	down	intronic_lncRNA	Trans	Null	0.999997	LRRC2	XM_018038403.1	down
LNC_014486	XLOC_159502	down	antisense_lncRNA	Trans	Null	0.996511	LRRC2	XM_018038403.1	down
LNC_014796	XLOC_163069	down	lincRNA	Trans	Null	0.99899	LRRC2	XM_018038403.1	down
LNC_014800	XLOC_163069	down	lincRNA	Trans	Null	0.994888	LRRC2	XM_018038403.1	down
LNC_017962	XLOC_190907	down	intronic_lncRNA	Trans	Null	1	LRRC2	XM_018038403.1	down
LNC_017967	XLOC_190938	down	intronic_lncRNA	Trans	Null	0.99989	LRRC2	XM_018038403.1	down
LNC_021578	XLOC_228027	down	lincRNA	Trans	Null	1	LRRC2	XM_018038403.1	down
LNC_023404	XLOC_249542	down	intronic_lncRNA	Trans	Null	1	LRRC2	XM_018038403.1	down
LNC_023405	XLOC_249542	down	antisense_lncRNA	Trans	Null	1	LRRC2	XM_018038403.1	down
LNC_023430	XLOC_249763	down	lincRNA	Trans	Null	0.999343	LRRC2	XM_018038403.1	down
LNC_024052	XLOC_254962	down	lincRNA	Trans	Null	1	LRRC2	XM_018038403.1	down
LNC_024091	XLOC_255065	down	antisense_lncRNA	Trans	Null	0.999656	LRRC2	XM_018038403.1	down
LNC_000451	XLOC_004843	down	intronic_lncRNA	Trans	Null	0.999453	LUM	XM_018047618.1	down
LNC_000462	XLOC_004970	down	lincRNA	Trans	Null	0.999015	LUM	XM_018047618.1	down
LNC_001581	XLOC_018903	down	intronic_lncRNA	Trans	Null	0.999481	LUM	XM_018047618.1	down
LNC_001592	XLOC_018975	down	intronic_lncRNA	Trans	Null	1	LUM	XM_018047618.1	down
LNC_003868	XLOC_040496	down	lincRNA	Trans	Null	0.999965	LUM	XM_018047618.1	down
LNC_004405	XLOC_047337	down	lincRNA	Trans	Null	1	LUM	XM_018047618.1	down
LNC_005036	XLOC_053221	down	intronic_lncRNA	Trans	Null	0.998071	LUM	XM_018047618.1	down
LNC_005042	XLOC_053221	down	intronic_lncRNA	Trans	Null	0.996607	LUM	XM_018047618.1	down
LNC_006937	XLOC_076021	down	intronic_lncRNA	Trans	Null	0.99994	LUM	XM_018047618.1	down
LNC_006994	XLOC_076450	down	intronic_lncRNA	Trans	Null	1	LUM	XM_018047618.1	down
LNC_008654	XLOC_096227	down	lincRNA	Trans	Null	1	LUM	XM_018047618.1	down
LNC_010359	XLOC_115860	down	intronic_lncRNA	Trans	Null	1	LUM	XM_018047618.1	down
LNC_010637	XLOC_117782	down	lincRNA	Trans	Null	1	LUM	XM_018047618.1	down
LNC_010877	XLOC_120895	down	intronic_lncRNA	Trans	Null	0.999958	LUM	XM_018047618.1	down
LNC_012362	XLOC_137373	down	intronic_lncRNA	Trans	Null	1	LUM	XM_018047618.1	down
LNC_013387	XLOC_148429	down	intronic_lncRNA	Trans	Null	0.999997	LUM	XM_018047618.1	down
LNC_014486	XLOC_159502	down	antisense_lncRNA	Trans	Null	0.996511	LUM	XM_018047618.1	down
LNC_014796	XLOC_163069	down	lincRNA	Trans	Null	0.99899	LUM	XM_018047618.1	down
LNC_014800	XLOC_163069	down	lincRNA	Trans	Null	0.994888	LUM	XM_018047618.1	down
LNC_017962	XLOC_190907	down	intronic_lncRNA	Trans	Null	1	LUM	XM_018047618.1	down
LNC_017967	XLOC_190938	down	intronic_lncRNA	Trans	Null	0.99989	LUM	XM_018047618.1	down
LNC_021578	XLOC_228027	down	lincRNA	Trans	Null	1	LUM	XM_018047618.1	down
LNC_023404	XLOC_249542	down	intronic_lncRNA	Trans	Null	1	LUM	XM_018047618.1	down
LNC_023405	XLOC_249542	down	antisense_lncRNA	Trans	Null	1	LUM	XM_018047618.1	down
LNC_023430	XLOC_249763	down	lincRNA	Trans	Null	0.999343	LUM	XM_018047618.1	down
LNC_024052	XLOC_254962	down	lincRNA	Trans	Null	1	LUM	XM_018047618.1	down
LNC_024091	XLOC_255065	down	antisense_lncRNA	Trans	Null	0.999656	LUM	XM_018047618.1	down
LNC_000451	XLOC_004843	down	intronic_lncRNA	Trans	Null	0.989119	M6PR	XM_013964217.2	down
LNC_000462	XLOC_004970	down	lincRNA	Trans	Null	0.989637	M6PR	XM_013964217.2	down
LNC_001581	XLOC_018903	down	intronic_lncRNA	Trans	Null	0.993239	M6PR	XM_013964217.2	down
LNC_001592	XLOC_018975	down	intronic_lncRNA	Trans	Null	0.990142	M6PR	XM_013964217.2	down
LNC_003868	XLOC_040496	down	lincRNA	Trans	Null	0.990025	M6PR	XM_013964217.2	down
LNC_004405	XLOC_047337	down	lincRNA	Trans	Null	0.990142	M6PR	XM_013964217.2	down
LNC_005036	XLOC_053221	down	intronic_lncRNA	Trans	Null	0.98738	M6PR	XM_013964217.2	down
LNC_005042	XLOC_053221	down	intronic_lncRNA	Trans	Null	0.989123	M6PR	XM_013964217.2	down
LNC_006937	XLOC_076021	down	intronic_lncRNA	Trans	Null	0.989685	M6PR	XM_013964217.2	down
LNC_006994	XLOC_076450	down	intronic_lncRNA	Trans	Null	0.990142	M6PR	XM_013964217.2	down
LNC_008654	XLOC_096227	down	lincRNA	Trans	Null	0.990142	M6PR	XM_013964217.2	down
LNC_010359	XLOC_115860	down	intronic_lncRNA	Trans	Null	0.990142	M6PR	XM_013964217.2	down
LNC_010637	XLOC_117782	down	lincRNA	Trans	Null	0.990142	M6PR	XM_013964217.2	down
LNC_010877	XLOC_120895	down	intronic_lncRNA	Trans	Null	0.990047	M6PR	XM_013964217.2	down
LNC_012362	XLOC_137373	down	intronic_lncRNA	Trans	Null	0.990142	M6PR	XM_013964217.2	down
LNC_013387	XLOC_148429	down	intronic_lncRNA	Trans	Null	0.990104	M6PR	XM_013964217.2	down
LNC_014486	XLOC_159502	down	antisense_lncRNA	Trans	Null	0.985531	M6PR	XM_013964217.2	down
LNC_014796	XLOC_163069	down	lincRNA	Trans	Null	0.988976	M6PR	XM_013964217.2	down
LNC_014800	XLOC_163069	down	lincRNA	Trans	Null	0.9852	M6PR	XM_013964217.2	down
LNC_017962	XLOC_190907	down	intronic_lncRNA	Trans	Null	0.990142	M6PR	XM_013964217.2	down
LNC_017967	XLOC_190938	down	intronic_lncRNA	Trans	Null	0.990254	M6PR	XM_013964217.2	down
LNC_021578	XLOC_228027	down	lincRNA	Trans	Null	0.990142	M6PR	XM_013964217.2	down
LNC_023404	XLOC_249542	down	intronic_lncRNA	Trans	Null	0.990142	M6PR	XM_013964217.2	down
LNC_023405	XLOC_249542	down	antisense_lncRNA	Trans	Null	0.990142	M6PR	XM_013964217.2	down
LNC_023430	XLOC_249763	down	lincRNA	Trans	Null	0.989466	M6PR	XM_013964217.2	down
LNC_024052	XLOC_254962	down	lincRNA	Trans	Null	0.99014	M6PR	XM_013964217.2	down
LNC_024091	XLOC_255065	down	antisense_lncRNA	Trans	Null	0.989546	M6PR	XM_013964217.2	down
LNC_001757	XLOC_020079	up	lincRNA	Trans	Null	0.973567	MAP2	XM_013971431.2	up
LNC_009665	XLOC_107361	up	intronic_lncRNA	Trans	Null	0.999886	MAP2	XM_013971431.2	up
LNC_015508	XLOC_169844	up	antisense_lncRNA	Trans	Null	0.999886	MAP2	XM_013971431.2	up
LNC_023403	XLOC_249542	up	antisense_lncRNA	Trans	Null	0.994042	MAP2	XM_005676452.3	up
LNC_023780	XLOC_252348	up	lincRNA	Trans	Null	0.998935	MAP2	XM_013971431.2	up
LNC_008010	XLOC_089239	up	intronic_lncRNA	Trans	Null	0.990833	MAP4	XM_018066775.1	up
LNC_008160	XLOC_090063	up	lincRNA	Trans	Null	0.999996	MAP4	XM_018066775.1	up
LNC_009676	XLOC_107409	up	intronic_lncRNA	Trans	Null	0.999996	MAP4	XM_018066775.1	up
LNC_012415	XLOC_137918	up	intronic_lncRNA	Trans	Null	0.952891	MAP4	XM_018066775.1	up
LNC_013847	XLOC_153574	up	lincRNA	Trans	Null	0.999996	MAP4	XM_018066775.1	up
LNC_020057	XLOC_211271	up	intronic_lncRNA	Trans	Null	0.999996	MAP4	XM_018066775.1	up
LNC_023715	XLOC_251687	up	antisense_lncRNA	Trans	Null	0.999371	MAP4	XM_018066775.1	up
LNC_012069	XLOC_134759	up	intronic_lncRNA	Trans	Null	0.999354	MAP4K4	XM_018054949.1	up
LNC_015245	XLOC_167740	up	lincRNA	Trans	Null	0.96797	MAP4K4	XM_018054949.1	up
LNC_020420	XLOC_214561	up	intronic_lncRNA	Cis	-24921	Null	MAPK8IP3	XM_018040046.1	up
XR_001296408.2	LOC106502761	down	lncRNA	Trans	Null	0.950422	MAPT	XM_018065297.1	down
LNC_001213	XLOC_014241	up	intronic_lncRNA	Trans	Null	1	MAPT	XM_018065289.1	up
LNC_001493	XLOC_017536	up	lincRNA	Trans	Null	1	MAPT	XM_018065289.1	up
LNC_005416	XLOC_056747	up	intronic_lncRNA	Trans	Null	1	MAPT	XM_018065289.1	up
LNC_006185	XLOC_065906	up	lincRNA	Trans	Null	1	MAPT	XM_018065289.1	up
LNC_008913	XLOC_099894	up	antisense_lncRNA	Trans	Null	1	MAPT	XM_018065289.1	up
LNC_011017	XLOC_122043	up	intronic_lncRNA	Trans	Null	1	MAPT	XM_018065289.1	up
LNC_011560	XLOC_129926	up	antisense_lncRNA	Trans	Null	1	MAPT	XM_018065289.1	up
LNC_011964	XLOC_133933	down	intronic_lncRNA	Trans	Null	0.970807	MAPT	XM_018065297.1	down
LNC_019176	XLOC_203111	up	intronic_lncRNA	Trans	Null	1	MAPT	XM_018065289.1	up
LNC_019929	XLOC_209669	up	intronic_lncRNA	Trans	Null	1	MAPT	XM_018065289.1	up
LNC_022953	XLOC_244208	down	intronic_lncRNA	Trans	Null	0.970807	MAPT	XM_018065297.1	down
LNC_023119	XLOC_246683	up	lincRNA	Trans	Null	0.999999	MAPT	XM_018065289.1	up
LNC_000451	XLOC_004843	down	intronic_lncRNA	Trans	Null	0.999453	MASTL	XM_005687862.3	down
LNC_000462	XLOC_004970	down	lincRNA	Trans	Null	0.999015	MASTL	XM_005687862.3	down
[truncated: 1,522 more rows]
