# Supplementary material for: Integrated Analysis of mRNAs and Long Non-Coding RNAs Expression of Oviduct That Provides Novel Insights into the Prolificacy Mechanism of Goat (Capra hircus)
Source: Genes (Basel). 2022 Jun 8;13(6):1031. doi: 10.3390/genes13061031 (PMC9222479; doi:10.3390/genes13061031)
Supplement: Supplementary file 1 [file genes-13-01031-s001.zip › Table S9.xlsx]

## Sheet: GO_FL vs. FH
Table S9-1 Targets genes of DELs GO enrichment analysis in the different groups of follicular phase
GO	Category	Description	LogP	Enrichment	#GeneInHitList	#GeneInGOAndHitList	Hits	%InGO	Log(q-value)	BestLogPInGroup	BestEnrichmentInGroup
GO:0030198	GO Biological Processes	extracellular matrix organization	-8.21811	6.90835	216	15	DDR1|COL4A5|COL8A2|COL16A1|ELN|GPM6B|LCP1|LUM|MMP1|MMP3|MMP13|COL14A1|PXDN|CLASP2|OLFML2B	6.94444	-4.44192	-8.21811	6.90835
GO:0043062	GO Biological Processes	extracellular structure organization	-8.19893	6.8857	216	15	DDR1|COL4A5|COL8A2|COL16A1|ELN|GPM6B|LCP1|LUM|MMP1|MMP3|MMP13|COL14A1|PXDN|CLASP2|OLFML2B	6.94444	-4.44192	-8.21811	6.90835
GO:0045229	GO Biological Processes	external encapsulating structure organization	-8.16078	6.84084	216	15	DDR1|COL4A5|COL8A2|COL16A1|ELN|GPM6B|LCP1|LUM|MMP1|MMP3|MMP13|COL14A1|PXDN|CLASP2|OLFML2B	6.94444	-4.44192	-8.21811	6.90835
GO:0032989	GO Biological Processes	cellular component morphogenesis	-5.71962	3.67984	216	21	CACNA1C|ELN|FAT1|GPM6B|LCP1|MYO9B|PDE4B|PDPK1|TPM1|TPM3|ARHGEF2|ABI2|ABLIM3|CLASP2|ARFIP1|CDC42BPG|ENAH|FHOD3|FGD4|SAMD14|EHBP1L1	9.72222	-2.8797	-6.47362	5.29447
GO:0043254	GO Biological Processes	regulation of protein-containing complex assembly	-4.16558	3.57551	216	19	DDR1|ELAVL4|FN1|MAP2|MAPT|NCAM1|NRCAM|PLXNB3|PTCH1|SHOX2|TPM1|MAP4K4|ABI2|CLASP2|RBFOX2|ENAH|PARD3|PARP6|FHOD3	8.7963	-2.22261	-5.71962	7.08908
GO:0072111	GO Biological Processes	cell proliferation involved in kidney development	-3.30054	3.62093	216	18	DST|CHRNB1|COL4A5|COL16A1|FN1|GPM6B|TNC|MAPT|NRCAM|PDPK1|DCHS1|MAP4K4|ABI2|CLASP2|SDF4|PARD3|ACE2|SHISA7	8.33333	-2.10281	-5.52064	10.3165
GO:0034330	GO Biological Processes	cell junction organization	-5.52064	3.5346	216	18	ELN|FAT1|GPM6B|LCP1|PDPK1|TPM1|TPM3|ARHGEF2|ABI2|ABLIM3|CLASP2|ARFIP1|CDC42BPG|ENAH|FHOD3|FGD4|SAMD14|EHBP1L1	8.33333	-2.02506	-6.47362	5.29447
GO:0030036	GO Biological Processes	actin cytoskeleton organization	-5.37594	4.03873	216	15	ABCA3|CDH17|COL16A1|LCP1|MAPT|MMP1|MMP3|PPP2R5B|TPM1|MAP4K4|PAN2|ABI2|CLASP2|ARFIP1|ACE2	6.94444	-2.01477	-6.47362	5.29447
GO:0007044	GO Biological Processes	cell-substrate junction assembly	-5.25323	3.39188	216	18	DST|ELN|FAT1|LCP1|LUM|MAP2|MAPT|TPM1|TPM3|COL14A1|PXDN|ARHGEF2|ABI2|CLASP2|ARFIP1|ENAH|FHOD3|SAMD14	8.33333	-2.01477	-6.47362	5.29447
GO:0002089	GO Biological Processes	lens morphogenesis in camera-type eye	-3.30054	10.3165	216	7	DST|COL16A1|FN1|GPM6B|PDPK1|MAP4K4|CLASP2	3.24074	-2.01477	-5.52064	10.3165
GO:0035418	GO Biological Processes	protein localization to synapse	-2.91411	12.9239	216	6	DST|DLG2|MAP2|MAPT|KIF1B|MAPK8IP3	2.77778	-2.01477	-5.14273	70.0046
GO:0051493	GO Biological Processes	regulation of cytoskeleton organization	-2.80289	12.9239	216	6	DDR1|LCP1|MMP1|MMP3|MMP13|CLASP2	2.77778	-2.01477	-5.14273	35.0023
GO:0001763	GO Biological Processes	morphogenesis of a branching structure	-3.26361	9.70361	216	7	DST|COL16A1|FN1|GPM6B|PDPK1|MAP4K4|CLASP2	3.24074	-1.99474	-5.52064	10.3165
GO:0099111	GO Biological Processes	microtubule-based transport	-4.13275	3.64252	216	16	DDR1|ELAVL4|FN1|MAP2|MAPT|NCAM1|NRCAM|PLXNB3|PTCH1|SHOX2|MAP4K4|ABI2|RBFOX2|ENAH|PARD3|PARP6	7.40741	-1.94626	-5.71962	7.08908
GO:0048871	GO Biological Processes	multicellular organismal homeostasis	-4.06121	3.55579	216	16	DDR1|ELAVL4|FN1|MAP2|MAPT|NCAM1|NRCAM|PLXNB3|PTCH1|SHOX2|MAP4K4|ABI2|RBFOX2|ENAH|PARD3|PARP6	7.40741	-1.84751	-5.71962	7.08908
GO:0030705	GO Biological Processes	cytoskeleton-dependent intracellular transport	-4.05448	3.53336	216	16	DDR1|ELAVL4|FN1|MAP2|MAPT|NCAM1|NRCAM|PLXNB3|PTCH1|SHOX2|MAP4K4|ABI2|RBFOX2|ENAH|PARD3|PARP6	7.40741	-1.84191	-5.71962	7.08908
GO:0032528	GO Biological Processes	microvillus organization	-2.8978	7.17996	216	8	DST|DLG2|MAP2|MAPT|IFT140|KIF1B|MAPK8IP3|SSX2IP	3.7037	-1.80764	-5.14273	70.0046
GO:0051893	GO Biological Processes	regulation of focal adhesion assembly	-2.88936	11.0534	216	6	DST|DLG2|MAP2|MAPT|KIF1B|MAPK8IP3	2.77778	-1.80764	-5.14273	70.0046
GO:0007015	GO Biological Processes	actin filament organization	-4.03422	3.43581	216	16	DDR1|ELAVL4|FN1|MAP2|MAPT|NCAM1|NRCAM|PLXNB3|PTCH1|SHOX2|MAP4K4|ABI2|RBFOX2|ENAH|PARD3|PARP6	7.40741	-1.79601	-5.71962	7.08908
GO:0007507	GO Biological Processes	heart development	-4.01197	4.09016	216	13	ELAVL4|FN1|MAP2|MAPT|PLXNB3|PPP2R5B|SHOX2|MAP4K4|BAG5|ABI2|DENND5A|PARP6|ACAP3	6.01852	-1.79601	-5.71962	7.08908
GO:1990845	GO Biological Processes	adaptive thermogenesis	-3.84855	3.4253	216	16	ELAVL4|FN1|MAP2|MAP4|MAPT|PLXNB3|PPP2R5B|SHOX2|MAP4K4|BAG5|IFT140|ABI2|DENND5A|CDHR2|PARP6|ACAP3	7.40741	-1.79601	-5.71962	7.08908
GO:1990778	GO Biological Processes	protein localization to cell periphery	-3.79406	3.33355	216	16	ELAVL4|FN1|MAP2|MAP4|MAPT|PLXNB3|PPP2R5B|SHOX2|MAP4K4|BAG5|IFT140|ABI2|DENND5A|CDHR2|PARP6|ACAP3	7.40741	-1.67432	-5.71962	7.08908
GO:0060537	GO Biological Processes	muscle tissue development	-3.77018	3.89747	216	13	DDR1|FN1|TNC|MAP2|MAPT|NCAM1|NRCAM|PLXNB3|PTCH1|SHOX2|MAPK8IP3|ENAH|PARD3	6.01852	-1.62264	-5.71962	7.08908
GO:0001503	GO Biological Processes	ossification	-3.7241	3.60318	216	14	ELAVL4|FN1|MAP2|MAPT|NCAM1|NRCAM|PLXNB3|PTCH1|SHOX2|ABI2|RBFOX2|ENAH|PARD3|PARP6	6.48148	-1.57082	-5.71962	7.08908
GO:0030326	GO Biological Processes	embryonic limb morphogenesis	-3.71846	3.22788	216	16	ELAVL4|FAT1|FN1|MAP2|MAPT|NCAM1|NRCAM|PLXNB3|PTCH1|SHOX2|ABI2|NBEAL2|RBFOX2|ENAH|PARD3|PARP6	7.40741	-1.5633	-5.71962	7.08908
GO:0044089	GO Biological Processes	positive regulation of cellular component biogenesis	-5.24438	5.29447	216	9	ABCA3|CDH17|LCP1|MAPT|MMP1|MMP3|PPP2R5B|ABI2|ARFIP1	4.16667	-1.45637	-6.47362	5.29447
GO:0098930	GO Biological Processes	axonal transport	-5.14273	3.90724	216	12	ABCA3|CDH17|ELN|LCP1|MAP2|MAPT|MMP1|MMP3|PPP2R5B|ABI2|ARFIP1|FHOD3	5.55556	-1.40096	-6.47362	5.29447
GO:0090109	GO Biological Processes	regulation of cell-substrate junction assembly	-2.88936	5.86426	216	8	DST|DLG2|MAP2|MAPT|IFT140|KIF1B|MAPK8IP3|SSX2IP	3.7037	-1.38392	-5.14273	70.0046
GO:0090066	GO Biological Processes	regulation of anatomical structure size	-2.86822	5.71466	216	8	DST|DLG2|MAP2|MAPT|IFT140|KIF1B|MAPK8IP3|SSX2IP	3.7037	-1.33562	-5.14273	70.0046
GO:0001952	GO Biological Processes	regulation of cell-matrix adhesion	-2.63708	3.56188	216	13	ABCA3|ALOX12|CIDEA|IRF4|LEPR|PRLR|PTH1R|SIRT6|IL20RA|TP53INP2|ELOVL6|PM20D1|SLC27A1	6.01852	-1.33562	-4.06121	7.21697
GO:0022617	GO Biological Processes	extracellular matrix disassembly	-5.14273	3.78403	216	12	ELN|FAT1|LCP1|TPM1|TPM3|ARHGEF2|ABI2|CLASP2|ARFIP1|ENAH|FHOD3|SAMD14	5.55556	-1.3296	-6.47362	5.29447
GO:0035136	GO Biological Processes	forelimb morphogenesis	-2.5984	3.32225	216	14	CACNA1C|ELN|FN1|GLI1|MEF2D|PTCH1|SHOX2|TFDP2|TPM1|DCHS1|IFT140|SIRT6|GREB1L|FHOD3	6.48148	-1.32113	-4.01197	4.51643
GO:0031252	GO Cellular Components	cell leading edge	-8.73421	5.95784	216	18	ANK1|DST|FAT1|LCP1|MAPT|STX3|TPM1|ARHGEF2|C2CD5|ABI2|AAK1|ABLIM3|CLASP2|CDC42BPG|ENAH|SSX2IP|FGD4|SHISA7	8.33333	-5.45568	-8.73421	7.00046
GO:0031253	GO Cellular Components	cell projection membrane	-6.62786	5.64879	216	14	ANK1|LCP1|MAPT|PTCH1|PTH1R|TPM1|ARHGEF2|C2CD5|CLASP2|CDHR2|KIRREL1|ACE2|TRPM6|SHISA7	6.48148	-3.65036	-8.73421	7.00046
GO:0030426	GO Cellular Components	growth cone	-5.25564	4.17571	216	17	DST|COL4A5|COL8A2|COL16A1|ELN|FN1|TNC|LUM|MMP1|MMP3|MMP13|NCAM1|COL14A1|PXDN|CILP|ABI3BP|OLFML2B	7.87037	-3.38423	-6.0711	7.29215
GO:0045178	GO Cellular Components	basal part of cell	-5.24443	4.1684	216	17	DST|COL4A5|COL8A2|COL16A1|ELN|FN1|TNC|LUM|MMP1|MMP3|MMP13|NCAM1|COL14A1|PXDN|CILP|ABI3BP|OLFML2B	7.87037	-3.38423	-6.0711	7.29215
GO:0062023	GO Cellular Components	collagen-containing extracellular matrix	-4.87182	3.76607	216	17	ANK1|CACNA1C|CHRNB1|DLG2|KCNMA1|MAPT|PDE4B|PDPK1|PTCH1|STX3|ARHGEF2|ABI2|DLGAP4|CPEB3|SAMD14|HNRNPA3|SHISA7	7.87037	-2.88755	-5.4671	4.78664
GO:1904115	GO Cellular Components	axon cytoplasm	-4.05031	7.11911	216	9	ELAVL4|MAP2|MAPT|PTCH1|STX3|KIF21B|MAPK8IP3|PARD3|ACAP3	4.16667	-2.811	-5.25564	12.3538
GO:0043292	GO Cellular Components	contractile fiber	-3.4671	5.53993	216	11	ANK1|DST|CDH17|DLG2|LEPR|PTH1R|ABCC5|CLASP2|SLC39A5|SLC27A1|SLC16A12	5.09259	-2.811	-5.24443	5.53993
GO:0030175	GO Cellular Components	filopodium	-3.91071	6.8857	216	9	ELAVL4|MAP2|MAPT|PTCH1|STX3|KIF21B|MAPK8IP3|PARD3|ACAP3	4.16667	-2.76292	-5.25564	12.3538
GO:0014069	GO Cellular Components	postsynaptic density	-3.84691	12.3538	216	6	ANK1|DLG2|MAP2|MAPT|NRCAM|PARD3	2.77778	-2.70392	-5.25564	12.3538
GO:0030425	GO Cellular Components	dendrite	-4.79213	4.71941	216	12	CACNA1C|CHRNB1|DLG2|PDE4B|PDPK1|PTCH1|ARHGEF2|DLGAP4|CPEB3|SAMD14|HNRNPA3|SHISA7	5.55556	-2.68566	-5.4671	4.78664
GO:0030427	GO Cellular Components	site of polarized growth	-5.13835	4.27258	216	13	DST|COL4A5|COL8A2|COL16A1|ELN|FN1|TNC|LUM|NCAM1|COL14A1|PXDN|CILP|ABI3BP	6.01852	-2.63469	-6.0711	7.29215
GO:0032279	GO Cellular Components	asymmetric synapse	-3.79406	3.50571	216	16	CACNA1C|ELAVL4|MAP2|MAPT|PDE4B|PTCH1|STX3|ABI2|CPEB3|KIF21B|KIF1B|MAPK8IP3|DENND1A|TRIM9|SAMD14|SHISA7	7.40741	-2.62325	-5.25564	12.3538
GO:0005925	GO Cellular Components	focal adhesion	-3.61646	3.49477	216	16	CACNA1C|ELAVL4|MAP2|MAPT|PDE4B|PTCH1|STX3|ABI2|CPEB3|KIF21B|KIF1B|MAPK8IP3|DENND1A|TRIM9|SAMD14|SHISA7	7.40741	-2.62325	-5.25564	12.3538
GO:0005581	GO Cellular Components	collagen trimer	-3.38975	5.40576	216	10	ANK1|DST|CDH17|DLG2|LEPR|PTH1R|ABCC5|SLC39A5|SLC27A1|SLC16A12	4.62963	-2.62325	-5.24443	5.53993
GO:0005788	GO Cellular Components	endoplasmic reticulum lumen	-3.34965	4.16504	216	13	FAT1|FN1|KCNMA1|PTCH1|PTH1R|STX3|DCHS1|ABCC5|RAPGEF6|CDHR2|PARD3|ACE2|TRPM6	6.01852	-2.62325	-4.75563	9.65581
GO:0030016	GO Cellular Components	myofibril	-3.56616	3.44109	216	16	ANK1|DST|DLG2|ELAVL4|MAP2|MAP4|MAPT|NRCAM|PTCH1|STX3|AAK1|KIF21B|KIF1B|MAPK8IP3|PARD3|ACAP3	7.40741	-2.61954	-5.25564	12.3538
GO:0031526	GO Cellular Components	brush border membrane	-3.10019	5.1474	216	10	DST|DLG2|GLI1|MAP2|MAP4|MAPT|IFT140|KIF1B|CLASP2|MAPK8IP3	4.62963	-2.49604	-4.54412	11.1118
GO:0036379	GO Cellular Components	myofilament	-3.08223	5.55103	216	9	DST|DLG2|GLI1|MAP2|MAP4|MAPT|IFT140|KIF1B|MAPK8IP3	4.16667	-2.37309	-4.54412	11.1118
GO:0031012	GO Cellular Components	extracellular matrix	-6.0711	6.18825	216	8	ANK1|LCP1|MAPT|TPM1|ARHGEF2|C2CD5|CLASP2|SHISA7	3.7037	-2.29705	-8.73421	7.00046
GO:0030055	GO Cellular Components	cell-substrate junction	-3.55551	4.76222	216	10	ELAVL4|MAP2|MAPT|PTCH1|STX3|AAK1|KIF21B|MAPK8IP3|PARD3|ACAP3	4.62963	-2.29337	-5.25564	12.3538
GO:0030017	GO Cellular Components	sarcomere	-3.07495	9.03286	216	6	DST|DLG2|MAP2|MAPT|KIF1B|MAPK8IP3	2.77778	-2.29337	-4.54412	11.1118
GO:0005865	GO Cellular Components	striated muscle thin filament	-3.30054	4.17372	216	11	FAT1|FN1|KCNMA1|PTH1R|STX3|ABCC5|RAPGEF6|CDHR2|PARD3|ACE2|TRPM6	5.09259	-2.1787	-4.75563	9.65581
GO:0005911	GO Cellular Components	cell-cell junction	-3.03959	11.1118	216	5	DST|DLG2|MAPT|KIF1B|MAPK8IP3	2.31481	-2.13351	-4.54412	11.1118
GO:0044294	GO Cellular Components	dendritic growth cone	-2.75236	7.85099	216	6	FAT1|LCP1|MAP2|ABI2|ENAH|FGD4	2.77778	-2.01239	-3.91071	7.85099
GO:0097447	GO Cellular Components	dendritic tree	-4.77559	4.2427	216	10	CACNA1C|DLG2|PDE4B|PDPK1|PTCH1|ARHGEF2|CPEB3|SAMD14|HNRNPA3|SHISA7	4.62963	-1.96632	-5.4671	4.78664
GO:0045177	GO Cellular Components	apical part of cell	-4.75563	4.17938	216	10	CACNA1C|DLG2|PDE4B|PDPK1|PTCH1|ARHGEF2|CPEB3|SAMD14|HNRNPA3|SHISA7	4.62963	-1.93051	-5.4671	4.78664
GO:0030667	GO Cellular Components	secretory granule membrane	-2.72893	3.6582	216	11	DST|FAT1|TNC|LCP1|PDPK1|BCAR3|STX16|ARHGEF2|MAP4K4|CLASP2|ENAH	5.09259	-1.76929	-3.61646	3.6582
GO:0009925	GO Cellular Components	basal plasma membrane	-4.72568	3.87837	216	10	CACNA1C|DLG2|PDE4B|PDPK1|PTCH1|ARHGEF2|CPEB3|SAMD14|HNRNPA3|SHISA7	4.62963	-1.7474	-5.4671	4.78664
GO:0098644	GO Cellular Components	complex of collagen trimers	-3.36192	4.80718	216	8	ANK1|CDH17|DLG2|LEPR|PTH1R|ABCC5|SLC39A5|SLC16A12	3.7037	-1.7474	-5.24443	5.53993
GO:0001726	GO Cellular Components	ruffle	-2.72867	3.59837	216	11	DST|FAT1|TNC|LCP1|PDPK1|BCAR3|STX16|ARHGEF2|MAP4K4|CLASP2|ENAH	5.09259	-1.7474	-3.61646	3.6582
GO:0005614	GO Cellular Components	interstitial matrix	-2.6575	4.84881	216	8	ANK1|DST|CACNA1C|PDE4B|TPM1|TPM3|PDE4DIP|FHOD3	3.7037	-1.7474	-3.56616	6.82972
GO:0005583	GO Cellular Components	fibrillar collagen trimer	-2.49526	70.0046	216	2	TPM1|TPM3	0.925926	-1.74689	-3.52027	70.0046
GO:0035770	GO Cellular Components	ribonucleoprotein granule	-2.61485	4.6865	216	8	ANK1|DST|CACNA1C|PDE4B|TPM1|TPM3|PDE4DIP|FHOD3	3.7037	-1.70709	-3.56616	6.82972
GO:0030673	GO Cellular Components	axolemma	-2.29973	8.04651	216	5	COL4A5|COL8A2|COL16A1|LUM|COL14A1	2.31481	-1.6427	-3.38975	140.009
GO:0043194	GO Cellular Components	axon initial segment	-2.24378	20.0013	216	3	COL4A5|COL16A1|LUM	1.38889	-1.62746	-3.38975	140.009
GO:0044304	GO Cellular Components	main axon	-5.0282	4.02583	216	9	COL4A5|COL8A2|COL16A1|FN1|TNC|COL14A1|SCG3|ACE2|PDGFD	4.16667	-1.62743	-6.0711	7.29215
GO:0098643	GO Cellular Components	banded collagen fibril	-2.49526	19.0922	216	3	TPM1|TPM3|FHOD3	1.38889	-1.59022	-3.52027	70.0046
GO:0099572	GO Cellular Components	postsynaptic specialization	-4.96419	7.29215	216	5	DST|COL4A5|COL8A2|FN1|TNC	2.31481	-1.49491	-6.0711	7.29215
GO:0000930	GO Cellular Components	gamma-tubulin complex	-2.24378	46.6698	216	2	COL16A1|COL14A1	0.925926	-1.43897	-3.38975	140.009
GO:0030312	GO Cellular Components	external encapsulating structure	-6.06069	7.00046	216	5	LCP1|TPM1|ARHGEF2|C2CD5|CLASP2	2.31481	-1.43667	-8.73421	7.00046
GO:0005604	GO Cellular Components	basement membrane	-3.19365	9.65581	216	4	PTH1R|CDHR2|ACE2|TRPM6	1.85185	-1.43445	-4.75563	9.65581
GO:0030018	GO Cellular Components	Z disc	-2.60785	4.64486	216	7	ANK1|DST|CACNA1C|PDE4B|TPM1|TPM3|FHOD3	3.24074	-1.42989	-3.56616	6.82972
GO:1990124	GO Cellular Components	messenger ribonucleoprotein complex	-2.49526	16.1549	216	3	TPM1|TPM3|FHOD3	1.38889	-1.42989	-3.52027	70.0046
GO:0005597	GO Cellular Components	collagen type XVI trimer	-2.14616	3.11762	216	11	FAT1|PCDH1|STX3|DCHS1|ARHGEF2|ABI2|KIRREL1|PARD3|NECTIN4|SSX2IP|GJB4	5.09259	-1.40452	-3.03959	4.11792
GO:0001725	GO Cellular Components	stress fiber	-2.74925	4.43468	216	7	FAT1|LCP1|MAP2|ABI2|CDHR2|ENAH|FGD4	3.24074	-1.33278	-3.91071	7.85099
GO:0005201	GO Molecular Functions	extracellular matrix structural constituent	-7.30693	8.95408	216	11	COL4A5|COL8A2|COL16A1|ELN|FN1|TNC|LUM|COL14A1|PXDN|CILP|ABI3BP	5.09259	-3.62308	-7.30693	13.6594
GO:0051020	GO Molecular Functions	GTPase binding	-5.81122	5.71466	216	12	LCP1|MYO9B|ARHGEF2|ABI2|EXPH5|DENND5A|SH3BP4|RAPGEF6|DENND1A|FGD4|SGSM1|RNF152	5.55556	-2.50499	-5.81122	5.87825
GO:0030695	GO Molecular Functions	GTPase regulator activity	-5.55544	4.286	216	15	MYO9B|RGL2|BCAR3|RABEP1|ARHGEF2|DEPDC5|SRGAP3|DENND5A|SH3BP4|RAPGEF6|DENND1A|ACAP3|FGD4|SGSM1|SIRPA	6.94444	-2.50499	-5.81122	5.87825
GO:0060589	GO Molecular Functions	nucleoside-triphosphatase regulator activity	-5.55544	4.286	216	15	MYO9B|RGL2|BCAR3|RABEP1|ARHGEF2|DEPDC5|SRGAP3|DENND5A|SH3BP4|RAPGEF6|DENND1A|ACAP3|FGD4|SGSM1|SIRPA	6.94444	-2.50499	-5.81122	5.87825
GO:0031267	GO Molecular Functions	small GTPase binding	-5.48988	5.87825	216	11	MYO9B|ARHGEF2|ABI2|EXPH5|DENND5A|SH3BP4|RAPGEF6|DENND1A|FGD4|SGSM1|RNF152	5.09259	-2.50499	-5.81122	5.87825
GO:0005198	GO Molecular Functions	structural molecule activity	-4.83313	3.36656	216	17	ANK1|DST|COL4A5|COL8A2|COL16A1|ELN|FN1|TNC|LUM|MAP2|MAP4|TPM1|COL14A1|PXDN|CILP|SEC31A|ABI3BP	7.87037	-1.92743	-7.30693	13.6594
GO:0015631	GO Molecular Functions	tubulin binding	-4.71763	4.45653	216	12	DST|BRCA1|GLI1|MAP2|MAP4|MAPT|PDE4B|ARHGEF2|MAP4K4|KIF21B|KIF1B|CLASP2	5.55556	-1.87887	-4.71763	5.12854
GO:0008017	GO Molecular Functions	microtubule binding	-4.53059	5.12854	216	10	DST|GLI1|MAP2|MAP4|MAPT|ARHGEF2|MAP4K4|KIF21B|KIF1B|CLASP2	4.62963	-1.75603	-4.71763	5.12854
GO:0005096	GO Molecular Functions	GTPase activator activity	-4.48564	3.92267	216	13	MYO9B|RGL2|BCAR3|RABEP1|ARHGEF2|DEPDC5|SRGAP3|DENND5A|RAPGEF6|DENND1A|ACAP3|FGD4|SGSM1	6.01852	-1.75603	-5.81122	5.87825
GO:0003779	GO Molecular Functions	actin binding	-4.04342	3.79258	216	12	DST|KCNMA1|LCP1|MAPT|MYO9B|TPM1|TPM3|ABLIM3|ENAH|FHOD3|FGD4|SAMD14	5.55556	-1.39665	-4.04342	3.81843
GO:0008237	GO Molecular Functions	metallopeptidase activity	-4.03911	5.68566	216	8	CPM|MEP1B|MMP1|MMP3|MMP13|ADAM12|ACE2|CNDP1	3.7037	-1.39665	-4.03911	9.54609

## Sheet: KEGG_FL vs. FH
Table S9-2 Target genes of DE-lncRNAs KEGG enrichment analysis in the different groups of follicular phase
ID	Description	LogP	Enrichment	#GeneInGOAndHitList	%InGO/GeneRatio	Hits	Log(q-value)	BestLogPInGroup	BestEnrichmentInGroup
hsa04360	Axon guidance	-4.05448	9.54609	3	1.38889	ABCA3|ABCC5|ABCA6	-0.477174	-2.41615	9.54609
ko04974	Protein digestion and absorption	-3.32191	5.83372	3	1.38889	PARD3|NECTIN4|SSX2IP	-0.17302	-1.82584	5.83372
hsa05205	Proteoglycans in cancer	-2.99245	3.88915	4	1.85185	CACNA1C|PPP2R5B|TPM1|TPM3	-0.17302	-1.7336	5.38497
ko04151	PI3K-Akt signaling pathway	-2.47613	4.37529	3	1.38889	COL4A5|FN1|IL1R1	-0.169007	-2.47613	5.12229
hsa03320	PPAR signaling pathway	-2.46815	9.03286	2	0.925926	ALOX12|ABCC5	-0.17302	-2.41615	9.54609
ko02010	ABC transporters	-2.41615	5.71466	8	3.7037	PDPK1|PLXNB3|PTCH1|TRPC3|SRGAP3|ABLIM3|ENAH|PARD3	-1.15521	-4.05448	5.71466
hsa04510	Focal adhesion	-2.33631	5.38497	3	1.38889	CACNA1C|TPM1|TPM3	-0.17302	-1.7336	5.38497
ko04520	Adherens junction	-1.82584	2.56114	6	2.77778	IL1R1|LEPR|PRLR|IL1RL2|CXCL14|IL20RA	-0.169007	-1.50886	2.59276
ko04260	Cardiac muscle contraction	-1.7336	4.66698	3	1.38889	CACNA1C|TPM1|TPM3	-0.17302	-1.7336	5.38497
ko04261	Adrenergic signaling in cardiomyocytes	-1.69836	5.12229	3	1.38889	COL4A5|FN1|TNC	-0.17302	-2.47613	5.12229
ko01523	Antifolate resistance	-1.68594	3.90724	6	2.77778	COL4A5|FN1|TNC|PDPK1|PXDN|PDGFD	-0.477174	-2.47613	5.12229
ko04512	ECM-receptor interaction	-1.67657	46.6698	1	0.462963	ST8SIA5	-0.17302	-1.67213	46.6698
M00069	Glycosphingolipid biosynthesis, ganglio series, LacCer => GT3	-1.67213	5.95784	2	0.925926	GLI1|PTCH1	-0.109961	-1.35173	5.95784
ko05410	Hypertrophic cardiomyopathy (HCM)	-1.66281	6.82972	2	0.925926	BRCA1|RAD51	-0.158024	-1.45972	6.82972
ko04130	SNARE interactions in vesicular transport	-1.61049	5.06058	3	1.38889	CACNA1C|TPM1|TPM3	-0.17302	-1.7336	5.38497
ko05414	Dilated cardiomyopathy	-1.57171	4.51643	3	1.38889	MMP1|MMP3|MMP13	-0.169007	-1.53521	4.51643
hsa04810	Regulation of actin cytoskeleton	-1.55856	2.62517	6	2.77778	CACNA1C|IL1R1|MAPT|MAP4K4|MAPK8IP3|PDGFD	-0.17302	-1.55378	2.74528
hsa04010	MAPK signaling pathway	-1.55378	2.52724	5	2.31481	CHRNB1|LEPR|PRLR|PTH1R|PARD3	-0.0983249	-1.50886	2.59276
ko04657	IL-17 signaling pathway	-1.53521	3.27507	8	3.7037	BRCA1|COL4A5|FN1|TNC|PDPK1|PPP2R5B|PRLR|PDGFD	-0.477174	-2.47613	5.12229
hsa04060	Cytokine-cytokine receptor interaction	-1.50886	6.51206	4	1.85185	LCP1|MMP1|PDPK1|SLC27A1	-0.477174	-2.46815	6.51206
ko05146	Amoebiasis	-1.50008	4.11792	3	1.38889	MMP3|PDPK1|PDGFD	-0.157596	-1.43362	4.11792
ko04530	Tight junction	-1.46846	7.77829	5	2.31481	COL4A5|ELN|MEP1B|COL14A1|ACE2	-0.938153	-3.32191	7.77829
ko03440	Homologous recombination	-1.45972	4.49571	7	3.24074	ANK1|FN1|HOXD10|LUM|PDPK1|PTCH1|PXDN	-0.792145	-2.99245	4.49571
hsa05215	Prostate cancer	-1.43362	2.9663	5	2.31481	FN1|PXDN|ABI2|ENAH|PDGFD	-0.17302	-1.55856	2.9663
ko04340	Hedgehog signaling pathway	-1.35173	8.23584	2	0.925926	STX3|STX16	-0.17302	-1.61049	8.23584
ko04080	Neuroactive ligand-receptor interaction	-1.3074	3.29434	4	1.85185	DLG2|ARHGEF2|RAPGEF6|PARD3	-0.158024	-1.46846	3.29434
